# Supplementary material for: Transcriptome profiling of pumpkin (Cucurbita moschata Duch.) leaves infected with powdery mildew
Source: PLoS One. 2018 Jan 10;13(1):e0190175. doi: 10.1371/journal.pone.0190175 (PMC5761878; doi:10.1371/journal.pone.0190175)
Supplement: S3 Table — (XLSX) [file pone.0190175.s007.xlsx]

## Sheet: PM_L24vsW_L24
S3 Table. Genes differentially expressed in powdery mildew infected pumpkin
		A: PM_L24 vs. W_L24 comparison
gene_id	log2 PM_L24vsW_L24	padj	Annotation
c29464_g1	5.6253	2.476e-67	PREDICTED: LOW QUALITY PROTEIN: beta-D-xylosidase 1-like [Cucumis melo]
c60920_g1	-4.9334	1.367e-54	--
c30463_g1	5.049	5.3629e-54	PREDICTED: uncharacterized protein LOC105965216 [Erythranthe guttatus]>gi|604319856|gb|EYU31020.1| hypothetical protein MIMGU_mgv1a015234mg [Erythranthe guttata]
c37802_g1	4.8633	4.9216e-50	PREDICTED: uncharacterized protein LOC103495506 [Cucumis melo]
c8547_g1	4.5418	7.7312e-50	PREDICTED: uncharacterized protein LOC103486375 [Cucumis melo]
c60354_g2	-4.2397	1.0063e-48	PREDICTED: thiamine thiazole synthase, chloroplastic [Cucumis sativus]>gi|700201016|gb|KGN56149.1| hypothetical protein Csa_3G078800 [Cucumis sativus]
c73301_g1	-4.2753	1.1549e-48	PREDICTED: BAG family molecular chaperone regulator 6 [Cucumis sativus]>gi|700190500|gb|KGN45704.1| hypothetical protein Csa_6G006890 [Cucumis sativus]
c58686_g1	4.5065	2.5869e-48	PREDICTED: uncharacterized protein LOC101213437 [Cucumis sativus]>gi|700197318|gb|KGN52495.1| hypothetical protein Csa_5G638340 [Cucumis sativus]
c66236_g1	-5.566	5.1248e-47	PREDICTED: transcription factor bHLH87 [Cucumis melo]
c24161_g1	4.6712	1.5406e-44	PREDICTED: beta-glucosidase 44-like [Cucumis melo]
c68059_g2	-3.9871	3.658e-41	PREDICTED: uncharacterized protein LOC103485322 [Cucumis melo]
c68025_g1	-3.8527	3.8961e-40	PREDICTED: small heat shock protein, chloroplastic-like isoform X2 [Cucumis melo]
c46583_g1	3.9199	1.173e-38	PREDICTED: basic 7S globulin-like [Cucumis sativus]>gi|700192052|gb|KGN47256.1| Basic 7S globulin 2 small subunit [Cucumis sativus]
c65972_g2	3.9072	2.4134e-38	PREDICTED: zinc finger protein CONSTANS-LIKE 6-like [Cucumis sativus]>gi|700196904|gb|KGN52081.1| hypothetical protein Csa_5G609670 [Cucumis sativus]
c58956_g1	-3.7932	3.5433e-38	PREDICTED: 18.5 kDa class I heat shock protein-like [Cucumis melo]
c62989_g3	-3.7399	1.4212e-36	hypothetical protein PRUPE_ppa007982mg [Prunus persica]>gi|462418238|gb|EMJ22687.1| hypothetical protein PRUPE_ppa007982mg [Prunus persica]
c74357_g1	-4.6554	1.3122e-35	PREDICTED: 22.0 kDa heat shock protein-like [Cucumis sativus]>gi|700188657|gb|KGN43890.1| Heat-shock protein [Cucumis sativus]
c19199_g1	-3.7252	1.2848e-34	PREDICTED: probable folate-biopterin transporter 9, chloroplastic isoform X1 [Cucumis melo]
c70581_g1	3.9612	5.7079e-33	PREDICTED: inositol oxygenase 2-like [Cucumis melo]
c63120_g1	7.6451	8.0547e-33	PREDICTED: chaperone protein dnaJ 11, chloroplastic-like [Cucumis melo]
c67185_g1	-3.6044	1.3395e-32	PREDICTED: nuclear transcription factor Y subunit A-7-like [Cucumis sativus]
c145616_g1	4.5033	1.3255e-31	PREDICTED: uncharacterized protein LOC103495506 [Cucumis melo]
c68678_g1	3.6823	2.2681e-31	PREDICTED: thylakoid lumenal 17.4 kDa protein, chloroplastic [Cucumis melo]
c46580_g1	-3.6773	2.6043e-31	PREDICTED: uncharacterized protein LOC101210685 [Cucumis sativus]>gi|700195207|gb|KGN50384.1| hypothetical protein Csa_5G171170 [Cucumis sativus]
c71656_g1	3.5613	4.4521e-31	PREDICTED: epidermis-specific secreted glycoprotein EP1-like [Cucumis melo]
c29887_g1	4.2556	4.5723e-31	PREDICTED: probable glucuronoxylan glucuronosyltransferase IRX7 [Cucumis melo]
c65061_g3	4.3223	6.7379e-31	PREDICTED: protein IQ-DOMAIN 1 [Cucumis sativus]>gi|700200186|gb|KGN55344.1| hypothetical protein Csa_4G646180 [Cucumis sativus]
c60224_g1	-3.6251	5.2337e-30	PREDICTED: uncharacterized protein LOC103503000 [Cucumis melo]
c71577_g3	3.8513	5.7543e-30	PREDICTED: vinorine synthase-like [Cucumis sativus]>gi|700197631|gb|KGN52789.1| hypothetical protein Csa_4G001560 [Cucumis sativus]
c71304_g1	4.1512	7.3152e-29	PREDICTED: transcription factor bHLH61-like [Cucumis melo]
c64837_g1	-3.6416	7.9573e-29	PREDICTED: uncharacterized protein LOC101207081 [Cucumis sativus]>gi|700203916|gb|KGN59049.1| hypothetical protein Csa_3G748780 [Cucumis sativus]
c71290_g3	5.6303	1.2819e-28	PREDICTED: uncharacterized protein LOC103489892 isoform X1 [Cucumis melo]
c71696_g2	3.4279	1.3475e-28	PREDICTED: transcription factor bHLH137-like [Cucumis melo]
c72139_g1	-3.1805	1.3475e-28	PREDICTED: uncharacterized protein LOC103487777 [Cucumis melo]
c59836_g1	3.911	6.9122e-28	PREDICTED: sugar transport protein 14-like [Cucumis melo]
c57172_g1	3.0351	2.2754e-27	glutamyl-tRNA reductase 1, chloroplastic [Cucumis sativus]>gi|2495155|sp|P93111.1|HEM11_CUCSA RecName: Full=Glutamyl-tRNA reductase 1, chloroplastic; Short=GluTR; Flags: Precursor [Cucumis sativus]>gi|1694926|dbj|BAA08910.1| glutamyl-tRNA reductase [Cucumis sativus]>gi|700207660|gb|KGN62779.1| hypothetical protein Csa_2G372750 [Cucumis sativus]
c44996_g1	-3.4365	1.0639e-26	PREDICTED: E3 ubiquitin-protein ligase RING1-like [Cucumis sativus]>gi|700196750|gb|KGN51927.1| hypothetical protein Csa_5G605210 [Cucumis sativus]
c44191_g1	3.57	2.0601e-26	PREDICTED: uncharacterized protein LOC103486375 [Cucumis melo]
c71069_g3	3.1498	2.9357e-26	PREDICTED: serine/threonine-protein kinase HT1 isoform X1 [Cucumis sativus]
c142594_g1	3.0707	3.157e-26	PREDICTED: photosystem II reaction center W protein, chloroplastic-like isoform X1 [Cucumis melo]
c101829_g1	-3.5924	5.2016e-26	PREDICTED: multiprotein-bridging factor 1c [Cucumis sativus]>gi|700205504|gb|KGN60623.1| hypothetical protein Csa_2G004720 [Cucumis sativus]
c59208_g1	3.4154	5.9614e-26	PREDICTED: zinc finger protein CONSTANS-LIKE 9 [Cucumis sativus]>gi|778706091|ref|XP_011655797.1| PREDICTED: zinc finger protein CONSTANS-LIKE 9 [Cucumis sativus]>gi|778706094|ref|XP_011655798.1| PREDICTED: zinc finger protein CONSTANS-LIKE 9 [Cucumis sativus]>gi|700196941|gb|KGN52118.1| hypothetical protein Csa_5G610520 [Cucumis sativus]
c61319_g1	-3.5238	1.826e-25	PREDICTED: universal stress protein A-like protein [Eucalyptus grandis]
c45436_g2	4.3652	2.8257e-25	--
c130166_g1	-3.4484	2.9576e-25	--
c115424_g1	3.0078	3.5647e-25	PREDICTED: photosystem I reaction center subunit psaK, chloroplastic [Erythranthe guttatus]>gi|604299207|gb|EYU19142.1| hypothetical protein MIMGU_mgv1a016210mg [Erythranthe guttata]
c38562_g1	-3.4639	1.1618e-24	PREDICTED: uncharacterized protein LOC103483904 [Cucumis melo]
c38197_g1	-3.1387	1.3495e-24	PREDICTED: glycerol-3-phosphate acyltransferase 1 [Cucumis sativus]
c30519_g1	7.0788	6.5745e-24	PREDICTED: uncharacterized protein LOC105777975 [Gossypium raimondii]>gi|763802589|gb|KJB69527.1| hypothetical protein B456_011G028200 [Gossypium raimondii]
c64031_g1	2.9278	6.5745e-24	PREDICTED: protein REVEILLE 1-like isoform X1 [Cucumis melo]
c71655_g1	-2.8339	1.2968e-23	PREDICTED: protein GIGANTEA isoform X1 [Cucumis sativus]
c71063_g1	-4.8941	1.5023e-23	PREDICTED: heat shock protein 83 [Cucumis melo]
c47040_g4	-2.7568	2.3991e-23	PREDICTED: dehydrodolichyl diphosphate synthase 2 [Cucumis melo]
c129413_g1	2.8246	2.4394e-23	PREDICTED: root phototropism protein 2 isoform X2 [Cucumis melo]
c46542_g1	3.1865	6.8312e-23	PREDICTED: zinc finger CCCH domain-containing protein 23-like [Cucumis sativus]
c47378_g1	-3.3056	1.4029e-22	PREDICTED: xanthoxin dehydrogenase [Cucumis sativus]>gi|700195931|gb|KGN51108.1| hypothetical protein Csa_5G453160 [Cucumis sativus]
c42002_g1	-2.7726	4.7234e-22	PREDICTED: uncharacterized protein LOC101208427 [Cucumis sativus]
c62639_g1	2.8001	6.8697e-22	PREDICTED: F-box/LRR-repeat MAX2 homolog A [Cucumis melo]
c38287_g1	3.0472	2.6148e-21	Peroxidase [Cucumis sativus]
c49462_g1	2.7092	4.8379e-21	PREDICTED: probable glutamate carboxypeptidase 2 isoform X1 [Cucumis melo]
c11983_g1	3.773	5.1446e-21	PREDICTED: chlorophyll a-b binding protein 8, chloroplastic [Cucumis melo]
c25402_g1	3.183	6.6886e-21	PREDICTED: thaumatin-like protein 1 [Cucumis melo]>gi|307136098|gb|ADN33946.1| zeamatin precursor [Cucumis melo subsp. melo]
c10951_g1	2.6379	7.0875e-21	PREDICTED: photosystem II 5 kDa protein, chloroplastic [Cucumis melo]
c142659_g1	3.5841	7.1828e-21	PREDICTED: transcription factor MYB1R1-like [Cucumis sativus]>gi|700207274|gb|KGN62393.1| hypothetical protein Csa_2G351740 [Cucumis sativus]
c68246_g1	3.0102	1.0611e-20	PREDICTED: transposon Tf2-1 polyprotein isoform X1 [Beta vulgaris subsp. vulgaris]
c68975_g1	2.6108	1.261e-20	PREDICTED: oxygen-evolving enhancer protein 3-2, chloroplastic [Cucumis melo]
c130949_g1	-2.9187	2.5011e-20	PREDICTED: plastid-lipid-associated protein, chloroplastic-like [Jatropha curcas]>gi|643703629|gb|KDP20693.1| hypothetical protein JCGZ_21164 [Jatropha curcas]
c63626_g1	2.8038	2.6617e-20	PREDICTED: DNA-damage-repair/toleration protein DRT100-like [Cucumis melo]
c43431_g1	-2.6799	3.6174e-20	PREDICTED: PERQ amino acid-rich with GYF domain-containing protein 2 isoform X1 [Cucumis melo]
c26250_g1	2.7926	4.5531e-20	PREDICTED: peptidyl-prolyl cis-trans isomerase CYP38, chloroplastic [Cucumis melo]
c62790_g1	2.5667	7.1292e-20	PREDICTED: chlorophyll a-b binding protein P4, chloroplastic [Cucumis melo]
c36042_g1	3.4743	1.0205e-19	--
c70719_g1	2.7941	1.1813e-19	PREDICTED: ethylene-responsive transcription factor ERF056 [Cucumis sativus]
c73384_g1	-3.3619	1.3074e-19	PREDICTED: LOW QUALITY PROTEIN: CBL-interacting serine/threonine-protein kinase 7-like [Cucumis melo]
c68108_g2	5.4881	1.5344e-19	PREDICTED: transcription factor BEE 3-like [Cucumis sativus]>gi|700209026|gb|KGN64122.1| hypothetical protein Csa_1G042340 [Cucumis sativus]
c71533_g3	-3.2796	1.7646e-19	PREDICTED: small heat shock protein, chloroplastic-like [Cucumis melo]
c68645_g1	-2.5858	3.3123e-19	RecName: Full=Chaperonin CPN60-1, mitochondrial; AltName: Full=HSP60-1; Flags: Precursor [Cucurbita maxima]>gi|478785|pir||S29315 chaperonin 60 - cucurbit>gi|12544|emb|CAA50217.1| chaperonin 60 [Cucurbita cv. Kurokawa Amakuri]
c8325_g2	2.755	4.4131e-19	PREDICTED: cold shock protein 2-like [Cucumis melo]>gi|659131657|ref|XP_008465792.1| PREDICTED: cold shock protein 2-like [Cucumis melo]
c68285_g5	-4.0743	4.6898e-19	PREDICTED: heat shock 70 kDa protein [Cucumis melo]
c65422_g1	-2.6476	5.775e-19	PREDICTED: dnaJ homolog subfamily B member 8 [Cucumis melo]
c59697_g1	-2.6161	1.3938e-18	PREDICTED: heat stress transcription factor A-7a [Cucumis sativus]>gi|778669065|ref|XP_011649187.1| PREDICTED: heat stress transcription factor A-7a [Cucumis sativus]>gi|778669069|ref|XP_011649188.1| PREDICTED: heat stress transcription factor A-7a [Cucumis sativus]>gi|700206587|gb|KGN61706.1| hypothetical protein Csa_2G228420 [Cucumis sativus]
c40369_g1	-2.6434	1.6931e-18	PREDICTED: uncharacterized protein LOC103484635 [Cucumis melo]
c63983_g1	-3.2092	2.1509e-18	PREDICTED: MLO-like protein 3 [Cucumis sativus]>gi|700209651|gb|KGN64747.1| hypothetical protein Csa_1G086900 [Cucumis sativus]
c129428_g1	2.4512	2.9733e-18	PREDICTED: protein CURVATURE THYLAKOID 1B, chloroplastic [Cucumis melo]
c796_g1	3.0467	4.5574e-18	--
c72113_g3	3.9939	4.7267e-18	--
c22425_g1	2.7867	4.8529e-18	PREDICTED: formimidoyltransferase-cyclodeaminase-like [Cucumis sativus]>gi|700191491|gb|KGN46695.1| hypothetical protein Csa_6G124100 [Cucumis sativus]
c69145_g1	2.5308	1.8119e-17	PREDICTED: chloride channel protein CLC-b-like [Cucumis melo]
c129431_g1	-2.4989	1.9875e-17	flavanone-3-hydroxylase [Gossypium hirsutum]
c66193_g1	2.746	2.0823e-17	PREDICTED: probable inactive leucine-rich repeat receptor-like protein kinase At3g03770 isoform X2 [Cucumis melo]
c129372_g1	2.3992	2.1894e-17	PREDICTED: dentin sialophosphoprotein-like [Cucumis sativus]>gi|700207222|gb|KGN62341.1| hypothetical protein Csa_2G350240 [Cucumis sativus]
c63533_g3	3.0604	2.9638e-17	PREDICTED: uncharacterized protein LOC101216138 [Cucumis sativus]>gi|700211094|gb|KGN66190.1| hypothetical protein Csa_1G575060 [Cucumis sativus]
c143829_g1	-3.2414	5.0255e-17	PREDICTED: salicylate carboxymethyltransferase-like [Cucumis melo]
c144304_g1	-4.5601	5.2023e-17	PREDICTED: 17.1 kDa class II heat shock protein-like [Cucumis melo]
c60026_g1	-3.3585	5.4493e-17	PREDICTED: putative E3 ubiquitin-protein ligase XBAT31 [Cucumis melo]
c53584_g3	2.3665	7.9714e-17	PREDICTED: photosystem I reaction center subunit V, chloroplastic [Cucumis melo]
c72877_g1	-2.6405	7.9714e-17	hypothetical protein Csa_7G452250 [Cucumis sativus]
c88324_g1	2.4195	9.3332e-17	PREDICTED: signal recognition particle 54 kDa protein, chloroplastic [Cucumis melo]>gi|659125230|ref|XP_008462578.1| PREDICTED: signal recognition particle 54 kDa protein, chloroplastic [Cucumis melo]
c8696_g1	2.2942	1.0751e-16	PREDICTED: photosystem I reaction center subunit III, chloroplastic [Cucumis sativus]>gi|700211815|gb|KGN66911.1| hypothetical protein Csa_1G714680 [Cucumis sativus]
c38170_g1	-2.7424	1.0977e-16	ascorbate peroxidase 2 [Momordica charantia]
c88595_g1	2.9291	1.1888e-16	hypothetical protein CISIN_1g012629mg [Citrus sinensis]
c60166_g1	2.5271	1.3023e-16	PREDICTED: short-chain dehydrogenase TIC 32, chloroplastic [Cucumis melo]
c67983_g1	2.3856	1.5625e-16	PREDICTED: vestitone reductase-like [Cucumis sativus]>gi|700191039|gb|KGN46243.1| hypothetical protein Csa_6G077400 [Cucumis sativus]
c70511_g1	-2.3133	2.2226e-16	hypothetical protein Csa_1G039100 [Cucumis sativus]
c60002_g1	2.3092	2.553e-16	PREDICTED: photosystem I reaction center subunit N, chloroplastic [Cucumis melo]
c73350_g1	-2.7198	3.7043e-16	hypothetical protein Csa_1G033200 [Cucumis sativus]
c68728_g1	2.3771	4.1344e-16	PREDICTED: alpha,alpha-trehalose-phosphate synthase [UDP-forming] 6 [Vitis vinifera]>gi|147818682|emb|CAN76185.1| hypothetical protein VITISV_023086 [Vitis vinifera]
c67570_g2	2.5222	4.1706e-16	PREDICTED: thylakoid lumenal 29 kDa protein, chloroplastic isoform X2 [Cucumis melo]
c65061_g2	2.7856	4.1822e-16	PREDICTED: plant intracellular Ras-group-related LRR protein 3 [Cucumis melo]
c39578_g1	4.1238	5.2448e-16	PREDICTED: hyoscyamine 6-dioxygenase-like [Cucumis sativus]>gi|700189515|gb|KGN44748.1| hypothetical protein Csa_7G378370 [Cucumis sativus]
c73048_g1	2.342	5.3724e-16	PREDICTED: telomere repeat-binding protein 4 isoform X1 [Cucumis melo]>gi|659123475|ref|XP_008461683.1| PREDICTED: telomere repeat-binding protein 4 isoform X1 [Cucumis melo]
c47802_g1	-3.5948	6.1468e-16	PREDICTED: dynein light chain 1, cytoplasmic-like [Cucumis sativus]
c60875_g1	-6.9527	6.5489e-16	PREDICTED: dnaJ homolog subfamily B member 7-like [Populus euphratica]
c67349_g1	2.36	7.4682e-16	PREDICTED: uncharacterized protein LOC101216184 [Cucumis sativus]
c65775_g1	4.112	7.6286e-16	PREDICTED: uncharacterized protein LOC103495506 [Cucumis melo]
c37966_g1	2.2019	8.3813e-16	PREDICTED: photosystem I reaction center subunit II, chloroplastic [Cucumis melo]
c88206_g1	2.2517	9.2628e-16	PREDICTED: photosystem I reaction center subunit IV, chloroplastic-like [Cucumis melo]
c88305_g1	2.6453	9.8058e-16	PREDICTED: multidrug and toxin extrusion protein 1 [Cucumis melo]
c68924_g1	2.748	1.4833e-15	PREDICTED: AP2/ERF and B3 domain-containing transcription repressor RAV2-like [Cucumis melo]
c72452_g1	-2.2476	1.7736e-15	PREDICTED: BAG family molecular chaperone regulator 6-like [Cucumis melo]
c115454_g1	2.3597	1.826e-15	PREDICTED: pentatricopeptide repeat-containing protein At1g31920 [Cucumis melo]
c56586_g1	-2.4452	2.3999e-15	PREDICTED: 4-coumarate--CoA ligase 2 [Cucumis sativus]
c62506_g2	-8.6356	5.3484e-15	PREDICTED: uncharacterized protein LOC103503714 [Cucumis melo]>gi|659132520|ref|XP_008466242.1| PREDICTED: uncharacterized protein LOC103503714 [Cucumis melo]
c71049_g6	2.7475	5.9194e-15	PREDICTED: salicylic acid-binding protein 2-like [Cucumis melo]
c69528_g1	4.2749	6.3755e-15	PREDICTED: BTB/POZ and TAZ domain-containing protein 1 [Cucumis sativus]>gi|700209260|gb|KGN64356.1| Protein binding protein [Cucumis sativus]
c65411_g1	2.4958	7.1267e-15	PREDICTED: myb-related protein 306-like [Cucumis melo]
c72264_g1	2.2598	7.1267e-15	PREDICTED: lycopene epsilon cyclase, chloroplastic [Cucumis melo]
c64568_g2	2.3175	7.6722e-15	PREDICTED: transcription factor bHLH63-like [Cucumis sativus]>gi|700187912|gb|KGN43145.1| hypothetical protein Csa_7G000520 [Cucumis sativus]
c73240_g1	-2.6546	7.6722e-15	PREDICTED: peroxisomal membrane protein PMP22 [Cucumis sativus]>gi|700193890|gb|KGN49094.1| hypothetical protein Csa_6G513580 [Cucumis sativus]
c129405_g1	-2.399	8.2059e-15	PREDICTED: galactinol synthase 2 [Cucumis melo]
c73275_g1	2.2261	1.0489e-14	PREDICTED: uncharacterized protein LOC101209389 [Cucumis sativus]>gi|700198171|gb|KGN53329.1| Phosphatidylcholine transfer protein [Cucumis sativus]
c51014_g1	-4.3805	1.0592e-14	PREDICTED: uncharacterized protein LOC101203417 [Cucumis sativus]>gi|700195335|gb|KGN50512.1| hypothetical protein Csa_5G179770 [Cucumis sativus]
c142905_g1	3.6055	1.1943e-14	PREDICTED: zinc finger CCCH domain-containing protein 20-like [Cucumis melo]
c73780_g1	-2.1938	1.2316e-14	PREDICTED: uncharacterized protein LOC103336889 [Prunus mume]
c45987_g1	-2.5144	1.2864e-14	PREDICTED: uncharacterized protein LOC103482634 [Cucumis melo]
c115440_g1	-3.2036	1.5181e-14	HSP27.8 [Citrullus lanatus]
c115600_g1	5.5188	1.5978e-14	heat shock protein 70-2 [Nicotiana tabacum]
c60242_g1	-3.0314	1.7866e-14	PREDICTED: 7-deoxyloganetic acid glucosyltransferase-like [Cucumis sativus]>gi|700199161|gb|KGN54319.1| hypothetical protein Csa_4G303180 [Cucumis sativus]
c71138_g1	2.1924	2.2069e-14	PREDICTED: tonoplast dicarboxylate transporter [Cucumis melo]>gi|659127301|ref|XP_008463633.1| PREDICTED: tonoplast dicarboxylate transporter [Cucumis melo]
c116901_g1	3.3979	2.2473e-14	hypothetical protein Csa_1G050230 [Cucumis sativus]
c72750_g1	2.7667	2.3882e-14	PREDICTED: DNA replication licensing factor MCM7 [Cucumis melo]
c88438_g1	-3.0048	2.4549e-14	PREDICTED: uncharacterized protein LOC101204123 [Cucumis sativus]>gi|700195914|gb|KGN51091.1| hypothetical protein Csa_5G435060 [Cucumis sativus]
c68671_g1	2.8846	2.9196e-14	PREDICTED: uncharacterized protein LOC105636336 [Jatropha curcas]>gi|643727115|gb|KDP35680.1| hypothetical protein JCGZ_09118 [Jatropha curcas]
c63533_g2	2.327	3.2337e-14	PREDICTED: uncharacterized protein LOC103487448 [Cucumis melo]
c65847_g1	2.5626	3.6539e-14	PREDICTED: 1,4-Dihydroxy-2-naphthoyl-CoA synthase, peroxisomal [Cucumis melo]>gi|307135970|gb|ADN33829.1| naphthoate synthase [Cucumis melo subsp. melo]
c44126_g1	-4.1868	3.788e-14	--
c91089_g1	4.5507	4.7188e-14	PREDICTED: CLAVATA3/ESR (CLE)-related protein 16-like [Cucumis sativus]>gi|700194503|gb|KGN49680.1| hypothetical protein Csa_5G060150 [Cucumis sativus]
c53584_g2	2.113	5.1077e-14	PREDICTED: photosystem I reaction center subunit V, chloroplastic [Cucumis melo]
c56347_g1	-2.1604	6.1824e-14	PREDICTED: prolycopene isomerase, chloroplastic [Cucumis sativus]>gi|700201125|gb|KGN56258.1| hypothetical protein Csa_3G110060 [Cucumis sativus]
c47161_g1	-2.5465	6.6502e-14	PREDICTED: probable plastidic glucose transporter 1 [Cucumis melo]
c70638_g1	2.2941	8.0008e-14	PREDICTED: 2-succinylbenzoate--CoA ligase, chloroplastic/peroxisomal isoform X1 [Cucumis melo]
c69296_g1	2.139	1.1192e-13	PREDICTED: probable zinc metalloprotease EGY2, chloroplastic isoform X2 [Cucumis sativus]>gi|700190577|gb|KGN45781.1| hypothetical protein Csa_6G011070 [Cucumis sativus]
c89850_g1	-3.6943	1.1622e-13	PREDICTED: 17.8 kDa class I heat shock protein-like [Cucumis melo]
c73512_g1	2.3987	1.2255e-13	PREDICTED: phospholipase A1-Ibeta2, chloroplastic [Cucumis sativus]>gi|700205342|gb|KGN60475.1| hypothetical protein Csa_3G914060 [Cucumis sativus]
c44191_g2	4.0227	1.41e-13	PREDICTED: uncharacterized protein LOC103486375 [Cucumis melo]
c88578_g1	-3.6392	1.41e-13	heat shock protein 70 family protein [Posidonia oceanica]
c3150_g1	-2.2325	1.4973e-13	PREDICTED: 3-ketoacyl-CoA synthase 19 [Cucumis sativus]>gi|700201791|gb|KGN56924.1| hypothetical protein Csa_3G144140 [Cucumis sativus]
c29179_g1	2.7816	1.635e-13	PREDICTED: protein SRG1-like [Cucumis sativus]
c22185_g1	2.3202	1.7077e-13	PREDICTED: zinc finger protein CONSTANS-LIKE 2-like [Cucumis sativus]>gi|700198611|gb|KGN53769.1| hypothetical protein Csa_4G124910 [Cucumis sativus]
c102379_g1	2.2497	1.7138e-13	ty3-gypsy retrotransposon protein [Cucumis melo subsp. melo]
c64064_g2	2.2089	2.0004e-13	PREDICTED: auxin-repressed 12.5 kDa protein-like [Cucumis melo]
c71097_g1	-2.1491	2.0004e-13	PREDICTED: protein ECERIFERUM 1-like [Cucumis sativus]>gi|700191077|gb|KGN46281.1| hypothetical protein Csa_6G079750 [Cucumis sativus]
c142425_g1	2.0873	2.1985e-13	PREDICTED: photosystem I subunit O [Cucumis sativus]>gi|700209862|gb|KGN64958.1| hypothetical protein Csa_1G168350 [Cucumis sativus]
c10698_g2	2.5125	2.3333e-13	BnaC08g16790D [Brassica napus]
c116314_g1	-2.9624	2.6027e-13	PREDICTED: probable F-box protein At1g60180 [Cucumis sativus]>gi|700204027|gb|KGN59160.1| hypothetical protein Csa_3G777680 [Cucumis sativus]
c13464_g1	2.2612	2.7611e-13	PREDICTED: photosynthetic NDH subunit of subcomplex B 3, chloroplastic [Cucumis sativus]>gi|700190163|gb|KGN45396.1| hypothetical protein Csa_7G447110 [Cucumis sativus]
c70831_g2	2.2691	3.1432e-13	PREDICTED: acetyl-coenzyme A carboxylase carboxyl transferase subunit alpha, chloroplastic-like [Cucumis melo]
c42592_g1	-2.237	3.4295e-13	PREDICTED: protein MOTHER of FT and TF 1-like [Cucumis melo]
c118571_g1	Inf	3.6761e-13	chlorophyll A/B binding protein, putative [Ricinus communis]>gi|223541141|gb|EEF42697.1| chlorophyll A/B binding protein, putative [Ricinus communis]
c72720_g6	-3.1088	6.2518e-13	PREDICTED: myb-related protein P-like [Cucumis sativus]
c69667_g1	-2.0549	6.7364e-13	--
c53924_g1	3.6779	7.731e-13	PREDICTED: pectinesterase-like [Cucumis sativus]>gi|778728123|ref|XP_011659370.1| PREDICTED: pectinesterase-like [Cucumis sativus]
c40246_g1	2.1716	9.3829e-13	PREDICTED: uncharacterized protein LOC103489289 [Cucumis melo]
c52473_g1	-6.1679	9.3829e-13	PREDICTED: (+)-gamma-cadinene synthase [Cucumis sativus]>gi|700201057|gb|KGN56190.1| hypothetical protein Csa_3G097540 [Cucumis sativus]
c54704_g2	-2.259	1.0273e-12	PREDICTED: TMV resistance protein N-like [Cucumis melo]
c12024_g1	4.0568	1.0472e-12	PREDICTED: uncharacterized protein LOC103501949 [Cucumis melo]
c101851_g1	-2.0772	1.0628e-12	PREDICTED: pheophytinase, chloroplastic [Cucumis sativus]>gi|778728475|ref|XP_011659427.1| PREDICTED: pheophytinase, chloroplastic [Cucumis sativus]>gi|778728478|ref|XP_011659428.1| PREDICTED: pheophytinase, chloroplastic [Cucumis sativus]>gi|700189853|gb|KGN45086.1| hypothetical protein Csa_7G420790 [Cucumis sativus]
c63669_g1	-2.1577	1.0783e-12	PREDICTED: squamosa promoter-binding-like protein 6 isoform X1 [Cucumis sativus]>gi|700208979|gb|KGN64075.1| hypothetical protein Csa_1G039890 [Cucumis sativus]
c68462_g6	2.0373	1.1573e-12	PREDICTED: ribulose bisphosphate carboxylase/oxygenase activase 2, chloroplastic-like [Cucumis melo]
c64394_g1	2.199	1.21e-12	PREDICTED: geranylgeranyl diphosphate reductase, chloroplastic [Cucumis melo]>gi|510379436|gb|AGN48012.1| geranylgeranyl hydrogenase [Cucumis melo]
c72617_g1	2.4204	1.3993e-12	hypothetical protein Csa_3G045120 [Cucumis sativus]
c130883_g1	3.5593	1.5533e-12	PREDICTED: inactive beta-amylase 9 [Cucumis melo]>gi|659117234|ref|XP_008458492.1| PREDICTED: inactive beta-amylase 9 [Cucumis melo]
c60370_g1	-2.0472	1.9975e-12	PREDICTED: uncharacterized protein LOC101222422 [Cucumis sativus]>gi|700198778|gb|KGN53936.1| hypothetical protein Csa_4G192080 [Cucumis sativus]
c69051_g1	2.0134	2.0832e-12	PREDICTED: arginine decarboxylase [Cucumis melo]
c68086_g2	-2.9773	2.391e-12	PREDICTED: myb-related protein 306-like [Cucumis melo]
c69647_g1	-2.1341	2.4092e-12	PREDICTED: probable leucine-rich repeat receptor-like serine/threonine-protein kinase At5g15730 isoform X2 [Cucumis melo]
c66108_g1	-2.3528	2.4648e-12	PREDICTED: cytokinin riboside 5'-monophosphate phosphoribohydrolase LOG1 isoform X1 [Cucumis sativus]>gi|700189889|gb|KGN45122.1| hypothetical protein Csa_7G427120 [Cucumis sativus]
c55738_g1	-2.7157	2.5339e-12	PREDICTED: DEAD-box ATP-dependent RNA helicase 53-like [Cucumis sativus]>gi|700199802|gb|KGN54960.1| hypothetical protein Csa_4G616790 [Cucumis sativus]
c72184_g1	2.1499	2.5998e-12	PREDICTED: receptor-like protein kinase THESEUS 1 [Cucumis melo]
c116280_g1	4.9165	2.8742e-12	--
c70081_g1	-2.548	3.2426e-12	PREDICTED: NAC domain-containing protein 2-like [Cucumis sativus]>gi|700199390|gb|KGN54548.1| hypothetical protein Csa_4G361820 [Cucumis sativus]
c48505_g1	2.5098	3.6924e-12	PREDICTED: abscisic acid receptor PYL4-like [Cucumis sativus]>gi|700199248|gb|KGN54406.1| hypothetical protein Csa_4G312880 [Cucumis sativus]
c68487_g1	-1.9999	3.9871e-12	PREDICTED: tRNA (cytosine(38)-C(5))-methyltransferase isoform X1 [Cucumis melo]
c70644_g1	2.067	4.0324e-12	PREDICTED: linoleate 13S-lipoxygenase 2-1, chloroplastic-like [Cucumis sativus]
c142481_g1	-3.0274	4.1131e-12	PREDICTED: 70 kDa peptidyl-prolyl isomerase-like [Cucumis melo]
c39579_g1	2.1063	4.368e-12	PREDICTED: LOW QUALITY PROTEIN: isoflavone 2'-hydroxylase-like [Cucumis melo]
c63362_g1	4.4341	4.5169e-12	PREDICTED: zinc finger protein CONSTANS-LIKE 6 [Cucumis sativus]>gi|700196157|gb|KGN51334.1| hypothetical protein Csa_5G517810 [Cucumis sativus]
c72870_g2	2.2414	4.6297e-12	PREDICTED: glucan endo-1,3-beta-glucosidase-like protein 2 [Cucumis melo]
c9352_g1	2.0196	4.9197e-12	PREDICTED: probable strigolactone esterase D14 homolog [Cucumis melo]
c65856_g1	2.9197	4.9533e-12	PREDICTED: uncharacterized protein LOC103502653 [Cucumis melo]
c73217_g4	2.8028	5.4863e-12	PREDICTED: uncharacterized protein LOC101222914 [Cucumis sativus]>gi|700207574|gb|KGN62693.1| hypothetical protein Csa_2G368940 [Cucumis sativus]
c64648_g1	2.1305	5.6162e-12	PREDICTED: phosphoenolpyruvate/phosphate translocator 2, chloroplastic-like [Cucumis sativus]>gi|700196198|gb|KGN51375.1| hypothetical protein Csa_5G523690 [Cucumis sativus]
c38662_g1	-1.9721	5.9689e-12	PREDICTED: REF/SRPP-like protein At1g67360 [Cucumis melo]
c130168_g1	-2.3448	5.9761e-12	PREDICTED: DEAD-box ATP-dependent RNA helicase 31-like [Cucumis melo]>gi|659123153|ref|XP_008461520.1| PREDICTED: DEAD-box ATP-dependent RNA helicase 31-like [Cucumis melo]
c48258_g1	3.439	6.1977e-12	chloride channel protein CLC-b-like [Cucumis sativus]>gi|386649465|gb|AFJ15538.1| chloride channel a [Cucumis sativus]>gi|700208054|gb|KGN63173.1| hypothetical protein Csa_2G406710 [Cucumis sativus]
c62655_g2	1.9904	6.7484e-12	hypothetical protein Csa_1G595840 [Cucumis sativus]
c74251_g1	-5.0025	6.7983e-12	HSP19 [Citrullus lanatus]
c142957_g1	2.4444	7.4601e-12	PREDICTED: uncharacterized protein LOC103485003 [Cucumis melo]
c55213_g2	2.0762	7.6067e-12	PREDICTED: transcription factor TCP7-like [Cucumis melo]
c55861_g1	2.876	8.3709e-12	PREDICTED: peptidyl-prolyl cis-trans isomerase FKBP17-2, chloroplastic [Cucumis melo]
c114883_g1	1.9499	8.5891e-12	PREDICTED: photosystem II reaction center W protein, chloroplastic-like [Cucumis melo]
c69055_g1	2.0088	9.1934e-12	PREDICTED: uncharacterized protein LOC103497826 [Cucumis melo]
c29375_g1	3.7537	9.9199e-12	--
c73362_g1	1.9521	1.0515e-11	PREDICTED: protein TIC 62, chloroplastic [Cucumis sativus]>gi|700191919|gb|KGN47123.1| hypothetical protein Csa_6G188160 [Cucumis sativus]
c36468_g1	-2.3236	1.1905e-11	PREDICTED: putative kinase-like protein TMKL1 [Cucumis melo]
c43057_g1	2.1613	1.1905e-11	PREDICTED: uncharacterized protein LOC103490373 [Cucumis melo]
c65545_g2	3.3956	1.2258e-11	PREDICTED: inactive beta-amylase 4, chloroplastic [Cucumis sativus]>gi|700200888|gb|KGN56021.1| hypothetical protein Csa_3G047820 [Cucumis sativus]
c71082_g1	-2.5135	1.2306e-11	PREDICTED: LOW QUALITY PROTEIN: fatty acyl-CoA reductase 3-like [Cucumis melo]
c69933_g1	2.0522	1.2352e-11	PREDICTED: pectinesterase 2 [Cucumis melo]
c104301_g1	-2.9307	1.2786e-11	heat shock protein 70, partial [Nicotiana attenuata]
c66230_g1	-2.0502	1.3068e-11	PREDICTED: DAG protein, chloroplastic [Cucumis sativus]>gi|659109221|ref|XP_008454611.1| PREDICTED: DAG protein, chloroplastic [Cucumis melo]
c72757_g3	-1.9877	1.613e-11	PREDICTED: heat stress transcription factor A-6b-like isoform X2 [Cucumis melo]
c143290_g1	-1.9352	1.6598e-11	PREDICTED: uncharacterized protein LOC101213465 [Cucumis sativus]>gi|700201049|gb|KGN56182.1| hypothetical protein Csa_3G094500 [Cucumis sativus]
c45896_g1	2.0598	1.8088e-11	PREDICTED: calcineurin B-like protein 1 [Cucumis sativus]>gi|659095784|ref|XP_008448767.1| PREDICTED: calcineurin B-like protein 1 [Cucumis melo]>gi|659095786|ref|XP_008448768.1| PREDICTED: calcineurin B-like protein 1 [Cucumis melo]>gi|659095788|ref|XP_008448769.1| PREDICTED: calcineurin B-like protein 1 [Cucumis melo]>gi|700200680|gb|KGN55813.1| hypothetical protein Csa_3G017070 [Cucumis sativu…
c8693_g1	3.0791	1.984e-11	PREDICTED: leucine-rich repeat extensin-like protein 3-like [Citrus sinensis]
c142503_g1	2.8572	2.3051e-11	--
c66907_g1	1.971	2.3096e-11	PREDICTED: clustered mitochondria protein homolog [Cucumis melo]
c68776_g2	2.2365	2.388e-11	PREDICTED: high mobility group B protein 9 [Cucumis melo]>gi|307136305|gb|ADN34129.1| high mobility group family [Cucumis melo subsp. melo]
c68869_g2	-1.9029	2.388e-11	PREDICTED: probable trehalose-phosphate phosphatase J isoform X2 [Cucumis melo]
c69822_g3	1.9789	2.5266e-11	PREDICTED: trihelix transcription factor GT-2-like [Cucumis sativus]>gi|700190812|gb|KGN46016.1| hypothetical protein Csa_6G042990 [Cucumis sativus]
c59743_g1	1.9815	2.5971e-11	PREDICTED: cellulose synthase A catalytic subunit 2 [UDP-forming]-like [Cucumis melo]
c117639_g1	2.8328	2.8239e-11	PREDICTED: uncharacterized protein LOC101203970 [Cucumis sativus]>gi|700204661|gb|KGN59794.1| hypothetical protein Csa_3G846590 [Cucumis sativus]
c102420_g1	-2.0244	2.8736e-11	PREDICTED: 3-ketoacyl-CoA synthase 1 [Cucumis sativus]
c58446_g1	2.1362	2.8948e-11	PREDICTED: uncharacterized protein LOC103490245 [Cucumis melo]
c129769_g1	-2.0548	3.1565e-11	PREDICTED: probable ran guanine nucleotide release factor [Cucumis sativus]>gi|700196730|gb|KGN51907.1| hypothetical protein Csa_5G605010 [Cucumis sativus]
c65046_g1	2.9781	3.2805e-11	PREDICTED: glutaredoxin-C11 [Cucumis sativus]>gi|659101487|ref|XP_008451630.1| PREDICTED: glutaredoxin-C11 [Cucumis melo]>gi|700189656|gb|KGN44889.1| hypothetical protein Csa_7G394580 [Cucumis sativus]
c20330_g1	2.8758	3.41e-11	--
c142466_g1	2.1901	3.4339e-11	PREDICTED: J domain-containing protein required for chloroplast accumulation response 1 isoform X1 [Cucumis sativus]
c67293_g1	-2.0795	4.0387e-11	PREDICTED: uncharacterized protein LOC103502859 isoform X1 [Cucumis melo]
c117543_g1	6.1991	4.2007e-11	--
c68497_g1	2.2135	4.3947e-11	PREDICTED: AP2/ERF and B3 domain-containing transcription repressor RAV2-like [Cucumis melo]
c8424_g1	-1.8828	4.3947e-11	PREDICTED: non-specific lipid-transfer protein 1 [Cucumis sativus]>gi|700203563|gb|KGN58696.1| Non-specific lipid-transfer protein [Cucumis sativus]
c38231_g1	-4.5785	4.6307e-11	HSP20.3 [Citrullus lanatus]
c16119_g1	2.6352	5.2697e-11	--
c88548_g1	2.3891	5.6947e-11	hypothetical protein Csa_1G614640 [Cucumis sativus]
c64957_g1	1.9992	6.0367e-11	PREDICTED: uroporphyrinogen decarboxylase [Cucumis melo]>gi|659114136|ref|XP_008456921.1| PREDICTED: uroporphyrinogen decarboxylase [Cucumis melo]
c114921_g1	-1.7939	6.3888e-11	RecName: Full=Ribosome-inactivating protein bryodin II; AltName: Full=BD2; AltName: Full=rRNA N-glycosidase; Flags: Precursor [Bryonia dioica]
c56879_g1	2.092	6.7681e-11	PREDICTED: bidirectional sugar transporter SWEET1 [Cucumis sativus]>gi|700192285|gb|KGN47489.1| hypothetical protein Csa_6G343690 [Cucumis sativus]
c57368_g3	1.89	7.325e-11	PREDICTED: photosystem I reaction center subunit psaK, chloroplastic [Cucumis melo]
c49300_g1	2.2089	8.2822e-11	PREDICTED: probable 1-deoxy-D-xylulose-5-phosphate synthase, chloroplastic [Cucumis melo]
c8306_g1	-1.9047	8.7051e-11	PREDICTED: dnaJ protein homolog [Cucumis melo]
c130000_g1	-2.0457	9.8386e-11	PREDICTED: uncharacterized protein LOC103485984 [Cucumis melo]
c115110_g1	-1.9641	9.9326e-11	PREDICTED: protein LIGHT-DEPENDENT SHORT HYPOCOTYLS 4-like [Cucumis melo]
c63812_g1	-2.3671	1.0471e-10	PREDICTED: 10 kDa chaperonin-like [Cucumis melo]
c69195_g1	3.9248	1.0594e-10	PREDICTED: zinc finger protein CONSTANS-LIKE 6 [Cucumis sativus]>gi|700190759|gb|KGN45963.1| hypothetical protein Csa_6G039540 [Cucumis sativus]
c72211_g1	-3.4159	1.1785e-10	PREDICTED: ABC transporter B family member 4-like [Cucumis melo]>gi|659090341|ref|XP_008445964.1| PREDICTED: ABC transporter B family member 4-like [Cucumis melo]
c71166_g2	-1.9185	1.2055e-10	PREDICTED: calcyclin-binding protein [Cucumis sativus]>gi|700210444|gb|KGN65540.1| hypothetical protein Csa_1G439330 [Cucumis sativus]
c67764_g3	1.9776	1.3252e-10	PREDICTED: auxin-responsive protein IAA26-like [Cucumis melo]
c53714_g1	-1.9605	1.383e-10	PREDICTED: uncharacterized protein LOC105434967 [Cucumis sativus]>gi|700203937|gb|KGN59070.1| hypothetical protein Csa_3G751450 [Cucumis sativus]
c60159_g1	1.9937	1.4016e-10	PREDICTED: uncharacterized protein LOC103496260 [Cucumis melo]
c69279_g1	1.8809	1.4345e-10	PREDICTED: uncharacterized protein LOC101217142 [Cucumis sativus]>gi|700196360|gb|KGN51537.1| hypothetical protein Csa_5G576790 [Cucumis sativus]
c45391_g1	2.8113	1.5443e-10	PREDICTED: uncharacterized protein LOC105435577 [Cucumis sativus]>gi|700196812|gb|KGN51989.1| hypothetical protein Csa_5G606790 [Cucumis sativus]
c64756_g1	-2.4102	1.7153e-10	PREDICTED: UDP-glycosyltransferase 74E2-like [Cucumis sativus]>gi|700192426|gb|KGN47630.1| hypothetical protein Csa_6G366280 [Cucumis sativus]
c67355_g1	1.8438	1.7153e-10	PREDICTED: J domain-containing protein required for chloroplast accumulation response 1 isoform X2 [Cucumis melo]
c23035_g1	-1.8796	1.7235e-10	PREDICTED: heat shock protein 81-1 [Cucumis melo]
c72563_g2	2.7148	1.7235e-10	PREDICTED: auxin-induced protein 15A-like [Cucumis sativus]>gi|700206763|gb|KGN61882.1| hypothetical protein Csa_2G258780 [Cucumis sativus]
c59732_g1	1.9845	1.7267e-10	PREDICTED: uncharacterized protein At4g06744 [Cucumis sativus]>gi|700202374|gb|KGN57507.1| hypothetical protein Csa_3G200180 [Cucumis sativus]
c59884_g1	1.7879	1.7342e-10	PREDICTED: photosystem I reaction center subunit II, chloroplastic [Cucumis melo]
c29235_g1	2.2284	1.7476e-10	PREDICTED: glutamine synthetase nodule isozyme [Cucumis sativus]>gi|700195855|gb|KGN51032.1| Glutamine synthetase [Cucumis sativus]
c67092_g1	1.8738	1.7476e-10	PREDICTED: subtilisin-like protease SBT3.5 isoform X1 [Cucumis sativus]>gi|700198176|gb|KGN53334.1| hypothetical protein Csa_4G047950 [Cucumis sativus]
c72605_g1	1.8831	1.8976e-10	PREDICTED: pentatricopeptide repeat-containing protein MRL1, chloroplastic [Cucumis melo]
c70937_g1	1.8466	1.9136e-10	PREDICTED: uncharacterized protein LOC101206746 isoform X2 [Cucumis sativus]
c61643_g1	Inf	1.9511e-10	PREDICTED: glucan endo-1,3-beta-glucosidase 11-like isoform X1 [Cucumis melo]
c65747_g2	2.3312	1.9511e-10	PREDICTED: light-inducible protein CPRF2-like [Cucumis melo]
c55900_g1	-3.0842	2.0314e-10	PREDICTED: probable aldo-keto reductase 4 [Cucumis melo]
c47471_g1	2.486	2.2585e-10	PREDICTED: cyclin-D3-3-like [Cucumis sativus]>gi|700202371|gb|KGN57504.1| hypothetical protein Csa_3G199660 [Cucumis sativus]
c73089_g1	-1.8244	2.4125e-10	PREDICTED: dnaJ protein homolog 1 [Cucumis sativus]>gi|700194051|gb|KGN49255.1| Protein SIS1 [Cucumis sativus]
c129415_g1	-2.5143	2.5052e-10	PREDICTED: oxalate--CoA ligase-like [Cucumis sativus]>gi|700194933|gb|KGN50110.1| AMP dependent CoA ligase [Cucumis sativus]
c69061_g1	3.5649	2.7209e-10	PREDICTED: auxin-induced protein 15A-like [Cucumis sativus]>gi|700187969|gb|KGN43202.1| hypothetical protein Csa_7G008980 [Cucumis sativus]
c69479_g1	-4.4561	2.8915e-10	multicellular trichome development class IV homeodomain-leucine zipper transcription factor [Cucumis sativus]
c30339_g1	1.854	3.1457e-10	PREDICTED: RING-H2 finger protein ATL78-like [Cucumis melo]
c68512_g1	2.0466	3.4182e-10	PREDICTED: psbP-like protein 1, chloroplastic [Cucumis sativus]>gi|700196085|gb|KGN51262.1| hypothetical protein Csa_5G505230 [Cucumis sativus]
c46095_g1	2.4011	3.5704e-10	PREDICTED: uncharacterized protein LOC105435005 [Cucumis sativus]>gi|700204514|gb|KGN59647.1| hypothetical protein Csa_3G835840 [Cucumis sativus]
c44737_g1	Inf	3.7383e-10	predicted protein [Hordeum vulgare subsp. vulgare]
c129394_g1	1.7992	3.7605e-10	PREDICTED: ferredoxin-like [Cucumis melo]
c43463_g1	-3.3579	3.8463e-10	PREDICTED: beta-glucosidase 12-like isoform X2 [Phoenix dactylifera]
c71270_g1	-2.1831	3.8463e-10	PREDICTED: DEAD-box ATP-dependent RNA helicase 22 [Cucumis melo]
c133275_g1	3.0002	4.0682e-10	PREDICTED: inactive beta-amylase 9 [Cucumis sativus]>gi|700190989|gb|KGN46193.1| hypothetical protein Csa_6G072990 [Cucumis sativus]
c49892_g2	2.0837	4.2725e-10	PREDICTED: uncharacterized protein LOC101216814 [Cucumis sativus]
c89905_g1	2.1076	4.6396e-10	lycopene cyclase [Cucumis melo]
c142409_g1	-1.7232	4.7428e-10	PREDICTED: UDP-glucose 4-epimerase GEPI48-like [Cucumis melo]
c88153_g1	-1.9168	4.9125e-10	PREDICTED: cysteine proteinase RD19a [Cucumis sativus]>gi|700207528|gb|KGN62647.1| Cysteine protease [Cucumis sativus]
c60002_g2	1.767	5.1905e-10	PREDICTED: photosystem I reaction center subunit N, chloroplastic [Cucumis melo]
c52876_g1	-1.7981	5.5075e-10	PREDICTED: outer envelope pore protein 16, chloroplastic [Cucumis melo]
c65086_g1	-1.9497	5.9596e-10	PREDICTED: uncharacterized protein LOC101203013 isoform X2 [Cucumis sativus]>gi|700192989|gb|KGN48193.1| hypothetical protein Csa_6G446530 [Cucumis sativus]
c53740_g1	-1.8737	6.0479e-10	PREDICTED: heat stress transcription factor A-6b-like isoform X2 [Cucumis sativus]
c67371_g1	2.2758	6.0764e-10	PREDICTED: uncharacterized protein LOC103495917 [Cucumis melo]
c20374_g1	1.759	6.154e-10	PREDICTED: chlorophyll a-b binding protein CP26, chloroplastic isoform X2 [Cucumis sativus]>gi|700197419|gb|KGN52596.1| Chlorophyll A/B binding protein [Cucumis sativus]
c56830_g1	2.8106	6.195e-10	PREDICTED: dehydrin DHN1 [Cucumis melo]
c119360_g1	-2.7183	6.4352e-10	hypothetical protein ARALYDRAFT_323209 [Arabidopsis lyrata subsp. lyrata]>gi|297323238|gb|EFH53659.1| hypothetical protein ARALYDRAFT_323209 [Arabidopsis lyrata subsp. lyrata]
c70889_g6	2.7107	6.5436e-10	--
c70237_g1	-2.1928	6.5534e-10	PREDICTED: uncharacterized protein LOC101214658 [Cucumis sativus]>gi|700210480|gb|KGN65576.1| hypothetical protein Csa_1G461020 [Cucumis sativus]
c72501_g1	2.3368	6.6578e-10	PREDICTED: auxin-induced protein 15A-like [Cucumis melo]
c68153_g1	-1.9679	7.2126e-10	PREDICTED: protein EARLY RESPONSIVE TO DEHYDRATION 15-like [Cucumis melo]
c68754_g2	2.207	7.249e-10	PREDICTED: probable disease resistance protein At5g66900 isoform X1 [Cucumis melo]
c8293_g1	-2.0447	7.3515e-10	PREDICTED: pentatricopeptide repeat-containing protein At3g09650, chloroplastic [Cucumis melo]
c42834_g1	2.1256	7.8336e-10	PREDICTED: homeobox-leucine zipper protein HOX11-like [Cucumis sativus]>gi|700189933|gb|KGN45166.1| hypothetical protein Csa_7G429520 [Cucumis sativus]
c68016_g2	-1.8798	8.3947e-10	PREDICTED: protein BOBBER 1 [Cucumis melo]
c14001_g1	3.0542	8.4097e-10	PREDICTED: J domain-containing protein required for chloroplast accumulation response 1 isoform X2 [Cucumis sativus]>gi|700204803|gb|KGN59936.1| hypothetical protein Csa_3G855300 [Cucumis sativus]
c56620_g1	-1.7536	8.7413e-10	ascorbate peroxidase 2 [Momordica charantia]
c142838_g1	1.8262	8.9523e-10	PREDICTED: chlorophyll a-b binding protein CP29.1, chloroplastic [Cucumis sativus]>gi|700199207|gb|KGN54365.1| Chlorophyll A/B binding protein [Cucumis sativus]
c61985_g1	1.8053	9.0781e-10	phytoene synthase [Cucurbita pepo subsp. pepo]
c52476_g1	2.9353	9.5884e-10	PREDICTED: ethylene-responsive transcription factor ERF060 [Cucumis melo]
c142340_g1	1.8647	1.0044e-09	PREDICTED: ribulose bisphosphate carboxylase/oxygenase activase 2, chloroplastic-like [Cucumis sativus]>gi|700195391|gb|KGN50568.1| Beta-form rubisco activase [Cucumis sativus]
c70030_g1	1.7885	1.0539e-09	PREDICTED: chlorophyllide a oxygenase, chloroplastic [Cucumis sativus]>gi|700192522|gb|KGN47726.1| hypothetical protein Csa_6G385090 [Cucumis sativus]
c71639_g1	-1.7839	1.0602e-09	PREDICTED: ATP-dependent Clp protease ATP-binding subunit clpX-like, mitochondrial isoform X2 [Cucumis melo]>gi|307135876|gb|ADN33742.1| ATP-dependent clp protease ATP-binding subunit clpx [Cucumis melo subsp. melo]
c88755_g1	-1.799	1.0894e-09	PREDICTED: uncharacterized protein LOC101208408 [Cucumis sativus]>gi|700209486|gb|KGN64582.1| hypothetical protein Csa_1G066510 [Cucumis sativus]
c59956_g1	1.7771	1.1381e-09	PREDICTED: magnesium-chelatase subunit ChlH, chloroplastic [Cucumis melo]
c73327_g1	-1.8096	1.1381e-09	PREDICTED: peroxidase 42 [Cucumis melo]>gi|307136213|gb|ADN34050.1| peroxidase [Cucumis melo subsp. melo]
c143057_g1	1.7945	1.3521e-09	PREDICTED: reticuline oxidase-like protein [Cucumis sativus]
c90177_g1	-2.6205	1.3649e-09	PREDICTED: probable carboxylesterase 18 [Cucumis melo]
c145755_g1	2.6443	1.3821e-09	--
c29868_g1	1.7376	1.3821e-09	PREDICTED: protein IQ-DOMAIN 14 [Cucumis sativus]>gi|700202219|gb|KGN57352.1| hypothetical protein Csa_3G180400 [Cucumis sativus]
c72039_g2	1.8328	1.3915e-09	PREDICTED: uncharacterized protein LOC103484568 [Cucumis melo]
c71341_g1	-2.4896	1.4366e-09	PREDICTED: delta-9 acyl-lipid desaturase 1-like [Cucumis melo]
c71642_g1	-1.7887	1.6465e-09	PREDICTED: BTB/POZ domain-containing protein At1g55760 [Cucumis melo]
c67186_g1	2.2228	1.7259e-09	PREDICTED: cytochrome P450 CYP82D47-like [Cucumis sativus]
c115350_g1	2.2154	1.8346e-09	PREDICTED: uncharacterized protein LOC103488596 [Cucumis melo]
c66306_g1	1.8453	1.8958e-09	PREDICTED: D-lactate dehydrogenase [cytochrome], mitochondrial isoform X2 [Cucumis sativus]
c29750_g2	2.0791	1.9675e-09	PREDICTED: glycine-rich cell wall structural protein 1-like [Cucumis sativus]>gi|700188281|gb|KGN43514.1| hypothetical protein Csa_7G043560 [Cucumis sativus]
c8254_g1	1.8224	1.999e-09	PREDICTED: probable aminotransferase ACS10 [Cucumis sativus]>gi|700195002|gb|KGN50179.1| hypothetical protein Csa_5G157380 [Cucumis sativus]
c39491_g1	6.5856	2.0577e-09	PREDICTED: uncharacterized protein LOC105436152 [Cucumis sativus]>gi|700189411|gb|KGN44644.1| hypothetical protein Csa_7G354530 [Cucumis sativus]
c72091_g1	1.7775	2.1152e-09	phloem protein 2 [Cucurbita argyrosperma]
c115460_g1	-1.9126	2.116e-09	--
c24667_g1	-1.7202	2.3828e-09	uncharacterized protein LOC103488299 [Cucumis melo]>gi|449441922|ref|XP_004138731.1| PREDICTED: transcription factor HY5 [Cucumis sativus]>gi|323099915|gb|ADX23549.1| bZIP2 [Cucumis melo]>gi|700207820|gb|KGN62939.1| hypothetical protein Csa_2G381650 [Cucumis sativus]
c89858_g1	2.1805	2.4323e-09	PREDICTED: uncharacterized protein LOC105434790 [Cucumis sativus]>gi|700200976|gb|KGN56109.1| hypothetical protein Csa_3G074480 [Cucumis sativus]
c88450_g1	1.7572	2.5127e-09	PREDICTED: pectinesterase-like [Cucumis melo]
c43058_g1	-1.808	2.6776e-09	PREDICTED: alpha-glucan water dikinase, chloroplastic [Cucumis melo]
c66014_g1	1.8766	2.7265e-09	PREDICTED: uncharacterized protein LOC103500780 [Cucumis melo]>gi|659124935|ref|XP_008462422.1| PREDICTED: uncharacterized protein LOC103500780 [Cucumis melo]>gi|659124937|ref|XP_008462424.1| PREDICTED: uncharacterized protein LOC103500780 [Cucumis melo]>gi|659124939|ref|XP_008462425.1| PREDICTED: uncharacterized protein LOC103500780 [Cucumis melo]
c59424_g1	1.7971	2.7938e-09	PREDICTED: sugar carrier protein C-like [Cucumis melo]
c68047_g1	2.9789	2.816e-09	Ethylene-responsive transcription factor [Medicago truncatula]>gi|355518001|gb|AES99624.1| AP2 domain class transcription factor [Medicago truncatula]
c70389_g1	-1.92	2.9165e-09	PREDICTED: peptidyl-prolyl cis-trans isomerase FKBP53 [Cucumis sativus]
c68285_g4	-1.7157	2.9513e-09	PREDICTED: heat shock cognate 70 kDa protein [Cucumis melo]
c64967_g1	2.2936	2.956e-09	PREDICTED: LOB domain-containing protein 37-like [Cucumis sativus]>gi|700193393|gb|KGN48597.1| LOB domain-containing protein [Cucumis sativus]
c50482_g1	-1.9323	3.6028e-09	PREDICTED: geraniol 8-hydroxylase-like [Cucumis sativus]>gi|700194993|gb|KGN50170.1| hypothetical protein Csa_5G157290 [Cucumis sativus]
c11738_g1	1.8053	3.6067e-09	PREDICTED: cyclin-U1-1 [Cucumis melo]
c19946_g1	7.0953	3.6145e-09	predicted protein [Hordeum vulgare subsp. vulgare]
c57461_g1	-1.7206	3.6145e-09	PREDICTED: flavonol synthase/flavanone 3-hydroxylase [Cucumis sativus]>gi|700190761|gb|KGN45965.1| hypothetical protein Csa_6G040540 [Cucumis sativus]
c20197_g1	-3.3676	3.791e-09	hypothetical protein Csa_4G646330 [Cucumis sativus]
c59935_g1	2.2855	3.791e-09	PREDICTED: L-ascorbate oxidase homolog [Cucumis melo]
c63554_g1	-2.1331	3.9593e-09	PREDICTED: 14 kDa proline-rich protein DC2.15-like [Prunus mume]
c63579_g1	-2.2356	3.9593e-09	PREDICTED: zinc finger protein VAR3, chloroplastic [Cucumis sativus]>gi|700208784|gb|KGN63880.1| hypothetical protein Csa_1G025120 [Cucumis sativus]
c74195_g1	-2.23	4.1888e-09	hypothetical protein CISIN_1g0212721mg, partial [Citrus sinensis]
c135210_g1	3.1105	4.2321e-09	hypothetical protein Csa_4G052070 [Cucumis sativus]
c69630_g1	1.898	4.8057e-09	PREDICTED: GDSL esterase/lipase At1g29670-like [Cucumis sativus]>gi|700194140|gb|KGN49344.1| hypothetical protein Csa_6G520420 [Cucumis sativus]
c66417_g2	1.6578	4.9109e-09	PREDICTED: 5'-adenylylsulfate reductase 1, chloroplastic [Cucumis sativus]>gi|700193899|gb|KGN49103.1| hypothetical protein Csa_6G513670 [Cucumis sativus]
c70773_g2	1.7889	4.9575e-09	PREDICTED: LRR receptor-like serine/threonine-protein kinase ERECTA [Cucumis melo]
c101727_g1	-1.6938	5.2497e-09	--
c75472_g1	3.1341	5.3026e-09	--
c69206_g2	2.3474	5.3398e-09	PREDICTED: protein LONGIFOLIA 1 [Cucumis melo]
c20415_g2	1.7923	5.4756e-09	PREDICTED: zinc finger protein CONSTANS-LIKE 2 [Cucumis melo]
c68013_g1	-1.7203	5.4756e-09	hypothetical protein Csa_6G409980 [Cucumis sativus]
c30134_g1	4.6813	5.5226e-09	--
c129403_g1	-1.6798	5.9363e-09	PREDICTED: chromoplast-specific carotenoid-associated protein, chromoplast [Cucumis sativus]>gi|62899808|sp|Q96398.1|CHRC_CUCSA RecName: Full=Chromoplast-specific carotenoid-associated protein, chromoplast; Flags: Precursor [Cucumis sativus]>gi|1523992|emb|CAA64846.1| chromoplast-specific carotenoid-associated protein, CHRC [Cucumis sativus]>gi|4138857|gb|AAD05165.1| chromoplast-specific caroteno…
c47299_g1	1.6876	5.9363e-09	PREDICTED: suppressor of disruption of TFIIS [Cucumis sativus]>gi|700203731|gb|KGN58864.1| hypothetical protein Csa_3G734170 [Cucumis sativus]
c71655_g2	-2.5899	6.0259e-09	PREDICTED: protein GIGANTEA-like [Cucumis melo]>gi|659113765|ref|XP_008456744.1| PREDICTED: protein GIGANTEA-like [Cucumis melo]>gi|659113767|ref|XP_008456745.1| PREDICTED: protein GIGANTEA-like [Cucumis melo]
c47359_g1	2.0476	6.3586e-09	PREDICTED: F-box/kelch-repeat protein At2g44130-like [Cucumis melo]
c59409_g1	2.0105	6.4841e-09	PREDICTED: protein E6 [Cucumis melo]
c71909_g2	1.7572	7.3598e-09	PREDICTED: uncharacterized protein LOC101203522 isoform X3 [Cucumis sativus]>gi|778657843|ref|XP_011651642.1| PREDICTED: uncharacterized protein LOC101203522 isoform X3 [Cucumis sativus]
c125569_g1	3.9043	7.4306e-09	PREDICTED: transcription termination factor 3, mitochondrial [Cucumis sativus]>gi|700210779|gb|KGN65875.1| hypothetical protein Csa_1G535790 [Cucumis sativus]
c64503_g2	1.6769	7.5012e-09	--
c92232_g1	3.0829	7.6406e-09	--
c129622_g1	1.9877	7.7859e-09	--
c5609_g1	4.3263	7.7859e-09	PREDICTED: zinc finger protein CONSTANS-LIKE 6 [Cucumis sativus]>gi|700196157|gb|KGN51334.1| hypothetical protein Csa_5G517810 [Cucumis sativus]
c46798_g1	1.6904	8.0343e-09	light-harvesting complex II protein [Citrullus lanatus subsp. vulgaris]
c62606_g1	1.8148	8.2216e-09	PREDICTED: uncharacterized protein LOC103502406 [Cucumis melo]
c41976_g1	-1.9433	8.7481e-09	PREDICTED: TMV resistance protein N-like [Cucumis melo]
c59925_g1	1.7038	9.3308e-09	PREDICTED: dicarboxylate transporter 1, chloroplastic [Cucumis sativus]>gi|700199019|gb|KGN54177.1| 2-oxoglutarate/malate translocator [Cucumis sativus]
c71972_g7	4.7961	9.5428e-09	PREDICTED: light-inducible protein CPRF2-like [Cucumis melo]>gi|659099719|ref|XP_008450743.1| PREDICTED: light-inducible protein CPRF2-like [Cucumis melo]
c129612_g1	1.9269	9.5847e-09	PREDICTED: fructose-bisphosphate aldolase, cytoplasmic isozyme 1 [Cucumis melo]
c49295_g1	2.6859	1.0393e-08	PREDICTED: uncharacterized protein LOC103495544 [Cucumis melo]
c59275_g1	-2.0186	1.0477e-08	PREDICTED: ethylene-responsive transcription factor ERF061-like [Cucumis melo]
c64005_g2	1.7224	1.0801e-08	PREDICTED: uncharacterized protein LOC101220013 [Cucumis sativus]>gi|700201794|gb|KGN56927.1| hypothetical protein Csa_3G144170 [Cucumis sativus]
c58197_g1	2.225	1.1159e-08	--
c30357_g1	3.4338	1.164e-08	--
c43003_g1	-2.4466	1.164e-08	PREDICTED: phosphoenolpyruvate carboxylase 4 [Cucumis melo]
c10837_g1	-1.8225	1.1665e-08	PREDICTED: uncharacterized protein LOC101211866 [Cucumis sativus]
c73607_g1	2.6381	1.2077e-08	PREDICTED: uncharacterized protein LOC101218536 [Cucumis sativus]>gi|700191578|gb|KGN46782.1| hypothetical protein Csa_6G134890 [Cucumis sativus]
c57357_g1	2.4924	1.2089e-08	PREDICTED: protein NRT1/ PTR FAMILY 5.2-like [Cucumis sativus]>gi|700201696|gb|KGN56829.1| hypothetical protein Csa_3G134770 [Cucumis sativus]
c73274_g1	-1.6615	1.316e-08	PREDICTED: non-specific lipid-transfer protein 2-like [Cucumis melo]
c72218_g1	-2.812	1.3816e-08	PREDICTED: DNA replication ATP-dependent helicase/nuclease DNA2 [Cucumis melo]
c68489_g1	2.4911	1.391e-08	hypothetical protein Csa_2G380050 [Cucumis sativus]
c75780_g1	-2.1996	1.391e-08	PREDICTED: uncharacterized protein LOC103489679 [Cucumis melo]
c60856_g1	1.8242	1.3958e-08	PREDICTED: LOW QUALITY PROTEIN: rho GTPase-activating protein 5-like [Cucumis melo]
c31309_g1	1.6902	1.4012e-08	PREDICTED: omega-6 fatty acid desaturase, chloroplastic isoform X1 [Cucumis sativus]>gi|700210059|gb|KGN65155.1| hypothetical protein Csa_1G255170 [Cucumis sativus]
c47318_g2	1.6785	1.4365e-08	PREDICTED: NAD(P)H-quinone oxidoreductase subunit S, chloroplastic isoform X1 [Cucumis sativus]>gi|778691067|ref|XP_011653218.1| PREDICTED: NAD(P)H-quinone oxidoreductase subunit S, chloroplastic isoform X2 [Cucumis sativus]>gi|778691070|ref|XP_011653219.1| PREDICTED: NAD(P)H-quinone oxidoreductase subunit S, chloroplastic isoform X3 [Cucumis sativus]>gi|778691073|ref|XP_011653220.1| PREDICTED: N…
c72563_g3	2.3649	1.461e-08	PREDICTED: auxin-induced protein 15A-like [Cucumis melo]
c73016_g1	-1.6299	1.462e-08	PREDICTED: heat shock cognate protein 80-like [Cucumis sativus]>gi|700210954|gb|KGN66050.1| hypothetical protein Csa_1G569270 [Cucumis sativus]
c71865_g2	2.264	1.4826e-08	DWARF27, putative isoform 2, partial [Theobroma cacao]>gi|508702712|gb|EOX94608.1| DWARF27, putative isoform 2, partial [Theobroma cacao]
c65230_g4	1.9789	1.5186e-08	hypothetical protein Csa_6G148300 [Cucumis sativus]
c47483_g1	1.8705	1.5213e-08	PREDICTED: sodium-coupled neutral amino acid transporter 2-like [Cucumis sativus]>gi|700200142|gb|KGN55300.1| hypothetical protein Csa_4G645260 [Cucumis sativus]
c70580_g1	1.8158	1.5841e-08	PREDICTED: E3 ubiquitin-protein ligase RGLG2 [Cucumis melo]>gi|659117883|ref|XP_008458837.1| PREDICTED: E3 ubiquitin-protein ligase RGLG2 [Cucumis melo]>gi|659117885|ref|XP_008458838.1| PREDICTED: E3 ubiquitin-protein ligase RGLG2 [Cucumis melo]>gi|659117887|ref|XP_008458839.1| PREDICTED: E3 ubiquitin-protein ligase RGLG2 [Cucumis melo]
c63539_g1	2.5772	1.5974e-08	PREDICTED: aquaporin NIP2-1-like [Cucumis melo]
c47345_g1	2.0581	1.755e-08	PREDICTED: indole-3-acetic acid-amido synthetase GH3.6 [Cucumis melo]
c88637_g1	2.6428	1.7633e-08	PREDICTED: transcription factor MYB44-like [Cucumis sativus]>gi|700207426|gb|KGN62545.1| hypothetical protein Csa_2G360620 [Cucumis sativus]
c44358_g1	2.7369	1.7939e-08	hypothetical protein Csa_7G426490 [Cucumis sativus]
c77245_g1	2.3017	1.9026e-08	PREDICTED: peroxidase 2-like [Cucumis melo]
c115126_g1	-1.8156	1.9135e-08	PREDICTED: uncharacterized protein LOC103485575 [Cucumis melo]
c45474_g1	1.8015	1.9321e-08	PREDICTED: rho GTPase-activating protein 5-like [Cucumis sativus]
c56686_g1	1.6373	1.9321e-08	PREDICTED: inactive beta-amylase 9 [Cucumis sativus]>gi|700190989|gb|KGN46193.1| hypothetical protein Csa_6G072990 [Cucumis sativus]
c53712_g1	1.663	2.0736e-08	PREDICTED: U-box domain-containing protein 4-like [Cucumis sativus]>gi|700207332|gb|KGN62451.1| hypothetical protein Csa_2G354770 [Cucumis sativus]
c70797_g1	1.7815	2.1343e-08	PREDICTED: lysine-specific demethylase lid isoform X1 [Cucumis melo]
c72456_g1	1.6497	2.2572e-08	PREDICTED: beta-amylase 3, chloroplastic [Cucumis melo]
c12497_g1	3.1607	2.3525e-08	PREDICTED: uncharacterized protein LOC103486366 [Cucumis melo]
c144264_g1	2.4462	2.3539e-08	PREDICTED: peroxidase P7-like [Cucumis melo]
c30866_g1	-2.8614	2.4882e-08	--
c72497_g1	1.8131	2.4882e-08	PREDICTED: delta(24)-sterol reductase [Cucumis melo]>gi|659122893|ref|XP_008461380.1| PREDICTED: delta(24)-sterol reductase [Cucumis melo]>gi|659122895|ref|XP_008461381.1| PREDICTED: delta(24)-sterol reductase [Cucumis melo]
c44996_g2	-2.7222	2.5003e-08	PREDICTED: E3 ubiquitin-protein ligase RING1-like [Cucumis melo]
c70719_g2	2.6397	2.5508e-08	PREDICTED: ethylene-responsive transcription factor ERF060 [Cucumis melo]
c59155_g1	1.6084	2.554e-08	PREDICTED: omega-3 fatty acid desaturase, chloroplastic [Cucumis melo]
c63118_g1	2.4994	2.554e-08	--
c64912_g2	2.7069	2.8413e-08	PREDICTED: auxin-responsive protein IAA4 [Cucumis sativus]>gi|700205690|gb|KGN60809.1| hypothetical protein Csa_2G011420 [Cucumis sativus]
c76278_g1	-6.2026	2.9161e-08	--
c142861_g1	1.8592	3.0848e-08	phenylalanine ammonia-lyase [Carica papaya]
c67130_g1	2.0191	3.1197e-08	PREDICTED: homeobox-leucine zipper protein HAT22-like [Cucumis melo]
c60750_g1	1.792	3.1596e-08	PREDICTED: oligopeptide transporter 1 [Cucumis sativus]>gi|700189159|gb|KGN44392.1| hypothetical protein Csa_7G279240 [Cucumis sativus]
c59610_g1	-1.7021	3.2094e-08	PREDICTED: ubiquitin-conjugating enzyme E2 28 [Cucumis sativus]>gi|700188014|gb|KGN43247.1| Ubiquitin carrier protein [Cucumis sativus]
c129999_g1	-4.671	3.3253e-08	PREDICTED: 18.5 kDa class I heat shock protein-like [Cucumis melo]
c73471_g1	2.5501	3.4797e-08	PREDICTED: telomere repeat-binding protein 4 isoform X2 [Cucumis melo]
c10845_g1	1.8513	3.5165e-08	PREDICTED: probable xyloglucan endotransglucosylase/hydrolase protein 5 [Cucumis sativus]>gi|480296313|emb|CCH26413.1| xyloglucan endotransglycosylase [Cucumis sativus]>gi|700204649|gb|KGN59782.1| hypothetical protein Csa_3G845490 [Cucumis sativus]
c116816_g1	3.4178	3.5165e-08	--
c8697_g1	4.9793	3.5203e-08	PREDICTED: heat shock protein 90-1-like [Camelina sativa]
c72196_g1	1.876	3.5762e-08	PREDICTED: MAR-binding filament-like protein 1-1 [Cucumis sativus]>gi|700190119|gb|KGN45352.1| hypothetical protein Csa_7G446690 [Cucumis sativus]
c60134_g1	-1.7918	3.5875e-08	hypothetical protein Csa_3G912950 [Cucumis sativus]
c72289_g1	1.6099	3.5991e-08	PREDICTED: TOM1-like protein 2 isoform X2 [Cucumis sativus]
c73285_g1	1.9209	3.6403e-08	PREDICTED: F-box/kelch-repeat protein At1g23390 [Jatropha curcas]>gi|643713955|gb|KDP26620.1| hypothetical protein JCGZ_17778 [Jatropha curcas]
c142719_g1	2.2557	3.6564e-08	PREDICTED: tetrapyrrole-binding protein, chloroplastic [Cucumis melo]
c20724_g1	1.7906	3.7189e-08	PREDICTED: photosystem I reaction center subunit XI, chloroplastic [Cucumis melo]
c70540_g1	-1.7468	3.7418e-08	PREDICTED: GDSL esterase/lipase EXL3-like [Cucumis melo]
c146381_g1	4.9259	3.7701e-08	PREDICTED: ethylene-responsive transcription factor ERF014 [Cucumis melo]
c43452_g1	1.6033	3.7785e-08	PREDICTED: probable pectinesterase/pectinesterase inhibitor 34 [Cucumis sativus]>gi|700202542|gb|KGN57675.1| hypothetical protein Csa_3G239880 [Cucumis sativus]
c56868_g1	1.7388	4.0136e-08	PREDICTED: vacuolar amino acid transporter 1-like [Cucumis sativus]
c70139_g1	3.1575	4.0304e-08	PREDICTED: uncharacterized protein LOC101213420 [Cucumis sativus]>gi|700209135|gb|KGN64231.1| hypothetical protein Csa_1G044320 [Cucumis sativus]
c71644_g2	Inf	4.1772e-08	--
c116161_g1	4.726	4.2893e-08	predicted protein [Hordeum vulgare subsp. vulgare]
c63613_g1	-1.7011	4.2918e-08	PREDICTED: glycine-rich RNA-binding protein 3, mitochondrial-like [Cucumis sativus]>gi|700208957|gb|KGN64053.1| hypothetical protein Csa_1G039190 [Cucumis sativus]
c65084_g2	-1.6363	5.0947e-08	PREDICTED: uncharacterized protein LOC103493718 isoform X1 [Cucumis melo]
c52158_g1	2.7104	5.2439e-08	PREDICTED: L-tryptophan--pyruvate aminotransferase 1-like [Malus domestica]
c9697_g1	2.0794	5.6483e-08	PREDICTED: uncharacterized protein LOC101217917 [Cucumis sativus]>gi|700200307|gb|KGN55465.1| hypothetical protein Csa_4G652770 [Cucumis sativus]
c143545_g1	2.4567	6.1166e-08	PREDICTED: LOW QUALITY PROTEIN: galactose oxidase [Cucumis melo]
c50264_g1	-2.2736	6.3774e-08	PREDICTED: protein RADIALIS-like 2 [Cucumis melo]
c71438_g1	-1.6053	6.4155e-08	PREDICTED: sodium-dependent phosphate transport protein 1, chloroplastic [Cucumis melo]
c66015_g1	1.6772	6.6994e-08	PREDICTED: uncharacterized protein LOC101220579 [Cucumis sativus]>gi|700208670|gb|KGN63766.1| hypothetical protein Csa_1G015600 [Cucumis sativus]
c73128_g1	-1.8187	6.7145e-08	PREDICTED: ATP-dependent zinc metalloprotease FTSH 6, chloroplastic [Cucumis sativus]>gi|700197284|gb|KGN52461.1| hypothetical protein Csa_5G636530 [Cucumis sativus]
c65326_g1	1.5807	7.2196e-08	PREDICTED: fructose-1,6-bisphosphatase, cytosolic [Cucumis melo]
c14334_g1	3.7555	7.4061e-08	PREDICTED: putative lipid-binding protein At4g00165 [Cucumis melo]
c68708_g1	4.505	7.585e-08	PREDICTED: myb-related protein 306-like [Cucumis sativus]
c11983_g2	4.88	7.6572e-08	PREDICTED: chlorophyll a-b binding protein 8, chloroplastic-like [Solanum lycopersicum]
c143000_g1	1.8006	7.6595e-08	hypothetical protein Csa_3G889920 [Cucumis sativus]
c72643_g1	1.7676	7.9699e-08	PREDICTED: reticuline oxidase-like protein [Cucumis melo]
c69134_g2	-1.8958	8.3459e-08	PREDICTED: probable LRR receptor-like serine/threonine-protein kinase At2g16250 [Cucumis sativus]>gi|778686582|ref|XP_011652415.1| PREDICTED: probable LRR receptor-like serine/threonine-protein kinase At2g16250 [Cucumis sativus]>gi|700204825|gb|KGN59958.1| hypothetical protein Csa_3G856010 [Cucumis sativus]
c142445_g1	-1.6663	8.3907e-08	PREDICTED: uncharacterized protein LOC105435886 [Cucumis sativus]>gi|700193059|gb|KGN48263.1| hypothetical protein Csa_6G452640 [Cucumis sativus]
c71393_g2	1.8514	8.455e-08	PREDICTED: uncharacterized protein LOC103485788 [Cucumis melo]>gi|659082187|ref|XP_008441711.1| PREDICTED: uncharacterized protein LOC103485788 [Cucumis melo]
c88684_g1	2.1132	8.5203e-08	PREDICTED: J domain-containing protein required for chloroplast accumulation response 1 isoform X1 [Cucumis melo]
c60210_g1	4.8615	8.6091e-08	PREDICTED: uncharacterized protein LOC103492272 [Cucumis melo]
c69437_g1	2.0019	8.7365e-08	PREDICTED: probable inactive shikimate kinase like 2, chloroplastic [Cucumis sativus]>gi|700200591|gb|KGN55724.1| hypothetical protein Csa_3G008320 [Cucumis sativus]
c72556_g2	Inf	9.1289e-08	hypothetical protein Csa_2G258810 [Cucumis sativus]
c70979_g1	2.5858	9.1638e-08	PREDICTED: ferric reduction oxidase 4-like isoform X1 [Cucumis melo]
c71146_g1	4.2158	9.1638e-08	PREDICTED: uncharacterized protein LOC101214256 isoform X1 [Cucumis sativus]
c69036_g1	1.6461	9.3677e-08	RING finger B [Gossypium arboreum]
c45247_g1	1.5962	9.4704e-08	PREDICTED: phosphoribulokinase, chloroplastic [Cucumis sativus]>gi|700203275|gb|KGN58408.1| hypothetical protein Csa_3G638540 [Cucumis sativus]
c65380_g2	-1.7727	1.0235e-07	PREDICTED: vegetative incompatibility protein HET-E-1-like [Cucumis sativus]>gi|700207439|gb|KGN62558.1| hypothetical protein Csa_2G360750 [Cucumis sativus]
c51475_g1	1.6577	1.0307e-07	hypothetical protein Csa_2G307850 [Cucumis sativus]
c130076_g1	1.6913	1.1048e-07	PREDICTED: pentatricopeptide repeat-containing protein At4g30825, chloroplastic [Cucumis melo]>gi|659086253|ref|XP_008443836.1| PREDICTED: pentatricopeptide repeat-containing protein At4g30825, chloroplastic [Cucumis melo]
c10737_g1	1.7901	1.2308e-07	PREDICTED: 1-aminocyclopropane-1-carboxylate oxidase 3 [Cucumis melo]
c102625_g1	-2.5108	1.3341e-07	alpha-1,4-glucan phosphorylase L isozyme [Cucurbita maxima]
c9902_g1	-1.8637	1.3681e-07	PREDICTED: uncharacterized protein LOC101208067 [Cucumis sativus]>gi|700191530|gb|KGN46734.1| hypothetical protein Csa_6G127460 [Cucumis sativus]
c129465_g1	-4.8431	1.3748e-07	PREDICTED: uncharacterized protein LOC103500018 [Cucumis melo]
c68090_g1	1.6363	1.3843e-07	PREDICTED: serine carboxypeptidase-like 45 [Cucumis melo]
c147263_g1	-2.322	1.432e-07	PREDICTED: chaperonin CPN60-2, mitochondrial [Cucumis sativus]>gi|700206429|gb|KGN61548.1| hypothetical protein Csa_2G169720 [Cucumis sativus]
c38751_g1	3.4197	1.4973e-07	PREDICTED: protein FANTASTIC FOUR 3-like [Cucumis melo]
c52795_g2	-2.3212	1.5317e-07	--
c71277_g11	2.5905	1.5367e-07	PREDICTED: pentatricopeptide repeat-containing protein At1g07590, mitochondrial [Cucumis melo]
c63782_g1	1.6069	1.5437e-07	PREDICTED: protein trichome birefringence-like 38 [Cucumis sativus]>gi|700194093|gb|KGN49297.1| hypothetical protein Csa_6G519500 [Cucumis sativus]
c73080_g1	1.5308	1.5805e-07	PREDICTED: uncharacterized aarF domain-containing protein kinase At1g79600, chloroplastic isoform X1 [Cucumis sativus]>gi|700193595|gb|KGN48799.1| hypothetical protein Csa_6G501880 [Cucumis sativus]
c29447_g1	-1.8212	1.6181e-07	PREDICTED: uncharacterized protein LOC103486271 [Cucumis melo]
c68435_g1	1.6735	1.7116e-07	PREDICTED: interactor of constitutive active ROPs 2, chloroplastic [Cucumis melo]>gi|659096773|ref|XP_008449280.1| PREDICTED: interactor of constitutive active ROPs 2, chloroplastic [Cucumis melo]>gi|659096775|ref|XP_008449281.1| PREDICTED: interactor of constitutive active ROPs 2, chloroplastic [Cucumis melo]>gi|659096777|ref|XP_008449282.1| PREDICTED: interactor of constitutive active ROPs 2, c…
c72390_g1	2.1658	1.7491e-07	--
c72958_g2	-1.6107	1.7614e-07	PREDICTED: uncharacterized protein LOC101204506 [Cucumis sativus]>gi|700210715|gb|KGN65811.1| hypothetical protein Csa_1G531700 [Cucumis sativus]
c29897_g1	4.2067	1.7828e-07	--
c33852_g1	Inf	1.8078e-07	PREDICTED: auxin-induced protein 15A-like [Cucumis sativus]>gi|700206751|gb|KGN61870.1| hypothetical protein Csa_2G258660 [Cucumis sativus]
c69169_g2	2.9897	1.8471e-07	PREDICTED: subtilisin-like protease SBT2.5 [Cucumis sativus]>gi|700194293|gb|KGN49497.1| hypothetical protein Csa_6G526310 [Cucumis sativus]
c60045_g1	1.584	1.8934e-07	PREDICTED: inorganic phosphate transporter 2-1, chloroplastic [Cucumis melo]
c60620_g1	1.5242	1.9137e-07	PREDICTED: chlorophyll a-b binding protein 6A, chloroplastic isoform X1 [Cucumis melo]
c70023_g1	-1.5531	1.9171e-07	PREDICTED: desumoylating isopeptidase 1 [Cucumis melo]
c8325_g1	2.5697	1.9171e-07	--
c53924_g2	5.1452	1.9179e-07	PREDICTED: pectinesterase-like [Cucumis sativus]>gi|778728123|ref|XP_011659370.1| PREDICTED: pectinesterase-like [Cucumis sativus]
c68719_g1	1.5564	1.9179e-07	PREDICTED: amidophosphoribosyltransferase, chloroplastic [Cucumis sativus]>gi|700206739|gb|KGN61858.1| hypothetical protein Csa_2G252070 [Cucumis sativus]
c17354_g1	-2.4093	1.9231e-07	hypothetical protein Csa_7G397010 [Cucumis sativus]
c64430_g1	-1.6641	1.9231e-07	PREDICTED: bidirectional sugar transporter SWEET16-like [Cucumis sativus]>gi|700210955|gb|KGN66051.1| hypothetical protein Csa_1G569280 [Cucumis sativus]
c67219_g2	-1.9923	2.0447e-07	PREDICTED: stress enhanced protein 2, chloroplastic [Cucumis melo]
c67762_g1	-1.6256	2.0784e-07	PREDICTED: tocopherol O-methyltransferase, chloroplastic [Cucumis melo]
c38371_g1	Inf	2.097e-07	hypothetical protein PHYSODRAFT_471918 [Phytophthora sojae]>gi|348687127|gb|EGZ26941.1| hypothetical protein PHYSODRAFT_471918 [Phytophthora sojae]
c70428_g1	2.8898	2.1627e-07	PREDICTED: chaperone protein dnaJ 8, chloroplastic [Cucumis melo]
c115085_g1	1.5108	2.3328e-07	PREDICTED: ATP synthase gamma chain, chloroplastic [Cucumis sativus]>gi|700209422|gb|KGN64518.1| ATP synthase gamma chain [Cucumis sativus]
c142348_g1	-1.4959	2.3694e-07	PREDICTED: histone H1 [Cucumis sativus]>gi|700193695|gb|KGN48899.1| Histone H1 [Cucumis sativus]
c142586_g1	2.4219	2.3694e-07	PREDICTED: LOW QUALITY PROTEIN: zinc finger CCCH domain-containing protein 20 [Cucumis melo]
c62895_g1	-2.5602	2.3857e-07	PREDICTED: uncharacterized protein LOC105434756 [Cucumis sativus]>gi|700207500|gb|KGN62619.1| hypothetical protein Csa_2G361830 [Cucumis sativus]
c75550_g1	2.2161	2.4642e-07	--
c61909_g1	7.0094	2.5024e-07	eukaryotic translation initiation factor 2c [Medicago truncatula]
c65001_g3	-1.9413	2.5328e-07	PREDICTED: protein ENHANCED DISEASE RESISTANCE 2 [Cucumis sativus]>gi|449459856|ref|XP_004147662.1| PREDICTED: protein ENHANCED DISEASE RESISTANCE 2 [Cucumis sativus]>gi|700202120|gb|KGN57253.1| hypothetical protein Csa_3G174560 [Cucumis sativus]
c11847_g1	-1.8249	2.596e-07	PREDICTED: 1-aminocyclopropane-1-carboxylate oxidase homolog 6-like isoform X1 [Cucumis sativus]>gi|700197175|gb|KGN52352.1| hypothetical protein Csa_5G627090 [Cucumis sativus]
c70617_g2	2.0954	2.6104e-07	PREDICTED: probable inactive receptor kinase At5g67200 [Cucumis melo]
c101913_g1	1.5044	2.6636e-07	PREDICTED: protein TIC 62, chloroplastic [Cucumis melo]
c145107_g1	-2.4566	2.6887e-07	PREDICTED: dnaJ homolog subfamily B member 8 [Cucumis melo]
c70949_g1	1.5512	2.7757e-07	hypothetical protein Csa_7G425920 [Cucumis sativus]
c59613_g1	3.3336	2.8051e-07	PREDICTED: homeobox protein abdominal-A [Cucumis melo]
c66131_g1	2.0532	2.8051e-07	PREDICTED: uncharacterized protein LOC103497590 [Cucumis melo]
c8814_g1	1.6536	2.8051e-07	PREDICTED: tryptophan synthase alpha chain-like isoform X1 [Cucumis melo]
c65396_g1	-3.5111	3.0909e-07	hypothetical protein Csa_1G612920 [Cucumis sativus]
c74008_g1	1.7225	3.1009e-07	PREDICTED: protein YLS3 [Cucumis sativus]>gi|700198921|gb|KGN54079.1| hypothetical protein Csa_4G280560 [Cucumis sativus]
c130512_g1	-2.4409	3.102e-07	PREDICTED: uncharacterized protein LOC103501198 [Cucumis melo]
c43028_g1	2.4663	3.2148e-07	PREDICTED: transcription factor MYB108-like [Cucumis sativus]>gi|700190773|gb|KGN45977.1| hypothetical protein Csa_6G040640 [Cucumis sativus]
c69501_g1	-1.6137	3.2374e-07	PREDICTED: protein O-glucosyltransferase 1-like [Cucumis melo]
c70582_g1	-1.934	3.2923e-07	PREDICTED: uncharacterized protein LOC103485578 isoform X1 [Cucumis melo]
c29952_g1	-2.0509	3.4195e-07	PREDICTED: probable anion transporter 1, chloroplastic [Nicotiana sylvestris]
c66052_g2	3.1933	3.4596e-07	PREDICTED: cytochrome P450 734A1-like [Cucumis sativus]>gi|700210202|gb|KGN65298.1| hypothetical protein Csa_1G305710 [Cucumis sativus]
c91268_g1	7.2219	3.4596e-07	--
c62591_g1	-1.7223	3.4653e-07	PREDICTED: 13S globulin seed storage protein 2-like [Cucumis melo]
c115098_g1	1.8922	3.5526e-07	PREDICTED: ferredoxin-like [Cucumis sativus]>gi|700202464|gb|KGN57597.1| Ferredoxin-2 [Cucumis sativus]
c51467_g1	1.5428	3.6764e-07	PREDICTED: auxin response factor 5 isoform X2 [Cucumis sativus]>gi|700204885|gb|KGN60018.1| hypothetical protein Csa_3G866510 [Cucumis sativus]
c54510_g1	1.9048	3.6764e-07	PREDICTED: profilin-like [Cucumis sativus]>gi|700202889|gb|KGN58022.1| hypothetical protein Csa_3G435030 [Cucumis sativus]
c65240_g1	-1.841	3.8391e-07	PREDICTED: pentatricopeptide repeat-containing protein At2g35130 [Cucumis sativus]>gi|700211771|gb|KGN66867.1| hypothetical protein Csa_1G701920 [Cucumis sativus]
c62642_g1	1.5938	3.852e-07	PREDICTED: probable GPI-anchored adhesin-like protein PGA55 [Cucumis melo]
c142933_g1	-1.5785	3.9123e-07	PREDICTED: probable protein phosphatase 2C 27 isoform X1 [Cucumis sativus]>gi|700205631|gb|KGN60750.1| hypothetical protein Csa_2G009380 [Cucumis sativus]
c55849_g1	1.5391	4.0859e-07	PREDICTED: uncharacterized protein LOC103486591 [Cucumis melo]
c19857_g1	-1.5682	4.155e-07	PREDICTED: monodehydroascorbate reductase, seedling isozyme [Cucumis melo]
c66057_g1	1.6004	4.1934e-07	PREDICTED: F-box protein At1g67340 [Cucumis melo]
c10943_g2	4.8057	4.2469e-07	PREDICTED: expansin-A8 isoform X2 [Cucumis sativus]>gi|700190629|gb|KGN45833.1| hypothetical protein Csa_6G014540 [Cucumis sativus]
c89122_g1	1.7098	4.3564e-07	PREDICTED: gibberellin 2-beta-dioxygenase 8-like [Cucumis melo]
c68736_g3	-1.6794	4.3994e-07	PREDICTED: RPM1-interacting protein 4-like isoform X2 [Cucumis melo]>gi|778712397|ref|XP_011656890.1| PREDICTED: RPM1-interacting protein 4-like [Cucumis sativus]>gi|700191410|gb|KGN46614.1| hypothetical protein Csa_6G113510 [Cucumis sativus]
c68192_g1	2.1687	4.451e-07	hypothetical protein Csa_7G049190 [Cucumis sativus]
c8253_g1	1.5171	4.6008e-07	PREDICTED: dynein light chain LC6, flagellar outer arm [Cucumis melo]
c144983_g1	-2.2397	4.6077e-07	PREDICTED: DEAD-box ATP-dependent RNA helicase 31-like [Cucumis sativus]>gi|778726704|ref|XP_011659147.1| PREDICTED: DEAD-box ATP-dependent RNA helicase 31-like [Cucumis sativus]>gi|778726707|ref|XP_011659148.1| PREDICTED: DEAD-box ATP-dependent RNA helicase 31-like [Cucumis sativus]>gi|700189295|gb|KGN44528.1| hypothetical protein Csa_7G325200 [Cucumis sativus]
c68512_g2	1.6353	4.6167e-07	PREDICTED: psbP-like protein 1, chloroplastic [Cucumis sativus]>gi|700196085|gb|KGN51262.1| hypothetical protein Csa_5G505230 [Cucumis sativus]
c74102_g1	-1.61	4.6167e-07	PREDICTED: uncharacterized protein LOC103496246 [Cucumis melo]
c60030_g1	1.6008	4.6292e-07	PREDICTED: protein SRG1-like [Cucumis melo]
c129459_g1	1.5207	4.6758e-07	PREDICTED: protein NRT1/ PTR FAMILY 1.2-like [Cucumis sativus]>gi|700190154|gb|KGN45387.1| hypothetical protein Csa_7G447020 [Cucumis sativus]
c55579_g1	1.7371	4.8314e-07	PREDICTED: ABC transporter G family member 14 [Cucumis sativus]>gi|700198313|gb|KGN53471.1| hypothetical protein Csa_4G056620 [Cucumis sativus]
c64731_g1	6.2266	4.8314e-07	PREDICTED: uncharacterized protein LOC103329755 [Prunus mume]
c41351_g1	-2.4362	4.8874e-07	hypothetical protein B456_001G111100 [Gossypium raimondii]
c72706_g2	1.5806	4.929e-07	PREDICTED: protein DOWNSTREAM OF FLC [Cucumis sativus]>gi|700207057|gb|KGN62176.1| hypothetical protein Csa_2G309370 [Cucumis sativus]
c142849_g1	-1.5417	5.0352e-07	PREDICTED: UDP-glycosyltransferase 85A5-like [Cucumis melo]
c142556_g1	2.4787	5.2075e-07	PREDICTED: F-box protein At1g22220 [Cucumis melo]
c41513_g1	-2.183	5.2075e-07	PREDICTED: uncharacterized protein LOC101216261 [Cucumis sativus]>gi|700205309|gb|KGN60442.1| hypothetical protein Csa_3G911280 [Cucumis sativus]
c1644_g1	-3.2314	5.3001e-07	PREDICTED: heat shock cognate 70 kDa protein [Cucumis sativus]>gi|700196117|gb|KGN51294.1| hypothetical protein Csa_5G514500 [Cucumis sativus]
c69180_g1	1.5568	5.4482e-07	PREDICTED: root phototropism protein 3-like isoform X1 [Cucumis sativus]>gi|700198574|gb|KGN53732.1| hypothetical protein Csa_4G113150 [Cucumis sativus]
c51046_g1	-2.3854	5.8561e-07	PREDICTED: uncharacterized protein LOC101203692 [Cucumis sativus]>gi|700201680|gb|KGN56813.1| hypothetical protein Csa_3G134620 [Cucumis sativus]
c89261_g1	2.7075	5.894e-07	PREDICTED: protein E6 [Cucumis melo]
c68958_g1	Inf	5.9654e-07	--
c89700_g1	-1.7425	6.1932e-07	hypothetical protein Csa_3G780540 [Cucumis sativus]
c11640_g3	1.9808	6.2352e-07	ethylene responsive transcription factor 1a [Citrullus lanatus subsp. vulgaris]
c32571_g1	1.6407	6.3821e-07	PREDICTED: probable calcium-binding protein CML41 [Cucumis melo]
c129991_g1	1.8287	6.5925e-07	PREDICTED: uncharacterized protein LOC101221533 [Cucumis sativus]>gi|700195780|gb|KGN50957.1| hypothetical protein Csa_5G373190 [Cucumis sativus]
c61809_g1	-2.1646	6.7701e-07	PREDICTED: E3 ubiquitin-protein ligase RING1-like [Cucumis sativus]>gi|778702210|ref|XP_011655156.1| PREDICTED: E3 ubiquitin-protein ligase RING1-like [Cucumis sativus]>gi|700195759|gb|KGN50936.1| hypothetical protein Csa_5G350590 [Cucumis sativus]
c88288_g1	1.4585	6.8285e-07	PREDICTED: uncharacterized protein LOC101219952 [Cucumis sativus]>gi|700207800|gb|KGN62919.1| hypothetical protein Csa_2G379990 [Cucumis sativus]
c66401_g1	-1.4196	6.9653e-07	PREDICTED: probable calcium-binding protein CML32 [Cucumis melo]
c70585_g2	-2.1824	7.0905e-07	PREDICTED: MADS-box transcription factor 23 isoform X3 [Cucumis melo]
c88359_g1	-1.5567	7.0905e-07	PREDICTED: uncharacterized protein LOC101211164 [Cucumis sativus]>gi|700190879|gb|KGN46083.1| hypothetical protein Csa_6G052090 [Cucumis sativus]
c64862_g1	1.5035	7.1019e-07	PREDICTED: protein YLS9-like [Cucumis melo]
c42101_g1	1.8339	7.2218e-07	hypothetical protein Csa_6G091970 [Cucumis sativus]
c40471_g1	-1.5167	7.2746e-07	PREDICTED: NAC transcription factor 25 [Cucumis sativus]>gi|700197872|gb|KGN53030.1| NAC domain-containing protein [Cucumis sativus]
c72487_g1	1.4834	7.4676e-07	PREDICTED: mitochondrial substrate carrier family protein C [Cucumis melo]>gi|659092125|ref|XP_008446912.1| PREDICTED: mitochondrial substrate carrier family protein C [Cucumis melo]
c62912_g1	1.4895	7.5724e-07	PREDICTED: chlorophyll a-b binding protein 151, chloroplastic [Cucumis sativus]>gi|700188189|gb|KGN43422.1| Chlorophyll A/B binding protein [Cucumis sativus]
c20415_g1	1.6071	7.6996e-07	PREDICTED: zinc finger protein CONSTANS-LIKE 2-like [Cucumis sativus]>gi|700198611|gb|KGN53769.1| hypothetical protein Csa_4G124910 [Cucumis sativus]
c74200_g1	-2.6809	7.6996e-07	--
c49596_g1	-1.7597	8.1035e-07	PREDICTED: 3-methyl-2-oxobutanoate hydroxymethyltransferase 2, mitochondrial-like [Cucumis sativus]>gi|700189354|gb|KGN44587.1| hypothetical protein Csa_7G338120 [Cucumis sativus]
c42658_g1	-1.445	8.4182e-07	PREDICTED: uncharacterized protein LOC103502227 [Cucumis melo]
c69590_g1	1.6556	8.5197e-07	PREDICTED: crocetin glucosyltransferase, chloroplastic-like [Cucumis sativus]>gi|700191374|gb|KGN46578.1| hypothetical protein Csa_6G109730 [Cucumis sativus]
c67752_g1	1.6085	8.529e-07	PREDICTED: uncharacterized protein LOC101223025 [Cucumis sativus]>gi|778668202|ref|XP_011649055.1| PREDICTED: uncharacterized protein LOC101223025 [Cucumis sativus]>gi|778668205|ref|XP_011649056.1| PREDICTED: uncharacterized protein LOC101223025 [Cucumis sativus]>gi|700206279|gb|KGN61398.1| hypothetical protein Csa_2G110240 [Cucumis sativus]
c71269_g1	1.4484	8.7339e-07	PREDICTED: pentatricopeptide repeat-containing protein At5g21222-like [Cucumis melo]
c60775_g1	3.9763	8.7454e-07	PREDICTED: WAT1-related protein At4g30420-like [Cucumis melo]
c50682_g2	1.9998	8.8489e-07	hypothetical protein Csa_3G849890 [Cucumis sativus]
c68400_g1	-2.3604	8.8545e-07	PREDICTED: E3 ubiquitin-protein ligase CCNB1IP1 homolog isoform X3 [Cucumis melo]
c69894_g1	1.4976	8.9184e-07	PREDICTED: F-box protein At2g32560 [Cucumis melo]
c72731_g1	-1.5863	9.0645e-07	PREDICTED: metacaspase-9 [Cucumis melo]
c88216_g1	-1.8165	9.3439e-07	PREDICTED: uncharacterized protein LOC101222570 [Cucumis sativus]
c65767_g1	1.4846	9.368e-07	PREDICTED: probable calcium-binding protein CML23 [Cucumis sativus]>gi|700202683|gb|KGN57816.1| hypothetical protein Csa_3G319280 [Cucumis sativus]
c68889_g2	1.4439	9.456e-07	PREDICTED: carbonic anhydrase 2-like isoform X2 [Cucumis melo]
c75872_g1	-2.0495	9.456e-07	--
c25021_g1	2.2786	9.4652e-07	PREDICTED: uncharacterized protein LOC103485475 isoform X1 [Cucumis melo]
c72295_g4	2.2733	9.6814e-07	hypothetical protein CISIN_1g029215mg [Citrus sinensis]
c89887_g1	-2.8623	9.7741e-07	PREDICTED: chromoplast-specific carotenoid-associated protein, chromoplast [Cucumis sativus]>gi|62899808|sp|Q96398.1|CHRC_CUCSA RecName: Full=Chromoplast-specific carotenoid-associated protein, chromoplast; Flags: Precursor [Cucumis sativus]>gi|1523992|emb|CAA64846.1| chromoplast-specific carotenoid-associated protein, CHRC [Cucumis sativus]>gi|4138857|gb|AAD05165.1| chromoplast-specific caroteno…
c145162_g1	-2.3913	1.0178e-06	--
c71703_g1	1.6106	1.0319e-06	PREDICTED: trans-resveratrol di-O-methyltransferase [Cucumis sativus]>gi|700208091|gb|KGN63210.1| hypothetical protein Csa_2G415520 [Cucumis sativus]
c142405_g1	-1.491	1.0322e-06	PREDICTED: ctenidin-3-like [Cucumis sativus]>gi|700193986|gb|KGN49190.1| hypothetical protein Csa_6G516980 [Cucumis sativus]
c60220_g1	-3.1128	1.0367e-06	PREDICTED: uncharacterized protein LOC103494915 [Cucumis melo]
c23203_g1	-2.8681	1.0674e-06	--
c53551_g1	-1.5125	1.0822e-06	PREDICTED: pentatricopeptide repeat-containing protein At3g61520, mitochondrial-like [Cucumis melo]>gi|659092911|ref|XP_008447282.1| PREDICTED: pentatricopeptide repeat-containing protein At3g61520, mitochondrial-like [Cucumis melo]>gi|659092913|ref|XP_008447283.1| PREDICTED: pentatricopeptide repeat-containing protein At3g61520, mitochondrial-like [Cucumis melo]
c62732_g1	2.4513	1.0957e-06	PREDICTED: uncharacterized protein LOC101206880 [Cucumis sativus]>gi|700206902|gb|KGN62021.1| hypothetical protein Csa_2G286540 [Cucumis sativus]
c57788_g1	3.2297	1.1006e-06	PREDICTED: thioredoxin H1-like [Cucumis melo]
c70617_g1	2.3556	1.1101e-06	PREDICTED: probable inactive receptor kinase At5g67200 [Cucumis melo]
c75109_g1	-1.8104	1.1658e-06	PREDICTED: exosome complex component RRP42 [Cucumis sativus]>gi|778655598|ref|XP_011656293.1| PREDICTED: exosome complex component RRP42 [Cucumis sativus]>gi|778655602|ref|XP_011656329.1| PREDICTED: exosome complex component RRP42 [Cucumis sativus]>gi|700208470|gb|KGN63566.1| hypothetical protein Csa_1G004330 [Cucumis sativus]
c73104_g1	1.4729	1.1712e-06	PREDICTED: probable alpha,alpha-trehalose-phosphate synthase [UDP-forming] 7 [Cucumis melo]>gi|659078429|ref|XP_008439720.1| PREDICTED: probable alpha,alpha-trehalose-phosphate synthase [UDP-forming] 7 [Cucumis melo]
c20475_g1	-1.4407	1.1793e-06	hypothetical protein Csa_2G358870 [Cucumis sativus]
c65738_g1	2.3974	1.1936e-06	PREDICTED: sugar carrier protein C-like [Cucumis melo]
c66929_g2	-1.8869	1.1977e-06	PREDICTED: cold-regulated 413 plasma membrane protein 2-like [Cucumis melo]
c129598_g1	2.8987	1.2149e-06	--
c115274_g1	-1.5722	1.2309e-06	PREDICTED: 10 kDa chaperonin-like [Cucumis melo]
c117747_g1	-2.0163	1.2328e-06	PREDICTED: uncharacterized protein At3g17611 [Cucumis melo]>gi|659082949|ref|XP_008442111.1| PREDICTED: uncharacterized protein At3g17611 [Cucumis melo]
c89186_g1	2.419	1.2688e-06	hypothetical protein Csa_6G512910 [Cucumis sativus]
c56102_g1	-1.5631	1.2694e-06	--
c60014_g1	3.2259	1.3163e-06	PREDICTED: root phototropism protein 3 [Cucumis melo]
c69851_g1	-1.7746	1.3163e-06	PREDICTED: protein CHUP1, chloroplastic [Cucumis melo]>gi|659124905|ref|XP_008462406.1| PREDICTED: protein CHUP1, chloroplastic [Cucumis melo]
c71648_g1	-1.8824	1.3163e-06	PREDICTED: uncharacterized protein LOC103497057 [Cucumis melo]
c73331_g1	-1.6404	1.3163e-06	PREDICTED: tRNA (guanine(37)-N1)-methyltransferase 1 [Cucumis sativus]>gi|700204731|gb|KGN59864.1| hypothetical protein Csa_3G851170 [Cucumis sativus]
c70481_g1	-1.8526	1.3196e-06	PREDICTED: ATPase family AAA domain-containing protein 3-B [Cucumis sativus]>gi|700208245|gb|KGN63364.1| hypothetical protein Csa_2G432810 [Cucumis sativus]
c71795_g1	-1.4414	1.4184e-06	PREDICTED: phosphoglycerate mutase-like [Cucumis melo]
c88239_g1	1.7222	1.4456e-06	--
c142562_g1	1.5845	1.4593e-06	chloroplast chlorophyll a/b binding protein cab-BO3-1 [Bambusa oldhamii]>gi|409685297|gb|AFV34724.1| light harvesting chlorophyll a/b-binding protein 3-1 [Dendrocalamus latiflorus]
c53476_g1	-1.7194	1.5129e-06	PREDICTED: pre-mRNA cleavage factor Im 25 kDa subunit 1 [Cucumis sativus]>gi|700205403|gb|KGN60522.1| hypothetical protein Csa_2G000310 [Cucumis sativus]
c69072_g1	-3.4967	1.5129e-06	PREDICTED: heat shock 70 kDa protein [Cucumis melo]
c60178_g1	2.2369	1.5406e-06	PREDICTED: uncharacterized protein LOC103487701 isoform X2 [Cucumis melo]
c27783_g1	2.7466	1.5936e-06	--
c132056_g1	2.9071	1.6176e-06	hypothetical protein Csa_2G406070 [Cucumis sativus]
c67685_g1	-1.4401	1.6722e-06	PREDICTED: vacuolar-processing enzyme-like [Cucumis melo]
c64437_g1	-1.4332	1.6951e-06	PREDICTED: C-terminal processing peptidase, chloroplastic isoform X1 [Cucumis melo]
c62646_g2	1.476	1.7449e-06	PREDICTED: glutathione S-transferase DHAR3, chloroplastic [Cucumis sativus]
c131244_g1	-2.6441	1.7516e-06	PREDICTED: CBS domain-containing protein CBSX1, chloroplastic-like [Cucumis sativus]>gi|700209807|gb|KGN64903.1| hypothetical protein Csa_1G152500 [Cucumis sativus]
c53215_g1	-1.5481	1.7641e-06	PREDICTED: glycine-rich RNA-binding protein 4, mitochondrial [Cucumis melo]
c9077_g1	1.7508	1.8019e-06	PREDICTED: aquaporin TIP2-1-like [Cucumis sativus]>gi|700190162|gb|KGN45395.1| hypothetical protein Csa_7G447100 [Cucumis sativus]
c47084_g2	1.9897	1.8195e-06	PREDICTED: protein YLS9 [Cucumis sativus]>gi|700193094|gb|KGN48298.1| Harpin inducing protein 1-like 9 [Cucumis sativus]
c130162_g1	1.8604	1.823e-06	PREDICTED: homeobox-leucine zipper protein HOX11-like [Solanum lycopersicum]
c54808_g1	1.5333	1.8311e-06	PREDICTED: probable lysine--tRNA ligase, cytoplasmic isoform X1 [Cucumis melo]
c129756_g1	-1.5359	1.8521e-06	hypothetical protein Csa_6G046370 [Cucumis sativus]
c54006_g1	-1.465	1.8745e-06	PREDICTED: WAT1-related protein At3g28050-like [Cucumis melo]
c101745_g1	1.9519	1.8896e-06	PREDICTED: zinc finger protein CONSTANS-LIKE 16 [Cucumis sativus]>gi|700208721|gb|KGN63817.1| hypothetical protein Csa_1G023050 [Cucumis sativus]
c66551_g1	-1.522	1.9166e-06	PREDICTED: probable carboxylesterase 12 [Cucumis sativus]>gi|700206605|gb|KGN61724.1| hypothetical protein Csa_2G234510 [Cucumis sativus]
c43773_g1	1.7508	1.9615e-06	PREDICTED: deSI-like protein At4g17486 [Cucumis melo]
c65237_g1	1.4275	1.9792e-06	PREDICTED: LOW QUALITY PROTEIN: ethylene-responsive transcription factor RAP2-12-like [Cucumis melo]
c67956_g1	-1.5562	1.9875e-06	PREDICTED: uncharacterized WD repeat-containing protein C2A9.03-like [Cucumis melo]>gi|659089143|ref|XP_008445350.1| PREDICTED: uncharacterized WD repeat-containing protein C2A9.03-like [Cucumis melo]
c9713_g1	6.0907	1.9875e-06	predicted protein [Hordeum vulgare subsp. vulgare]
c59399_g1	1.4703	2.0253e-06	PREDICTED: protein disulfide-isomerase LQY1 [Cucumis melo]
c63115_g2	-1.7877	2.0604e-06	PREDICTED: MATE efflux family protein 5 [Cucumis melo]>gi|659123042|ref|XP_008461458.1| PREDICTED: MATE efflux family protein 5 [Cucumis melo]>gi|659123044|ref|XP_008461459.1| PREDICTED: MATE efflux family protein 5 [Cucumis melo]>gi|659123046|ref|XP_008461460.1| PREDICTED: MATE efflux family protein 5 [Cucumis melo]
c71610_g1	1.8347	2.0736e-06	PREDICTED: bifunctional riboflavin biosynthesis protein RIBA 1, chloroplastic-like [Cucumis sativus]>gi|778710065|ref|XP_011656512.1| PREDICTED: bifunctional riboflavin biosynthesis protein RIBA 1, chloroplastic-like [Cucumis sativus]>gi|700190738|gb|KGN45942.1| hypothetical protein Csa_6G029440 [Cucumis sativus]
c60355_g1	-2.3475	2.098e-06	PREDICTED: early light-induced protein 1, chloroplastic [Cucumis sativus]>gi|700201808|gb|KGN56941.1| hypothetical protein Csa_3G145780 [Cucumis sativus]
c44912_g2	3.185	2.1012e-06	PREDICTED: uncharacterized protein LOC101220433 [Cucumis sativus]>gi|700195791|gb|KGN50968.1| hypothetical protein Csa_5G375760 [Cucumis sativus]
c20252_g1	-1.6864	2.1477e-06	PREDICTED: UDP-glucuronic acid decarboxylase 6-like [Cucumis melo]>gi|659123443|ref|XP_008461667.1| PREDICTED: UDP-glucuronic acid decarboxylase 6-like [Cucumis melo]>gi|659123445|ref|XP_008461668.1| PREDICTED: UDP-glucuronic acid decarboxylase 6-like [Cucumis melo]
c65081_g1	1.6899	2.1861e-06	PREDICTED: probable serine/threonine-protein kinase NAK [Cucumis sativus]>gi|700196141|gb|KGN51318.1| hypothetical protein Csa_5G517160 [Cucumis sativus]
c45865_g1	4.8743	2.1974e-06	--
c129786_g1	2.843	2.2398e-06	PREDICTED: cytochrome P450 89A2-like [Cucumis sativus]>gi|700208274|gb|KGN63393.1| hypothetical protein Csa_2G437040 [Cucumis sativus]
c65685_g1	1.5221	2.2747e-06	PREDICTED: probable methyltransferase PMT21 [Cucumis melo]>gi|659120939|ref|XP_008460425.1| PREDICTED: probable methyltransferase PMT21 [Cucumis melo]>gi|659120941|ref|XP_008460426.1| PREDICTED: probable methyltransferase PMT21 [Cucumis melo]>gi|659120943|ref|XP_008460427.1| PREDICTED: probable methyltransferase PMT21 [Cucumis melo]
c102822_g1	6.0963	2.3108e-06	uncharacterized protein LOC100274418 [Zea mays]>gi|194707824|gb|ACF87996.1| unknown [Zea mays]
c92795_g1	-2.7258	2.3108e-06	--
c88623_g1	2.7575	2.3137e-06	--
c47513_g2	-2.4514	2.3304e-06	--
c72388_g1	-2.2868	2.3304e-06	PREDICTED: E3 ubiquitin-protein ligase MARCH2 isoform X1 [Cucumis sativus]>gi|778699152|ref|XP_011654669.1| PREDICTED: E3 ubiquitin-protein ligase MARCH2 isoform X1 [Cucumis sativus]
c43424_g1	-1.3837	2.3768e-06	PREDICTED: photosystem II 22 kDa protein, chloroplastic [Cucumis sativus]>gi|700189109|gb|KGN44342.1| Photosystem II protein [Cucumis sativus]
c59114_g1	1.5205	2.3824e-06	hypothetical protein Csa_6G241450 [Cucumis sativus]
c70553_g1	1.4402	2.3993e-06	PREDICTED: oxygen-evolving enhancer protein 1, chloroplastic [Cucumis sativus]>gi|700193260|gb|KGN48464.1| Oxygen-evolving enhancer protein 1 [Cucumis sativus]
c101889_g1	-1.9571	2.4012e-06	HSP15.9 [Citrullus lanatus]
c62450_g1	-1.5259	2.4304e-06	PREDICTED: F-box/LRR-repeat protein 3-like isoform X1 [Cucumis sativus]>gi|700192023|gb|KGN47227.1| hypothetical protein Csa_6G216950 [Cucumis sativus]
c61304_g2	1.6425	2.4556e-06	PREDICTED: probable L-type lectin-domain containing receptor kinase VI.1 [Cucumis sativus]>gi|700203595|gb|KGN58728.1| hypothetical protein Csa_3G730920 [Cucumis sativus]
c63609_g1	1.482	2.486e-06	PREDICTED: U-box domain-containing protein 30-like [Cucumis melo]
c70278_g1	-2.3856	2.5247e-06	PREDICTED: cinnamoyl-CoA reductase 1-like [Populus euphratica]
c63281_g1	2.3925	2.543e-06	PREDICTED: uncharacterized protein LOC103484000 [Cucumis melo]
c20399_g1	1.8967	2.5437e-06	PREDICTED: uncharacterized protein C4orf29 homolog [Cucumis melo]
c51463_g1	1.474	2.5437e-06	PREDICTED: S-adenosylmethionine decarboxylase proenzyme-like [Cucumis sativus]>gi|700205951|gb|KGN61070.1| hypothetical protein Csa_2G036680 [Cucumis sativus]
c56084_g1	-4.8253	2.5437e-06	hypothetical protein Csa_5G197120 [Cucumis sativus]
c68675_g1	1.5727	2.5437e-06	PREDICTED: uncharacterized protein LOC101267772 isoform X2 [Solanum lycopersicum]
c71379_g1	1.475	2.5511e-06	PREDICTED: uncharacterized protein LOC101213431 [Cucumis sativus]>gi|700192695|gb|KGN47899.1| hypothetical protein Csa_6G410050 [Cucumis sativus]
c68727_g1	1.6145	2.6344e-06	--
c129579_g1	1.5746	2.6451e-06	PREDICTED: rhodanese-like domain-containing protein 10 [Cucumis sativus]>gi|700203625|gb|KGN58758.1| hypothetical protein Csa_3G731200 [Cucumis sativus]
c68809_g1	1.4689	2.7269e-06	PREDICTED: auxin transporter-like protein 2 [Cucumis melo]
c51546_g1	1.5207	2.7466e-06	PREDICTED: rhodanese-like domain-containing protein 9, chloroplastic isoform X1 [Cucumis melo]
c7839_g1	-2.303	2.7539e-06	--
c89431_g1	5.539	2.7642e-06	PREDICTED: 21 kDa protein [Cucumis sativus]>gi|700202143|gb|KGN57276.1| hypothetical protein Csa_3G176245 [Cucumis sativus]
c143390_g1	-1.5209	2.7972e-06	PREDICTED: uncharacterized protein LOC103490489 isoform X1 [Cucumis melo]
c69753_g1	1.4284	2.8111e-06	PREDICTED: magnesium-protoporphyrin IX monomethyl ester [oxidative] cyclase, chloroplastic [Cucumis sativus]>gi|700199756|gb|KGN54914.1| hypothetical protein Csa_4G595970 [Cucumis sativus]
c53544_g1	-2.126	2.8299e-06	PREDICTED: acylpyruvase FAHD1, mitochondrial [Cucumis melo]
c63338_g1	1.4318	2.8561e-06	PREDICTED: probable polygalacturonase [Cucumis melo]
c55725_g1	-1.488	2.882e-06	PREDICTED: uncharacterized protein LOC103500683 [Cucumis melo]
c41728_g2	-1.5846	2.8905e-06	PREDICTED: uncharacterized protein LOC103499674 [Cucumis melo]
c75339_g1	-1.5777	2.9117e-06	PREDICTED: monodehydroascorbate reductase, seedling isozyme [Cucumis melo]
c53836_g1	1.6173	2.9407e-06	PREDICTED: uncharacterized protein LOC103502993 [Cucumis melo]
c73890_g1	1.5667	2.9615e-06	PREDICTED: cysteine-rich repeat secretory protein 38-like [Cucumis sativus]>gi|700188312|gb|KGN43545.1| hypothetical protein Csa_7G044850 [Cucumis sativus]
c121738_g1	2.1044	3.1896e-06	PREDICTED: protein STAY-GREEN LIKE, chloroplastic [Cucumis sativus]>gi|700192303|gb|KGN47507.1| hypothetical protein Csa_6G349840 [Cucumis sativus]
c66033_g1	-1.4218	3.2865e-06	PREDICTED: F-box/kelch-repeat protein SKIP25 [Cucumis melo]
c70398_g2	1.9799	3.2996e-06	ribosomal protein S3, partial (mitochondrion) [Beaucarnea recurvata]
c130551_g1	1.7191	3.3008e-06	PREDICTED: photosystem II repair protein PSB27-H1, chloroplastic [Cucumis sativus]>gi|700188367|gb|KGN43600.1| hypothetical protein Csa_7G047350 [Cucumis sativus]
c72788_g1	1.3576	3.3008e-06	PREDICTED: respiratory burst oxidase homolog protein A-like [Cucumis melo]
c146378_g1	-2.1875	3.3217e-06	--
c72580_g1	1.8848	3.3616e-06	PREDICTED: receptor-like serine/threonine-protein kinase ALE2 [Cucumis melo]
c52771_g1	1.5336	3.388e-06	PREDICTED: kinesin-like calmodulin-binding protein [Cucumis sativus]>gi|700200451|gb|KGN55584.1| hypothetical protein Csa_3G000080 [Cucumis sativus]
c60635_g1	-1.9753	3.4159e-06	PREDICTED: putative ribosomal RNA methyltransferase mrm2, mitochondrial isoform X2 [Cucumis melo]
c64568_g1	-1.4101	3.4528e-06	PREDICTED: uncharacterized protein At1g32220, chloroplastic [Cucumis sativus]>gi|700205220|gb|KGN60353.1| hypothetical protein Csa_3G900980 [Cucumis sativus]
c67560_g1	1.7121	3.4764e-06	PREDICTED: U-box domain-containing protein 9 [Cucumis sativus]>gi|700203247|gb|KGN58380.1| hypothetical protein Csa_3G634320 [Cucumis sativus]
c73277_g1	1.6519	3.564e-06	PREDICTED: inositol-3-phosphate synthase-like [Cucumis melo]
c66006_g1	-1.4833	3.5775e-06	PREDICTED: uncharacterized protein LOC103489701 [Cucumis melo]
c101700_g1	-1.9057	3.6069e-06	PREDICTED: dehydration-responsive protein RD22 isoform X1 [Cucumis melo]
c8671_g2	-1.8575	3.6418e-06	PREDICTED: bifunctional epoxide hydrolase 2-like [Cucumis sativus]>gi|700197658|gb|KGN52816.1| hypothetical protein Csa_4G001830 [Cucumis sativus]
c142890_g1	1.5029	3.6892e-06	PREDICTED: uncharacterized protein LOC103484039 [Cucumis melo]
c64297_g3	1.4441	3.8921e-06	PREDICTED: chlorophyll a-b binding protein 7, chloroplastic [Cucumis sativus]>gi|700196494|gb|KGN51671.1| hypothetical protein Csa_5G589390 [Cucumis sativus]
c65649_g1	-2.1201	3.9113e-06	PREDICTED: polygalacturonase inhibitor 1 [Cucumis sativus]>gi|700188664|gb|KGN43897.1| hypothetical protein Csa_7G072840 [Cucumis sativus]
c68941_g1	-1.4998	3.9262e-06	PREDICTED: putative ribosomal RNA methyltransferase NOP2 [Cucumis melo]
c63746_g1	1.8083	3.9931e-06	PREDICTED: U-box domain-containing protein 30-like isoform X1 [Cucumis melo]
c70720_g1	2.1596	4.0595e-06	PREDICTED: protein argonaute 10 [Cucumis melo]>gi|659076307|ref|XP_008438609.1| PREDICTED: protein argonaute 10 [Cucumis melo]
c4962_g1	1.4529	4.1462e-06	PREDICTED: carbon catabolite repressor protein 4 homolog 5 [Cucumis melo]
c48266_g1	-1.4791	4.2053e-06	PREDICTED: uncharacterized protein LOC101215886 [Cucumis sativus]>gi|700201614|gb|KGN56747.1| hypothetical protein Csa_3G132000 [Cucumis sativus]
c72772_g1	-1.4923	4.2101e-06	PREDICTED: hsp70-Hsp90 organizing protein 3-like [Cucumis melo]
c47457_g1	1.3848	4.2276e-06	PREDICTED: ATP synthase delta chain, chloroplastic [Cucumis melo]
c114892_g1	1.3989	4.3908e-06	PREDICTED: ferredoxin-like [Cucumis melo]
c19979_g1	1.7503	4.3908e-06	PREDICTED: thylakoid lumenal 19 kDa protein, chloroplastic [Cucumis sativus]>gi|700189907|gb|KGN45140.1| hypothetical protein Csa_7G428280 [Cucumis sativus]
c51641_g2	2.0785	4.402e-06	PREDICTED: transcription factor MYB86-like [Cucumis melo]
c72743_g2	2.1876	4.4412e-06	PREDICTED: uncharacterized protein LOC101216814 [Cucumis sativus]
c57452_g1	-1.443	4.5482e-06	--
c43312_g1	1.6466	4.5624e-06	PREDICTED: 50S ribosomal protein 6, chloroplastic [Cucumis sativus]>gi|700205169|gb|KGN60302.1| hypothetical protein Csa_3G894500 [Cucumis sativus]
c104454_g1	2.0507	4.6692e-06	PREDICTED: transcription factor TCP19 [Cucumis melo]
c69176_g1	1.4527	4.7702e-06	PREDICTED: type I inositol 1,4,5-trisphosphate 5-phosphatase CVP2-like [Cucumis sativus]>gi|778668963|ref|XP_011649174.1| PREDICTED: type I inositol 1,4,5-trisphosphate 5-phosphatase CVP2-like [Cucumis sativus]
c67400_g2	-1.5039	4.7721e-06	PREDICTED: peptidyl-prolyl cis-trans isomerase FKBP42 [Cucumis melo]
c69871_g2	-1.3998	4.7721e-06	RNA-binding family protein isoform 2 [Theobroma cacao]>gi|590588427|ref|XP_007016196.1| RNA-binding family protein isoform 2 [Theobroma cacao]>gi|508786558|gb|EOY33814.1| RNA-binding family protein isoform 2 [Theobroma cacao]>gi|508786559|gb|EOY33815.1| RNA-binding family protein isoform 2 [Theobroma cacao]
c130407_g1	3.7957	4.823e-06	--
c2469_g1	-1.9083	4.8997e-06	PREDICTED: ATP-dependent Clp protease ATP-binding subunit clpX-like, mitochondrial isoform X2 [Cucumis melo]>gi|307135876|gb|ADN33742.1| ATP-dependent clp protease ATP-binding subunit clpx [Cucumis melo subsp. melo]
c46310_g2	-2.2819	4.9242e-06	--
c67193_g1	1.4532	4.9317e-06	PREDICTED: uncharacterized protein LOC101221499 isoform X1 [Cucumis sativus]>gi|700209202|gb|KGN64298.1| hypothetical protein Csa_1G045960 [Cucumis sativus]
c71201_g1	-1.4596	4.9317e-06	PREDICTED: probable aldehyde dehydrogenase [Cucumis sativus]>gi|700209155|gb|KGN64251.1| hypothetical protein Csa_1G045490 [Cucumis sativus]
c65633_g1	2.0846	4.9527e-06	PREDICTED: RING finger and CHY zinc finger domain-containing protein 1 isoform X3 [Cucumis sativus]
c71389_g1	-1.6987	5.0361e-06	PREDICTED: uncharacterized protein LOC101209995 [Cucumis sativus]>gi|700196659|gb|KGN51836.1| hypothetical protein Csa_5G603330 [Cucumis sativus]
c67201_g1	-1.5854	5.0574e-06	PREDICTED: ELKS/Rab6-interacting/CAST family member 1 isoform X1 [Cucumis melo]
c48216_g1	1.3725	5.1057e-06	PREDICTED: rop guanine nucleotide exchange factor 12-like isoform X2 [Cucumis melo]
c50725_g1	2.8986	5.219e-06	PREDICTED: growth hormone-regulated TBC protein 1 [Cucumis sativus]>gi|778673307|ref|XP_011649971.1| PREDICTED: growth hormone-regulated TBC protein 1 [Cucumis sativus]>gi|700208065|gb|KGN63184.1| hypothetical protein Csa_2G406820 [Cucumis sativus]
c54216_g2	-2.0417	5.2196e-06	PREDICTED: uncharacterized protein LOC101221550 [Cucumis sativus]
c25457_g1	-1.3693	5.2662e-06	PREDICTED: chaperone protein ClpB3, chloroplastic [Cucumis sativus]>gi|700203011|gb|KGN58144.1| hypothetical protein Csa_3G556200 [Cucumis sativus]
c38609_g1	1.669	5.4315e-06	PREDICTED: CBL-interacting protein kinase 5-like [Solanum lycopersicum]
c70939_g5	-1.3436	5.4698e-06	PREDICTED: plastidal glycolate/glycerate translocator 1, chloroplastic [Jatropha curcas]
c40371_g1	1.387	5.5746e-06	PREDICTED: uncharacterized protein LOC103495201 [Cucumis melo]
c142620_g1	5.779	5.6026e-06	PREDICTED: BTB/POZ and TAZ domain-containing protein 1-like [Cucumis melo]
c72181_g2	-2.5255	5.6979e-06	PREDICTED: sister chromatid cohesion protein PDS5 homolog A isoform X2 [Cucumis melo]
c129409_g1	2.5359	5.7509e-06	PREDICTED: deSI-like protein At4g17486 [Cucumis sativus]>gi|700200291|gb|KGN55449.1| hypothetical protein Csa_4G652130 [Cucumis sativus]
c73129_g2	1.8171	5.7925e-06	PREDICTED: probable polygalacturonase non-catalytic subunit JP650 [Cucumis melo]
c64302_g1	1.5853	5.8142e-06	PREDICTED: uncharacterized protein LOC103498845 [Cucumis melo]
c67835_g1	-1.555	5.8142e-06	PREDICTED: acyl-protein thioesterase 2 [Cucumis sativus]>gi|778672455|ref|XP_011649812.1| PREDICTED: acyl-protein thioesterase 2 [Cucumis sativus]>gi|778672459|ref|XP_011649813.1| PREDICTED: acyl-protein thioesterase 2 [Cucumis sativus]>gi|778672462|ref|XP_011649814.1| PREDICTED: acyl-protein thioesterase 2 [Cucumis sativus]>gi|700207804|gb|KGN62923.1| hypothetical protein Csa_2G380030 [Cucumis s…
c46867_g1	-1.4479	5.9492e-06	PREDICTED: monosaccharide-sensing protein 2 [Cucumis sativus]>gi|778712557|ref|XP_011656905.1| PREDICTED: monosaccharide-sensing protein 2 [Cucumis sativus]>gi|778712559|ref|XP_011656906.1| PREDICTED: monosaccharide-sensing protein 2 [Cucumis sativus]>gi|778712561|ref|XP_011656908.1| PREDICTED: monosaccharide-sensing protein 2 [Cucumis sativus]>gi|778712567|ref|XP_011656909.1| PREDICTED: monosacc…
c52667_g1	-2.6533	5.965e-06	PREDICTED: ABC transporter B family member 26, chloroplastic isoform X2 [Cucumis sativus]
c66855_g1	-3.3767	5.965e-06	PREDICTED: heat shock 70 kDa protein [Cucumis melo]
c43598_g1	-1.3825	6.0715e-06	PREDICTED: glycine-rich RNA-binding protein blt801 [Cucumis sativus]>gi|700208634|gb|KGN63730.1| hypothetical protein Csa_1G013770 [Cucumis sativus]
c67634_g3	-1.4173	6.1267e-06	PREDICTED: 9-cis-epoxycarotenoid dioxygenase NCED3, chloroplastic-like [Cucumis melo]
c71461_g2	-1.3979	6.3557e-06	BnaC02g13240D [Brassica napus]
c73538_g1	-2.8473	6.3557e-06	ascorbate peroxidase [Luffa aegyptiaca]
c72518_g1	-1.3448	6.3696e-06	PREDICTED: heat shock 70 kDa protein 15-like [Cucumis melo]>gi|659124410|ref|XP_008462147.1| PREDICTED: heat shock 70 kDa protein 15-like [Cucumis melo]
c73517_g1	-1.3333	6.3696e-06	PREDICTED: short-chain type dehydrogenase/reductase [Cucumis melo]
c20818_g1	4.1279	6.4306e-06	PREDICTED: uncharacterized protein LOC103495210 [Cucumis melo]>gi|700188725|gb|KGN43958.1| hypothetical protein Csa_7G074910 [Cucumis sativus]
c37281_g1	-3.4338	6.5456e-06	--
c101924_g1	-2.8872	6.8305e-06	PREDICTED: UDP-glycosyltransferase 76E2-like [Cucumis melo]
c68315_g1	1.4453	6.8821e-06	PREDICTED: transcription factor PIF1-like isoform X1 [Cucumis melo]
c32165_g1	-1.6232	7.0129e-06	PREDICTED: uncharacterized protein LOC103489851 [Cucumis melo]
c63412_g1	2.6718	7.0269e-06	--
c31854_g1	-3.7982	7.0398e-06	PREDICTED: uncharacterized protein LOC105434788 [Cucumis sativus]>gi|700200881|gb|KGN56014.1| hypothetical protein Csa_3G047750 [Cucumis sativus]
c43379_g1	-1.9925	7.0525e-06	PREDICTED: UDP-glycosyltransferase 92A1-like [Cucumis melo]
c62800_g1	1.3485	7.0525e-06	PREDICTED: photosystem I reaction center subunit XI, chloroplastic [Cucumis melo]
c71045_g1	1.3787	7.206e-06	PREDICTED: probable galacturonosyltransferase 15 [Cucumis melo]
c52661_g1	-1.4971	7.3374e-06	PREDICTED: uncharacterized protein LOC101219169 isoform X1 [Cucumis sativus]
c73407_g1	1.3844	7.3483e-06	hypothetical protein Csa_2G083740 [Cucumis sativus]
c11908_g1	1.7588	7.4536e-06	PREDICTED: TOM1-like protein 2 isoform X2 [Cucumis sativus]
c49469_g1	1.496	7.5309e-06	PREDICTED: peptidyl-prolyl cis-trans isomerase FKBP16-3, chloroplastic [Cucumis sativus]>gi|700197847|gb|KGN53005.1| hypothetical protein Csa_4G011040 [Cucumis sativus]
c65064_g1	-1.3822	8.0497e-06	PREDICTED: glycine-rich RNA-binding protein RZ1C-like [Cucumis sativus]>gi|700207072|gb|KGN62191.1| hypothetical protein Csa_2G324460 [Cucumis sativus]
c53138_g1	-2.8433	8.0665e-06	hypothetical protein Csa_1G294060 [Cucumis sativus]
c67974_g1	Inf	8.0665e-06	hypothetical protein An01g10550 [Albugo laibachii Nc14]
c54216_g1	-1.8836	8.1953e-06	PREDICTED: uncharacterized protein LOC103499022 isoform X2 [Cucumis melo]
c70327_g1	1.4083	8.1953e-06	PREDICTED: probable xyloglucan glycosyltransferase 5 [Cucumis melo]
c70877_g1	1.6948	8.2052e-06	PREDICTED: calcium-dependent protein kinase 32 [Cucumis sativus]>gi|700198708|gb|KGN53866.1| hypothetical protein Csa_4G172540 [Cucumis sativus]
c71931_g4	1.7114	8.3763e-06	PREDICTED: purple acid phosphatase 15 isoform X2 [Cucumis melo]
c59599_g1	2.3257	8.4385e-06	PREDICTED: LOW QUALITY PROTEIN: uncharacterized protein LOC103490453 [Cucumis melo]
c68526_g1	2.1255	8.6968e-06	PREDICTED: rhodanese-like domain-containing protein 11, chloroplastic [Cucumis melo]
c72823_g1	1.4169	8.7143e-06	PREDICTED: nucleoporin seh1 [Cucumis melo]
c142828_g1	2.6857	8.7627e-06	PREDICTED: probable WRKY transcription factor 69 isoform X1 [Cucumis melo]>gi|659110568|ref|XP_008455293.1| PREDICTED: probable WRKY transcription factor 69 isoform X1 [Cucumis melo]
c66934_g1	1.5194	8.7627e-06	PREDICTED: aspartic proteinase nepenthesin-2 [Cucumis melo]
c70054_g1	1.8965	8.811e-06	PREDICTED: protein kinase APK1A, chloroplastic-like [Cucumis melo]>gi|659128269|ref|XP_008464127.1| PREDICTED: protein kinase APK1A, chloroplastic-like [Cucumis melo]
c56545_g1	-1.3565	8.8195e-06	PREDICTED: pentatricopeptide repeat-containing protein At5g02860 [Cucumis melo]
c66629_g2	-1.8617	8.8567e-06	PREDICTED: uncharacterized protein LOC103941607 [Pyrus x bretschneideri]
c74092_g1	1.3962	8.8567e-06	PREDICTED: thioredoxin-like 3-1, chloroplastic [Cucumis melo]
c71582_g1	1.5309	8.8824e-06	PREDICTED: myosin-12 [Cucumis melo]
c129391_g1	1.3544	8.9131e-06	PREDICTED: sulfate transporter 4.1, chloroplastic-like [Cucumis melo]
c53182_g1	1.3926	9.0482e-06	PREDICTED: nudix hydrolase 18, mitochondrial [Cucumis sativus]>gi|700195860|gb|KGN51037.1| MutT-like protein [Cucumis sativus]
c810_g1	1.5006	9.1456e-06	PREDICTED: uncharacterized protein LOC103498437 [Cucumis melo]>gi|659118713|ref|XP_008459264.1| PREDICTED: uncharacterized protein LOC103498437 [Cucumis melo]
c50747_g1	-2.1572	9.1547e-06	PREDICTED: probable sodium/metabolite cotransporter BASS3, chloroplastic [Cucumis sativus]
c43326_g1	1.4106	9.8283e-06	PREDICTED: calmodulin-like protein 3 [Cucumis sativus]>gi|700205587|gb|KGN60706.1| hypothetical protein Csa_2G007990 [Cucumis sativus]
c59164_g2	-1.8275	9.8283e-06	PREDICTED: tRNA (guanine(26)-N(2))-dimethyltransferase [Cucumis sativus]>gi|778701518|ref|XP_011655039.1| PREDICTED: tRNA (guanine(26)-N(2))-dimethyltransferase [Cucumis sativus]>gi|700195552|gb|KGN50729.1| hypothetical protein Csa_5G220920 [Cucumis sativus]
c31690_g1	-2.0147	9.8444e-06	hypothetical protein Csa_4G291900 [Cucumis sativus]
c43924_g1	-3.0997	9.8851e-06	PREDICTED: dnaJ homolog subfamily B member 6-like [Cucumis melo]
c20369_g1	-1.3326	9.9068e-06	hypothetical protein Csa_2G359890 [Cucumis sativus]
c144372_g1	1.7966	1.023e-05	hypothetical protein PRUPE_ppa010174mg [Prunus persica]>gi|462405222|gb|EMJ10686.1| hypothetical protein PRUPE_ppa010174mg [Prunus persica]
c55749_g1	2.6401	1.0493e-05	--
c48563_g1	1.7665	1.063e-05	PREDICTED: synaptotagmin-5 [Cucumis sativus]>gi|700209025|gb|KGN64121.1| hypothetical protein Csa_1G042330 [Cucumis sativus]
c71100_g1	1.3667	1.063e-05	PREDICTED: dentin sialophosphoprotein [Cucumis melo]>gi|659094379|ref|XP_008448028.1| PREDICTED: dentin sialophosphoprotein [Cucumis melo]
c45816_g1	-3.5203	1.0714e-05	hypothetical protein Csa_1G068570 [Cucumis sativus]
c41398_g1	2.3732	1.0726e-05	PREDICTED: probable serine/threonine-protein kinase At1g01540 [Cucumis sativus]>gi|700207372|gb|KGN62491.1| hypothetical protein Csa_2G356650 [Cucumis sativus]
c29879_g1	-1.3842	1.1201e-05	PREDICTED: autophagy-related protein 8c [Cucumis sativus]>gi|659111743|ref|XP_008455886.1| PREDICTED: autophagy-related protein 8c [Cucumis melo]>gi|778673472|ref|XP_011649998.1| PREDICTED: autophagy-related protein 8c [Cucumis sativus]>gi|700208129|gb|KGN63248.1| hypothetical protein Csa_2G418350 [Cucumis sativus]
c90903_g1	1.487	1.1329e-05	PREDICTED: protein FANTASTIC FOUR 3-like [Cucumis melo]
c143537_g1	-3.224	1.1572e-05	PREDICTED: glutaredoxin-C13-like [Cucumis sativus]>gi|659092697|ref|XP_008447177.1| PREDICTED: glutaredoxin-C13-like [Cucumis melo]>gi|700188986|gb|KGN44219.1| hypothetical protein Csa_7G230940 [Cucumis sativus]
c72089_g2	-2.1089	1.1572e-05	PREDICTED: protein NRT1/ PTR FAMILY 7.3-like [Cucumis melo]
c115359_g1	1.3723	1.1731e-05	PREDICTED: photosystem II 22 kDa protein, chloroplastic [Cucumis sativus]>gi|700189109|gb|KGN44342.1| Photosystem II protein [Cucumis sativus]
c148421_g1	-3.0481	1.1879e-05	heat shock protein 70 isoform-1 [Cucumis sativus]
c65740_g1	1.8971	1.1879e-05	PREDICTED: probable pectin methyltransferase QUA2 [Cucumis melo]
c68779_g1	3.6417	1.1879e-05	PREDICTED: transcription factor ICE1 [Cucumis sativus]>gi|700203111|gb|KGN58244.1| hypothetical protein Csa_3G598900 [Cucumis sativus]
c61297_g1	2.9103	1.2333e-05	PREDICTED: keratin, type I cytoskeletal 9 [Cucumis melo]
c71421_g1	2.7837	1.2403e-05	PREDICTED: uncharacterized protein LOC101208429 [Cucumis sativus]>gi|700197636|gb|KGN52794.1| hypothetical protein Csa_4G001610 [Cucumis sativus]
c72781_g1	1.2922	1.265e-05	PREDICTED: calcium-transporting ATPase 1, chloroplastic [Cucumis melo]
c65408_g1	1.4432	1.3254e-05	--
c69459_g1	-1.6182	1.3299e-05	PREDICTED: uncharacterized protein LOC101208263 [Cucumis sativus]>gi|700206773|gb|KGN61892.1| hypothetical protein Csa_2G263870 [Cucumis sativus]
c146255_g1	-1.6499	1.3665e-05	PREDICTED: adenosine kinase 2 [Cucumis melo]
c8978_g1	1.7647	1.3834e-05	PREDICTED: uncharacterized protein LOC105435001 [Cucumis sativus]>gi|700204425|gb|KGN59558.1| hypothetical protein Csa_3G825030 [Cucumis sativus]
c57575_g1	1.3422	1.4063e-05	PREDICTED: BTB/POZ domain-containing protein At5g67385 isoform X2 [Cucumis sativus]
c130329_g1	2.467	1.4182e-05	PREDICTED: glutaredoxin-C9-like [Cucumis melo]
c56506_g1	-1.6717	1.4243e-05	PREDICTED: iron-sulfur cluster co-chaperone protein HscB, mitochondrial [Cucumis melo]
c4689_g1	Inf	1.4586e-05	ADP/ATP carrier protein [Medicago truncatula]
c71809_g2	-2.1819	1.4678e-05	PREDICTED: MADS-box transcription factor 23-like isoform X2 [Cucumis melo]
c65780_g1	2.3442	1.4777e-05	PREDICTED: protein NRT1/ PTR FAMILY 5.2-like [Cucumis melo]
c73724_g1	1.4797	1.4777e-05	PREDICTED: uncharacterized protein LOC103493839 [Cucumis melo]
c64296_g1	5.0734	1.4856e-05	PREDICTED: dehydration-responsive element-binding protein 3-like [Cucumis melo]
c55168_g1	-3.9446	1.4882e-05	HSP23.5 [Citrullus lanatus]
c57439_g1	-1.4019	1.532e-05	PREDICTED: protein STAY-GREEN, chloroplastic-like [Cucumis sativus]>gi|700194981|gb|KGN50158.1| hypothetical protein Csa_5G156180 [Cucumis sativus]
c114948_g1	1.3178	1.5583e-05	PREDICTED: uncharacterized protein LOC103491296 [Cucumis melo]
c65446_g2	1.9958	1.588e-05	PREDICTED: probable inactive leucine-rich repeat receptor-like protein kinase At5g20690 [Cucumis melo]
c129426_g1	-1.3781	1.5896e-05	PREDICTED: uncharacterized protein LOC103487632 isoform X1 [Cucumis melo]
c71680_g1	-1.3218	1.5998e-05	PREDICTED: uncharacterized protein LOC103492936 [Cucumis melo]
c62026_g1	-1.338	1.6124e-05	RecName: Full=L-ascorbate oxidase; Short=ASO; Short=Ascorbase; Flags: Precursor [Cucurbita maxima]>gi|885589|dbj|BAA09528.1| ascorbate oxidase [Cucurbita maxima]
c20896_g1	2.1807	1.6205e-05	PREDICTED: myb-related protein 306 [Cucumis melo]>gi|659111523|ref|XP_008455772.1| PREDICTED: myb-related protein 306 [Cucumis melo]
c69025_g1	1.6599	1.6205e-05	PREDICTED: uncharacterized protein At4g06598 isoform X2 [Cucumis melo]
c72450_g2	1.4818	1.6205e-05	PREDICTED: uncharacterized protein RSN1 [Cucumis melo]>gi|659095503|ref|XP_008448615.1| PREDICTED: uncharacterized protein RSN1 [Cucumis melo]
c47090_g1	-1.3792	1.6228e-05	PREDICTED: isoamylase 3, chloroplastic isoform X1 [Cucumis melo]>gi|659132434|ref|XP_008466195.1| PREDICTED: isoamylase 3, chloroplastic isoform X1 [Cucumis melo]
c10952_g1	7.8523	1.6577e-05	PREDICTED: thionin-like protein 2 [Cucumis sativus]>gi|700190110|gb|KGN45343.1| hypothetical protein Csa_7G441625 [Cucumis sativus]
c129455_g1	1.3226	1.6586e-05	PREDICTED: serine--glyoxylate aminotransferase-like [Cucumis sativus]>gi|700192904|gb|KGN48108.1| Aminotransferase 2 [Cucumis sativus]
c9616_g1	5.9686	1.6773e-05	--
c68410_g1	2.2586	1.6852e-05	PREDICTED: protein PHLOEM PROTEIN 2-LIKE A10-like [Cucumis sativus]>gi|700193426|gb|KGN48630.1| hypothetical protein Csa_6G495840 [Cucumis sativus]
c50171_g1	3.0584	1.7193e-05	PREDICTED: bidirectional sugar transporter NEC1-like [Cucumis sativus]
c71105_g1	-1.4046	1.7193e-05	PREDICTED: histone-lysine N-methyltransferase family member SUVH9 [Cucumis sativus]>gi|778678056|ref|XP_011650906.1| PREDICTED: histone-lysine N-methyltransferase family member SUVH9 [Cucumis sativus]>gi|778678059|ref|XP_011650907.1| PREDICTED: histone-lysine N-methyltransferase family member SUVH9 [Cucumis sativus]>gi|778678062|ref|XP_011650908.1| PREDICTED: histone-lysine N-methyltransferase fa…
c72078_g1	1.4958	1.7193e-05	PREDICTED: probable beta-D-xylosidase 7 [Cucumis melo]
c72556_g1	1.9848	1.7482e-05	PREDICTED: auxin-induced protein X15-like [Cucumis sativus]>gi|700206768|gb|KGN61887.1| hypothetical protein Csa_2G258830 [Cucumis sativus]
c68168_g1	1.5237	1.7631e-05	--
c62612_g2	-1.668	1.7735e-05	Ubiquitin conjugating enzyme [Cicer arietinum]
c106299_g1	3.0457	1.7956e-05	PREDICTED: basic 7S globulin-like [Cucumis sativus]>gi|700192052|gb|KGN47256.1| Basic 7S globulin 2 small subunit [Cucumis sativus]
c64778_g1	1.3177	1.8428e-05	PREDICTED: psbB mRNA maturation factor Mbb1, chloroplastic isoform X1 [Cucumis sativus]>gi|700202034|gb|KGN57167.1| hypothetical protein Csa_3G166320 [Cucumis sativus]
c61134_g1	-1.6616	1.8585e-05	PREDICTED: uncharacterized protein LOC103486301 isoform X1 [Cucumis melo]
c52033_g1	-1.4124	1.8667e-05	PREDICTED: uncharacterized protein LOC103496516 [Cucumis melo]
c772_g1	1.3699	1.8667e-05	PREDICTED: uncharacterized protein LOC103489098 [Cucumis melo]
c72204_g3	1.3497	1.8845e-05	PREDICTED: transcription factor bHLH62-like [Cucumis sativus]>gi|700202110|gb|KGN57243.1| hypothetical protein Csa_3G172980 [Cucumis sativus]
c1677_g1	-2.5832	1.8929e-05	PREDICTED: heavy metal-associated isoprenylated plant protein 26 [Cucumis sativus]>gi|700193734|gb|KGN48938.1| hypothetical protein Csa_6G507130 [Cucumis sativus]
c88214_g1	-1.3068	1.8943e-05	PREDICTED: uncharacterized protein LOC103490439 [Cucumis melo]
c72571_g4	-2.7088	1.9032e-05	--
c102012_g1	1.3829	1.9083e-05	PREDICTED: scarecrow-like protein 4 [Cucumis sativus]>gi|700193620|gb|KGN48824.1| Chitin-inducible gibberellin-responsive protein [Cucumis sativus]
c72504_g4	2.4699	1.9306e-05	PREDICTED: AP2-like ethylene-responsive transcription factor AIL1 [Cucumis melo]
c52020_g1	-1.9479	2.0194e-05	PREDICTED: putative methyltransferase C9orf114 [Cucumis sativus]>gi|700201873|gb|KGN57006.1| hypothetical protein Csa_3G149370 [Cucumis sativus]
c71786_g2	1.8657	2.0765e-05	PREDICTED: auxin-induced protein 15A-like [Cucumis melo]
c73948_g1	-1.7688	2.0938e-05	PREDICTED: uncharacterized protein LOC103484347 [Cucumis melo]
c72999_g3	2.9536	2.153e-05	PREDICTED: mitogen-activated protein kinase kinase kinase NPK1 [Cucumis melo]
c63570_g2	3.5472	2.2167e-05	PREDICTED: stem-specific protein TSJT1-like [Cucumis melo]
c20724_g2	1.6224	2.2797e-05	PREDICTED: photosystem I reaction center subunit XI, chloroplastic [Cucumis melo]
c144055_g1	1.6436	2.3159e-05	PREDICTED: transcription factor PIF5-like [Cucumis sativus]>gi|778695398|ref|XP_011653989.1| PREDICTED: transcription factor PIF5-like [Cucumis sativus]>gi|700199795|gb|KGN54953.1| hypothetical protein Csa_4G615240 [Cucumis sativus]
c74852_g1	2.7898	2.3301e-05	PREDICTED: metalloendoproteinase 1-like [Vitis vinifera]
c115019_g1	1.6423	2.3369e-05	hypothetical protein PRUPE_ppa007109mg [Prunus persica]>gi|462420038|gb|EMJ24301.1| hypothetical protein PRUPE_ppa007109mg [Prunus persica]
c102352_g1	-1.4031	2.3619e-05	PREDICTED: histone deacetylase complex subunit SAP18 [Cucumis melo]
c52673_g1	1.832	2.3792e-05	PREDICTED: chorismate mutase 2 isoform X1 [Cucumis melo]
c71437_g1	1.357	2.3968e-05	PREDICTED: uncharacterized protein LOC101210414 [Cucumis sativus]>gi|700204097|gb|KGN59230.1| hypothetical protein Csa_3G782770 [Cucumis sativus]
c66853_g1	-1.4764	2.449e-05	PREDICTED: uncharacterized protein LOC101221514 [Cucumis sativus]>gi|700196447|gb|KGN51624.1| Heat shock protein DnaJ, N-terminal [Cucumis sativus]
c130468_g1	-1.6622	2.45e-05	PREDICTED: homeobox-leucine zipper protein ATHB-12 [Cucumis sativus]>gi|700201257|gb|KGN56390.1| hypothetical protein Csa_3G119240 [Cucumis sativus]
c68332_g1	-1.4116	2.4524e-05	PREDICTED: squamosa promoter-binding-like protein 7 isoform X2 [Cucumis melo]
c73946_g1	-1.8407	2.4748e-05	--
c59041_g1	3.3006	2.5347e-05	PREDICTED: broad-range acid phosphatase DET1 [Cucumis melo]>gi|659099623|ref|XP_008450694.1| PREDICTED: broad-range acid phosphatase DET1 [Cucumis melo]>gi|659099625|ref|XP_008450695.1| PREDICTED: broad-range acid phosphatase DET1 [Cucumis melo]
c67682_g1	-1.7845	2.5347e-05	--
c125535_g1	3.3156	2.5383e-05	PREDICTED: putative lipid-binding protein AIR1 [Camelina sativa]
c68813_g1	1.3271	2.5397e-05	PREDICTED: boron transporter 1 [Cucumis melo]
c71367_g1	-1.353	2.5463e-05	PREDICTED: chaperone protein ClpB4, mitochondrial isoform X2 [Cucumis melo]
c67832_g7	2.2617	2.5541e-05	--
c57118_g1	-1.8881	2.5679e-05	PREDICTED: probable S-sulfocysteine synthase, chloroplastic [Cucumis melo]>gi|659084998|ref|XP_008443188.1| PREDICTED: probable S-sulfocysteine synthase, chloroplastic [Cucumis melo]>gi|307136136|gb|ADN33981.1| cysteine synthase [Cucumis melo subsp. melo]
c49763_g1	1.6222	2.5732e-05	PREDICTED: uncharacterized protein LOC103500647 [Cucumis melo]
c53961_g1	-1.8999	2.5841e-05	PREDICTED: probable helicase MAGATAMA 3 isoform X1 [Cucumis melo]
c71431_g2	-2.3502	2.7029e-05	PREDICTED: pentatricopeptide repeat-containing protein At5g38730 [Cucumis sativus]>gi|700195674|gb|KGN50851.1| hypothetical protein Csa_5G289620 [Cucumis sativus]
c30233_g1	2.6634	2.7473e-05	--
c40197_g1	2.7117	2.7788e-05	PREDICTED: phospholipase A1-Igamma1, chloroplastic [Cucumis sativus]>gi|700210785|gb|KGN65881.1| hypothetical protein Csa_1G537320 [Cucumis sativus]
c8306_g2	-2.4001	2.7988e-05	seed maturation protein PM37 [Glycine max]>gi|5802244|gb|AAD51625.1|AF169022_1 seed maturation protein PM37 [Glycine max]>gi|734375963|gb|KHN21201.1| DnaJ protein like [Glycine soja]
c53838_g1	1.9842	2.8076e-05	--
c68568_g1	1.3382	2.8076e-05	PREDICTED: scarecrow-like transcription factor PAT1 [Cucumis melo]>gi|659128394|ref|XP_008464183.1| PREDICTED: scarecrow-like transcription factor PAT1 [Cucumis melo]>gi|659128396|ref|XP_008464184.1| PREDICTED: scarecrow-like transcription factor PAT1 [Cucumis melo]>gi|659128398|ref|XP_008464185.1| PREDICTED: scarecrow-like transcription factor PAT1 [Cucumis melo]
c6444_g1	2.24	2.8292e-05	--
c145570_g1	-1.5495	2.8309e-05	PREDICTED: uncharacterized protein LOC103485536 [Cucumis melo]
c72353_g3	1.4561	2.8309e-05	PREDICTED: shikimate kinase, chloroplastic [Cucumis sativus]>gi|778670143|ref|XP_011649382.1| PREDICTED: shikimate kinase, chloroplastic [Cucumis sativus]>gi|700206969|gb|KGN62088.1| hypothetical protein Csa_2G296130 [Cucumis sativus]
c69697_g2	4.0252	2.8503e-05	PREDICTED: thioredoxin-like 1-2, chloroplastic [Cucumis melo]
c29976_g1	2.2575	2.863e-05	PREDICTED: NAC domain-containing protein 72-like [Cucumis melo]
c66948_g1	-1.4467	2.9544e-05	PREDICTED: uncharacterized protein LOC103483175 isoform X2 [Cucumis melo]
c67900_g5	1.9888	3.0028e-05	--
c38254_g1	2.4006	3.0093e-05	PREDICTED: uncharacterized protein LOC101203000 [Cucumis sativus]
c101757_g1	1.6216	3.0532e-05	PREDICTED: protein NRT1/ PTR FAMILY 6.4 [Cucumis melo]
c53599_g2	7.3379	3.0532e-05	--
c61659_g1	-1.5646	3.086e-05	PREDICTED: chaperonin 60 subunit alpha 2, chloroplastic [Cucumis sativus]>gi|700211769|gb|KGN66865.1| hypothetical protein Csa_1G701900 [Cucumis sativus]
c129396_g1	-1.2425	3.1087e-05	Uncharacterized protein isoform 2 [Theobroma cacao]>gi|508774207|gb|EOY21463.1| Uncharacterized protein isoform 2 [Theobroma cacao]
c53000_g1	1.3579	3.1275e-05	PREDICTED: probable sulfate transporter 3.3 [Cucumis sativus]>gi|700195671|gb|KGN50848.1| Sulfate transporter [Cucumis sativus]
c70166_g2	1.3194	3.2254e-05	PREDICTED: ATP synthase delta chain, chloroplastic [Cucumis melo]
c60032_g1	-1.4957	3.2303e-05	PREDICTED: GTP-binding protein YPTM2-like [Cucumis sativus]>gi|659095835|ref|XP_008448792.1| PREDICTED: GTP-binding protein YPTM2-like [Cucumis melo]>gi|700200699|gb|KGN55832.1| hypothetical protein Csa_3G017260 [Cucumis sativus]
c11988_g1	2.2141	3.2665e-05	Alpha-expansin 3 [Cucumis sativus]
c44265_g1	1.5959	3.322e-05	PREDICTED: putative protein TPRXL [Cucumis melo]
c70394_g1	2.161	3.322e-05	PREDICTED: intracellular protein transport protein USO1-like isoform X2 [Cucumis melo]
c62338_g1	1.3014	3.3436e-05	PREDICTED: GRIP and coiled-coil domain-containing protein C27D7.02c [Cucumis melo]
c68754_g1	1.3105	3.4017e-05	PREDICTED: probable disease resistance protein At5g66900 isoform X1 [Cucumis melo]
c115062_g1	-1.2633	3.4296e-05	PREDICTED: mitochondrial amidoxime reducing component 2 [Cucumis sativus]>gi|700194330|gb|KGN49534.1| hypothetical protein Csa_6G538630 [Cucumis sativus]
c57867_g1	1.5668	3.4296e-05	hypothetical protein Csa_4G614200 [Cucumis sativus]
c65454_g1	1.6212	3.4296e-05	PREDICTED: uncharacterized protein LOC101213468 isoform X1 [Cucumis sativus]>gi|700198303|gb|KGN53461.1| hypothetical protein Csa_4G056520 [Cucumis sativus]
c68604_g1	1.5449	3.4305e-05	PREDICTED: protein ASPARTIC PROTEASE IN GUARD CELL 1-like [Cucumis melo]
c68663_g1	1.2564	3.4453e-05	PREDICTED: uncharacterized protein LOC101220682 isoform X2 [Cucumis sativus]>gi|700196174|gb|KGN51351.1| hypothetical protein Csa_5G522970 [Cucumis sativus]
c73705_g1	-2.0159	3.6765e-05	PREDICTED: 3-ketoacyl-CoA synthase 19-like [Cucumis melo]
c65752_g2	2.4716	3.7546e-05	--
c29472_g2	1.8923	3.7627e-05	PREDICTED: protein REVEILLE 7-like [Cucumis sativus]
c63267_g2	-1.2999	3.7892e-05	PREDICTED: O-acyltransferase WSD1-like [Cucumis sativus]>gi|700188686|gb|KGN43919.1| hypothetical protein Csa_7G073550 [Cucumis sativus]
c88484_g1	-1.6399	3.8066e-05	--
c71298_g14	1.3748	3.8311e-05	PREDICTED: thioredoxin-like 4, chloroplastic [Cucumis melo]
c50590_g1	-1.3224	3.8428e-05	PREDICTED: uncharacterized protein LOC103504553 [Cucumis melo]
c91439_g1	-2.0667	3.8448e-05	PREDICTED: probable protein phosphatase 2C 75 isoform X2 [Cucumis melo]
c69885_g1	-1.7032	3.8513e-05	PREDICTED: cell cycle checkpoint control protein RAD9A isoform X1 [Cucumis melo]>gi|659070260|ref|XP_008454211.1| PREDICTED: cell cycle checkpoint control protein RAD9A isoform X1 [Cucumis melo]>gi|659070262|ref|XP_008454219.1| PREDICTED: cell cycle checkpoint control protein RAD9A isoform X1 [Cucumis melo]
c88392_g1	-2.2103	3.8879e-05	--
c71077_g1	-1.3612	3.8905e-05	PREDICTED: probable LRR receptor-like serine/threonine-protein kinase At1g06840 isoform X1 [Cucumis melo]
c66558_g1	2.1766	3.9063e-05	--
c60048_g1	1.3072	3.9236e-05	PREDICTED: subtilisin-like protease SBT1.7 [Cucumis sativus]>gi|700207341|gb|KGN62460.1| Xylem serine proteinase 1 [Cucumis sativus]
c62212_g2	-1.2911	3.9258e-05	PREDICTED: serine/arginine-rich SC35-like splicing factor SCL33 [Jatropha curcas]>gi|643705359|gb|KDP21905.1| hypothetical protein JCGZ_03043 [Jatropha curcas]
c71168_g1	-1.4567	3.9733e-05	--
c64539_g1	2.5437	4.0754e-05	PREDICTED: neurofilament heavy polypeptide [Jatropha curcas]>gi|643729854|gb|KDP37574.1| hypothetical protein JCGZ_08265 [Jatropha curcas]
c60634_g1	1.3062	4.1055e-05	PREDICTED: uncharacterized protein LOC103503753 [Cucumis melo]
c52524_g2	-1.2914	4.1856e-05	polyubiquitin protein [Helianthus annuus]
c20379_g1	-1.257	4.2034e-05	PREDICTED: protochlorophyllide-dependent translocon component 52, chloroplastic-like [Cucumis melo]
c8347_g1	-1.5922	4.2038e-05	PREDICTED: transcription factor TGA7-like isoform X2 [Cucumis melo]>gi|659081258|ref|XP_008441237.1| PREDICTED: transcription factor TGA7-like isoform X2 [Cucumis melo]
c29723_g1	2.2048	4.2151e-05	PREDICTED: RING-H2 finger protein ATL2-like [Cucumis sativus]>gi|700192220|gb|KGN47424.1| hypothetical protein Csa_6G318710 [Cucumis sativus]
c67198_g1	1.2838	4.2151e-05	PREDICTED: uncharacterized protein LOC101218882 [Cucumis sativus]>gi|700210187|gb|KGN65283.1| hypothetical protein Csa_1G294630 [Cucumis sativus]
c103041_g1	3.5593	4.2251e-05	--
c21282_g1	-1.3792	4.2251e-05	--
c54863_g1	-2.6197	4.2646e-05	PREDICTED: protein NUCLEAR FUSION DEFECTIVE 4 [Cucumis sativus]>gi|700210766|gb|KGN65862.1| hypothetical protein Csa_1G533690 [Cucumis sativus]
c61805_g1	2.1521	4.2796e-05	--
c71248_g1	1.3039	4.2908e-05	PREDICTED: alpha-L-arabinofuranosidase 1-like [Cucumis melo]
c60354_g1	-4.4833	4.2937e-05	PREDICTED: thiamine thiazole synthase, chloroplastic [Cucumis sativus]>gi|700201016|gb|KGN56149.1| hypothetical protein Csa_3G078800 [Cucumis sativus]
c115064_g1	-1.7968	4.3166e-05	PREDICTED: uncharacterized protein LOC103500119 [Cucumis melo]>gi|659071716|ref|XP_008461554.1| PREDICTED: uncharacterized protein LOC103500119 [Cucumis melo]
c63625_g2	-1.2943	4.3388e-05	PREDICTED: 3-ketoacyl-CoA synthase 6 [Cucumis sativus]>gi|700196902|gb|KGN52079.1| hypothetical protein Csa_5G609650 [Cucumis sativus]
c88999_g1	1.7654	4.3388e-05	PREDICTED: LOW QUALITY PROTEIN: probable pectinesterase/pectinesterase inhibitor 61 [Cucumis melo]
c67162_g1	1.3161	4.4822e-05	PREDICTED: transcription factor MYB1R1 [Cucumis sativus]>gi|700209179|gb|KGN64275.1| hypothetical protein Csa_1G045730 [Cucumis sativus]
c142520_g1	-1.7943	4.4913e-05	PREDICTED: lon protease homolog 1, mitochondrial [Cucumis sativus]>gi|700205876|gb|KGN60995.1| hypothetical protein Csa_2G033990 [Cucumis sativus]
c143929_g1	-1.816	4.4913e-05	PREDICTED: uncharacterized protein LOC103495576 [Cucumis melo]
c47192_g1	-2.6554	4.5058e-05	PREDICTED: gamma-glutamyltranspeptidase 3 [Cucumis melo]>gi|659071302|ref|XP_008459126.1| PREDICTED: gamma-glutamyltranspeptidase 3 [Cucumis melo]
c7595_g1	1.6865	4.5106e-05	PREDICTED: uncharacterized protein LOC103487329 [Cucumis melo]
c59291_g1	-1.262	4.5658e-05	PREDICTED: acyl-CoA-binding protein [Cucumis melo]
c66968_g1	1.9268	4.5898e-05	--
c56920_g1	1.3158	4.6226e-05	PREDICTED: transcription factor AS1 [Cucumis melo]
c105741_g1	-1.8001	4.6332e-05	PREDICTED: adenosine kinase 2 [Cucumis melo]
c70402_g15	1.5014	4.6851e-05	--
c8749_g1	-1.6593	4.7425e-05	PREDICTED: uncharacterized protein LOC103495620 [Cucumis melo]
c56544_g1	-2.9009	4.7692e-05	PREDICTED: long chain acyl-CoA synthetase 1 isoform X2 [Cucumis melo]
c49376_g1	3.9092	4.7875e-05	hypothetical protein Csa_1G575090 [Cucumis sativus]
c54873_g1	1.9477	4.8063e-05	PREDICTED: ocs element-binding factor 1 [Cucumis sativus]>gi|700198133|gb|KGN53291.1| hypothetical protein Csa_4G045060 [Cucumis sativus]
c61682_g1	1.3368	4.8321e-05	PREDICTED: S-norcoclaurine synthase-like [Cucumis sativus]>gi|700208286|gb|KGN63405.1| hypothetical protein Csa_2G439140 [Cucumis sativus]
c43670_g1	3.3883	4.8667e-05	--
c9608_g1	-1.7318	4.8667e-05	PREDICTED: uncharacterized protein LOC103495696, partial [Cucumis melo]
c72658_g2	-1.4748	4.9782e-05	PREDICTED: ATPase family AAA domain-containing protein 3 [Cucumis sativus]>gi|700193631|gb|KGN48835.1| hypothetical protein Csa_6G502730 [Cucumis sativus]
c11877_g1	5.7553	5.1421e-05	methionine S-adenosyl transferase [Cylindrotheca closterium]
c115007_g1	1.2576	5.2865e-05	PREDICTED: uncharacterized protein LOC103499839 [Cucumis melo]
c74019_g1	1.627	5.3841e-05	PREDICTED: aspartic proteinase nepenthesin-2 [Cucumis sativus]>gi|700195262|gb|KGN50439.1| hypothetical protein Csa_5G174650 [Cucumis sativus]
c52210_g1	3.9798	5.4187e-05	PREDICTED: LOW QUALITY PROTEIN: transcription factor LUX [Cucumis melo]
c72139_g2	-4.223	5.4898e-05	PREDICTED: heat stress transcription factor A-2 [Cucumis melo]
c30016_g1	1.3345	5.4912e-05	PREDICTED: protein PAM68, chloroplastic isoform X2 [Cucumis melo]
c68138_g2	1.2342	5.5233e-05	PREDICTED: uncharacterized protein LOC101220818 [Cucumis sativus]>gi|700190607|gb|KGN45811.1| hypothetical protein Csa_6G013340 [Cucumis sativus]
c119105_g1	3.8579	5.5936e-05	PREDICTED: transcription repressor OFP15-like [Cucumis sativus]>gi|700193086|gb|KGN48290.1| hypothetical protein Csa_6G454380 [Cucumis sativus]
c63469_g1	Inf	5.5971e-05	PREDICTED: probable mediator of RNA polymerase II transcription subunit 37c [Musa acuminata subsp. malaccensis]>gi|695039866|ref|XP_009407485.1| PREDICTED: probable mediator of RNA polymerase II transcription subunit 37c [Musa acuminata subsp. malaccensis]
c67014_g2	1.2657	5.6274e-05	PREDICTED: oxygen-evolving enhancer protein 2, chloroplastic [Cucumis melo]
c90817_g1	1.495	5.6447e-05	PREDICTED: uncharacterized protein LOC103484560 [Cucumis melo]
c119107_g1	2.8351	5.6608e-05	--
c56324_g2	1.8409	5.8002e-05	PREDICTED: mitogen-activated protein kinase 19 isoform X3 [Camelina sativa]
c11570_g1	Inf	5.8166e-05	PREDICTED: ATP synthase subunit 9, mitochondrial, partial [Jatropha curcas]
c72086_g2	-1.3428	5.8447e-05	PREDICTED: 2-hydroxyacyl-CoA lyase [Cucumis melo]
c67577_g2	2.355	5.8558e-05	hypothetical protein Csa_3G280980 [Cucumis sativus]
c46209_g1	2.5329	5.9562e-05	--
c105204_g1	1.6375	5.9739e-05	PREDICTED: transcription factor bHLH62-like [Cucumis melo]
c45337_g2	1.4558	6.0181e-05	PREDICTED: probable pectate lyase 12 [Cucumis melo]
c64779_g1	-2.9235	6.0471e-05	--
c69901_g2	2.055	6.0514e-05	PREDICTED: cysteine-rich repeat secretory protein 60 [Cucumis sativus]>gi|700195862|gb|KGN51039.1| hypothetical protein Csa_5G416260 [Cucumis sativus]
c65352_g1	-1.9322	6.1512e-05	hypothetical protein ARALYDRAFT_487769 [Arabidopsis lyrata subsp. lyrata]>gi|297319245|gb|EFH49667.1| hypothetical protein ARALYDRAFT_487769 [Arabidopsis lyrata subsp. lyrata]
c69006_g1	-3.8463	6.1929e-05	PREDICTED: 18.1 kDa class I heat shock protein-like [Cucumis melo]
c59399_g3	1.3042	6.1981e-05	PREDICTED: photosystem II repair protein PSB27-H1, chloroplastic [Cucumis sativus]>gi|700188367|gb|KGN43600.1| hypothetical protein Csa_7G047350 [Cucumis sativus]
c115011_g1	-1.3213	6.217e-05	PREDICTED: zingipain-2 [Cucumis melo]
c143864_g1	2.9905	6.256e-05	--
c11449_g1	-3.0448	6.2811e-05	--
c68816_g3	2.212	6.3628e-05	hypothetical protein Csa_4G056540 [Cucumis sativus]
c74521_g1	-1.4687	6.3676e-05	PREDICTED: p21-activated protein kinase-interacting protein 1-like [Cucumis melo]
c68445_g1	-1.2387	6.4647e-05	PREDICTED: uncharacterized protein OsI_027940 [Cucumis melo]
c20123_g1	2.0506	6.5902e-05	PREDICTED: photosystem I reaction center subunit VI, chloroplastic-like [Cucumis sativus]>gi|700202941|gb|KGN58074.1| hypothetical protein Csa_3G483830 [Cucumis sativus]
c63625_g1	-1.2609	6.6319e-05	PREDICTED: 3-ketoacyl-CoA synthase 6 [Cucumis melo]
c116456_g1	-1.5089	6.6942e-05	PREDICTED: ammonium transporter 1 member 1-like [Cucumis melo]
c65616_g2	1.3791	6.8231e-05	hypothetical protein PRUPE_ppa012771mg [Prunus persica]>gi|462401712|gb|EMJ07269.1| hypothetical protein PRUPE_ppa012771mg [Prunus persica]
c71167_g1	1.8366	6.9764e-05	PREDICTED: probable inactive receptor kinase At1g27190 [Cucumis sativus]>gi|659079767|ref|XP_008440433.1| PREDICTED: probable inactive receptor kinase At1g27190 [Cucumis melo]>gi|700193434|gb|KGN48638.1| hypothetical protein Csa_6G496410 [Cucumis sativus]
c55244_g1	-1.4368	6.9829e-05	PREDICTED: NAP1-related protein 2-like [Cucumis sativus]>gi|700197276|gb|KGN52453.1| hypothetical protein Csa_5G636460 [Cucumis sativus]
c68245_g2	2.2129	6.9829e-05	PREDICTED: E3 ubiquitin-protein ligase RMA3 [Cucumis melo]
c74324_g1	-1.5271	6.9829e-05	PREDICTED: probable protein phosphatase 2C 27 isoform X2 [Cucumis sativus]
c143040_g1	-1.3297	7.1785e-05	PREDICTED: exocyst complex component EXO70B1-like [Cucumis melo]
c29907_g1	-1.3211	7.1785e-05	PREDICTED: LOW QUALITY PROTEIN: oligopeptide transporter 7 [Cucumis melo]
c68333_g1	-1.8459	7.3588e-05	--
c68933_g1	2.0392	7.3689e-05	PREDICTED: pentatricopeptide repeat-containing protein At2g46050, mitochondrial isoform X2 [Cucumis sativus]
c54396_g1	-1.2664	7.3998e-05	PREDICTED: metal-nicotianamine transporter YSL3 isoform X1 [Cucumis melo]
c116598_g1	-1.5069	7.4594e-05	PREDICTED: 2-alkenal reductase (NADP(+)-dependent) [Cucumis melo]
c54631_g1	-1.3271	7.5133e-05	PREDICTED: ATP-dependent zinc metalloprotease FTSH 6, chloroplastic [Cucumis sativus]>gi|700198259|gb|KGN53417.1| hypothetical protein Csa_4G052670 [Cucumis sativus]
c68788_g1	1.2875	7.5643e-05	PREDICTED: ABC transporter B family member 28 isoform X3 [Cucumis sativus]
c61808_g1	2.1318	7.6542e-05	PREDICTED: protein SRG1-like [Cucumis melo]
c114957_g1	2.3527	7.7113e-05	--
c64253_g1	-1.5242	7.7303e-05	PREDICTED: gamma-glutamyl hydrolase 2-like [Cucumis melo]
c71894_g1	1.4303	7.7793e-05	PREDICTED: UPF0481 protein At3g47200-like [Cucumis melo]
c69697_g1	1.7189	7.8061e-05	PREDICTED: thioredoxin-like 1-2, chloroplastic [Cucumis melo]
c70736_g2	-1.2579	7.8744e-05	hypothetical protein Csa_6G148320 [Cucumis sativus]
c13667_g1	2.7013	7.934e-05	PREDICTED: protein TRANSPARENT TESTA 12-like [Cucumis melo]
c29723_g2	2.3404	7.934e-05	PREDICTED: RING-H2 finger protein ATL2-like [Cucumis melo]
c129837_g1	2.1645	7.9919e-05	PREDICTED: 4-hydroxyphenylpyruvate dioxygenase [Cucumis sativus]>gi|700199782|gb|KGN54940.1| 4-hydroxyphenylpyruvate dioxygenase [Cucumis sativus]
c46642_g1	-2.799	7.9919e-05	silverleaf whitefly-induced protein 3 [Cucurbita pepo]
c71832_g1	-1.3237	7.9919e-05	PREDICTED: uncharacterized protein LOC101212549 isoform X1 [Cucumis sativus]>gi|700205616|gb|KGN60735.1| hypothetical protein Csa_2G008750 [Cucumis sativus]
c53794_g1	1.3469	8.0003e-05	PREDICTED: dynamin-like protein ARC5 [Cucumis melo]
c68263_g3	1.281	8.0382e-05	--
c9042_g1	1.7523	8.0627e-05	--
c68244_g2	1.232	8.1148e-05	PREDICTED: polyol transporter 5-like [Cucumis sativus]>gi|700206658|gb|KGN61777.1| hypothetical protein Csa_2G245410 [Cucumis sativus]
c57713_g1	-1.2527	8.1512e-05	PREDICTED: cationic amino acid transporter 4, vacuolar [Cucumis sativus]>gi|700198745|gb|KGN53903.1| hypothetical protein Csa_4G187820 [Cucumis sativus]
c103222_g1	1.3985	8.169e-05	--
c53410_g1	-1.1793	8.3362e-05	PREDICTED: calvin cycle protein CP12-2, chloroplastic [Cucumis sativus]>gi|700197695|gb|KGN52853.1| Chloroplast protein 12 [Cucumis sativus]
c69306_g2	-1.9041	8.3478e-05	PREDICTED: transmembrane emp24 domain-containing protein p24delta9 [Cucumis melo]
c72676_g1	1.2631	8.3564e-05	PREDICTED: aspartokinase 2, chloroplastic-like isoform X2 [Cucumis melo]
c132029_g1	3.124	8.3742e-05	PREDICTED: U-box domain-containing protein 30-like isoform X1 [Cucumis sativus]
c70348_g1	2.4156	8.4561e-05	hypothetical protein PRUPE_ppa005716mg [Prunus persica]>gi|462419070|gb|EMJ23333.1| hypothetical protein PRUPE_ppa005716mg [Prunus persica]
c89187_g1	2.0529	8.4615e-05	PREDICTED: putative protein TPRXL, partial [Cucumis melo]
c70321_g1	-1.3025	8.531e-05	PREDICTED: prohibitin-1, mitochondrial [Cucumis sativus]>gi|700188950|gb|KGN44183.1| Prohibitin [Cucumis sativus]
c64493_g2	-2.1327	8.604e-05	PREDICTED: ocs element-binding factor 1-like [Cucumis sativus]>gi|700206701|gb|KGN61820.1| hypothetical protein Csa_2G249260 [Cucumis sativus]
c68816_g4	1.5583	8.604e-05	--
c73902_g1	-1.3931	8.6687e-05	zinc finger protein [Cucurbita pepo subsp. pepo]
c129447_g1	1.291	8.7552e-05	PREDICTED: zinc finger protein CONSTANS-LIKE 5-like isoform X2 [Cucumis sativus]>gi|700210322|gb|KGN65418.1| Zinc finger protein [Cucumis sativus]
c6068_g1	-6.3414	8.7644e-05	PREDICTED: uncharacterized protein LOC105435817 [Cucumis sativus]
c73540_g1	1.3104	8.7847e-05	PREDICTED: S-norcoclaurine synthase-like [Cucumis sativus]>gi|700208284|gb|KGN63403.1| hypothetical protein Csa_2G437130 [Cucumis sativus]
c129586_g1	-1.2738	8.9079e-05	PREDICTED: uncharacterized protein LOC103492390 [Cucumis melo]
c70397_g1	-2.5307	9.0192e-05	PREDICTED: uncharacterized protein LOC103490721 isoform X1 [Cucumis melo]
c38728_g1	-1.755	9.0442e-05	PREDICTED: GRF1-interacting factor 1 [Cucumis melo]
c143625_g1	3.5176	9.0627e-05	--
c72100_g1	1.2732	9.0627e-05	PREDICTED: phosphatidylinositol 4-phosphate 5-kinase 9 [Cucumis melo]
c3204_g1	-1.367	9.1618e-05	PREDICTED: zinc-finger homeodomain protein 9-like [Cucumis sativus]>gi|700204441|gb|KGN59574.1| hypothetical protein Csa_3G826680 [Cucumis sativus]
c30144_g1	Inf	9.1937e-05	predicted protein [Hordeum vulgare subsp. vulgare]
c67883_g1	-1.2581	9.1937e-05	PREDICTED: acyltransferase-like protein At1g54570, chloroplastic [Cucumis melo]
c65663_g2	1.2891	9.2924e-05	PREDICTED: uncharacterized protein LOC103496148 [Cucumis melo]
c37665_g1	1.1898	9.3576e-05	PREDICTED: oligopeptide transporter 3 [Cucumis sativus]>gi|700209915|gb|KGN65011.1| hypothetical protein Csa_1G180750 [Cucumis sativus]
c61299_g1	1.6749	9.4278e-05	--
c67581_g3	-1.1808	9.8198e-05	PREDICTED: BEL1-like homeodomain protein 4 [Cucumis melo]
c101718_g1	1.52	9.8918e-05	PREDICTED: uncharacterized protein LOC103504060 [Cucumis melo]
c48971_g1	Inf	9.9715e-05	endo-beta-mannanase [Cucumis melo subsp. melo]
c68595_g1	1.5872	9.9753e-05	--
c56527_g1	1.3031	9.9968e-05	PREDICTED: uncharacterized protein LOC103492217 isoform X1 [Cucumis melo]
c68383_g1	-1.5959	0.00010007	PREDICTED: protein ECERIFERUM 3 [Cucumis sativus]>gi|700210175|gb|KGN65271.1| hypothetical protein Csa_1G294020 [Cucumis sativus]
c62676_g1	-1.6113	0.00010123	PREDICTED: transcription factor bHLH93-like [Cucumis melo]
c57250_g1	-2.3873	0.00010193	PREDICTED: beta-galactosidase 15 [Cucumis sativus]>gi|700211228|gb|KGN66324.1| hypothetical protein Csa_1G597710 [Cucumis sativus]
c117528_g1	3.8968	0.00010281	--
c67000_g5	-1.4321	0.00010355	hypothetical protein Csa_4G026860 [Cucumis sativus]
c30474_g1	1.6118	0.0001038	PREDICTED: late secretory pathway protein AVL9-like [Cucumis melo]
c70959_g1	-1.7917	0.00010404	--
c69943_g1	1.7947	0.00010472	--
c71607_g1	1.217	0.00010559	PREDICTED: probable ADP-ribosylation factor GTPase-activating protein AGD5 isoform X2 [Cucumis melo]
c129715_g1	-1.2321	0.00010621	PREDICTED: endo-1,3;1,4-beta-D-glucanase-like isoform X1 [Cucumis melo]
c50174_g1	-1.3549	0.00010621	PREDICTED: uncharacterized protein LOC103504558 [Cucumis melo]
c115547_g1	1.3161	0.00010646	PREDICTED: oxygen-dependent coproporphyrinogen-III oxidase, chloroplastic [Cucumis melo]
c68000_g1	-1.7414	0.00010722	PREDICTED: septum-promoting GTP-binding protein 1 [Cucumis melo]
c69902_g1	-1.4409	0.00010937	PREDICTED: uncharacterized protein LOC103487741 [Cucumis melo]
c66018_g3	1.2043	0.00011078	PREDICTED: quinolinate synthase, chloroplastic [Cucumis melo]
c43411_g1	-1.2632	0.00011179	PREDICTED: probable metal-nicotianamine transporter YSL6 [Cucumis melo]
c49161_g1	-2.2761	0.00011264	--
c71069_g2	4.0312	0.00011264	--
c71464_g1	1.2345	0.00011292	PREDICTED: protein kinase G11A-like [Cucumis melo]>gi|659128648|ref|XP_008464304.1| PREDICTED: protein kinase G11A-like [Cucumis melo]>gi|659128650|ref|XP_008464305.1| PREDICTED: protein kinase G11A-like [Cucumis melo]>gi|659128652|ref|XP_008464307.1| PREDICTED: protein kinase G11A-like [Cucumis melo]>gi|659128654|ref|XP_008464308.1| PREDICTED: protein kinase G11A-like [Cucumis melo]
c11355_g1	-1.7661	0.00011331	PREDICTED: E3 ubiquitin-protein ligase RNF181 [Jatropha curcas]>gi|643734539|gb|KDP41209.1| hypothetical protein JCGZ_15616 [Jatropha curcas]
c58831_g3	1.7766	0.00011343	PREDICTED: BAG family molecular chaperone regulator 2-like [Cucumis sativus]>gi|700196156|gb|KGN51333.1| Protein binding protein [Cucumis sativus]
c130017_g1	1.2619	0.00011347	PREDICTED: uncharacterized protein LOC103498788 [Cucumis melo]
c78799_g1	1.7524	0.00011348	PREDICTED: geranylgeranyl diphosphate reductase, chloroplastic [Cucumis melo]>gi|510379436|gb|AGN48012.1| geranylgeranyl hydrogenase [Cucumis melo]
c70163_g1	-1.1783	0.00011405	PREDICTED: ATP-dependent zinc metalloprotease FTSH, chloroplastic [Cucumis sativus]>gi|700200328|gb|KGN55486.1| hypothetical protein Csa_4G653470 [Cucumis sativus]
c69205_g1	-1.2639	0.00011588	PREDICTED: homeobox-leucine zipper protein HAT5 [Cucumis melo]
c74517_g1	1.8221	0.00011609	hypothetical protein Csa_7G420170 [Cucumis sativus]
c92347_g1	Inf	0.00011609	predicted protein [Hordeum vulgare subsp. vulgare]
c30484_g1	-4.6236	0.00011715	PREDICTED: chloroplast envelope membrane 70 kDa heat shock-related protein-like [Beta vulgaris subsp. vulgaris]
c67156_g1	1.6525	0.00011731	PREDICTED: patatin-like protein 2 isoform X1 [Cucumis melo]
c62793_g1	-1.2938	0.00011788	HSP22.8 [Citrullus lanatus]
c60572_g1	1.752	0.00011823	PREDICTED: probable LRR receptor-like serine/threonine-protein kinase At1g34110 [Cucumis sativus]>gi|700201471|gb|KGN56604.1| hypothetical protein Csa_3G126190 [Cucumis sativus]
c73191_g1	-1.2894	0.0001184	hypothetical protein VITISV_015518 [Vitis vinifera]
c66324_g1	-1.4473	0.00011849	PREDICTED: protein tesmin/TSO1-like CXC 5 [Cucumis melo]>gi|659125530|ref|XP_008462731.1| PREDICTED: protein tesmin/TSO1-like CXC 5 [Cucumis melo]>gi|659125532|ref|XP_008462732.1| PREDICTED: protein tesmin/TSO1-like CXC 5 [Cucumis melo]
c61118_g1	-1.3437	0.00011919	PREDICTED: G-type lectin S-receptor-like serine/threonine-protein kinase At5g24080 isoform X1 [Cucumis melo]
c67417_g1	1.3125	0.00011919	PREDICTED: auxin-responsive protein IAA14 [Cucumis sativus]>gi|700201783|gb|KGN56916.1| hypothetical protein Csa_3G143570 [Cucumis sativus]
c70899_g1	-1.2424	0.00012056	PREDICTED: ethylene-responsive transcription factor ERF036-like [Cucumis melo]
c37826_g2	-3.9956	0.00012057	hypothetical protein Csa_4G554180 [Cucumis sativus]
c67098_g2	1.3418	0.00012179	PREDICTED: cytokinin riboside 5'-monophosphate phosphoribohydrolase LOG3 [Cucumis sativus]>gi|659096715|ref|XP_008449247.1| PREDICTED: cytokinin riboside 5'-monophosphate phosphoribohydrolase LOG3 [Cucumis melo]
c66101_g2	1.2003	0.00012372	PREDICTED: ribulose bisphosphate carboxylase small chain, chloroplastic [Cucumis melo]
c58889_g1	4.912	0.00012551	hypothetical protein Csa_7G044950 [Cucumis sativus]
c52100_g1	1.6531	0.00012594	PREDICTED: AP2/ERF and B3 domain-containing transcription factor RAV1-like [Cucumis melo]
c62830_g1	1.3177	0.00012594	--
c70783_g1	-1.3	0.00012762	T27G7.16 [Arabidopsis thaliana]
c50673_g1	1.2077	0.00012938	PREDICTED: uncharacterized aarF domain-containing protein kinase At4g31390, chloroplastic isoform X1 [Cucumis sativus]>gi|700207757|gb|KGN62876.1| hypothetical protein Csa_2G378580 [Cucumis sativus]
c102574_g1	-1.401	0.00012947	PREDICTED: prostaglandin E synthase 2-like [Cucumis sativus]>gi|700208783|gb|KGN63879.1| hypothetical protein Csa_1G025110 [Cucumis sativus]
c142906_g1	1.3795	0.00012947	PREDICTED: protein kinase G11A-like [Cucumis melo]>gi|659128648|ref|XP_008464304.1| PREDICTED: protein kinase G11A-like [Cucumis melo]>gi|659128650|ref|XP_008464305.1| PREDICTED: protein kinase G11A-like [Cucumis melo]>gi|659128652|ref|XP_008464307.1| PREDICTED: protein kinase G11A-like [Cucumis melo]>gi|659128654|ref|XP_008464308.1| PREDICTED: protein kinase G11A-like [Cucumis melo]
c19387_g1	7.947	0.00012947	--
c70071_g1	1.1793	0.00013364	PREDICTED: glyceraldehyde-3-phosphate dehydrogenase B, chloroplastic isoform X1 [Cucumis melo]
c117218_g1	-2.0029	0.00013376	--
c10936_g1	-2.3799	0.00013473	PREDICTED: stromal 70 kDa heat shock-related protein, chloroplastic-like [Cucumis melo]
c71237_g1	-1.231	0.00013473	PREDICTED: U-box domain-containing protein 45-like [Cucumis melo]
c70807_g1	1.2558	0.00013604	hypothetical protein CARUB_v10013384mg [Capsella rubella]>gi|482566073|gb|EOA30262.1| hypothetical protein CARUB_v10013384mg [Capsella rubella]
c20119_g1	1.2455	0.00013658	PREDICTED: U-box domain-containing protein 7 [Cucumis melo]
c47628_g1	-2.0039	0.00013684	PREDICTED: 26.5 kDa heat shock protein, mitochondrial [Cucumis melo]
c42689_g1	1.4881	0.00013689	hypothetical protein Csa_2G381810 [Cucumis sativus]
c68787_g1	1.423	0.00013769	PREDICTED: alpha-mannosidase [Cucumis sativus]>gi|700195952|gb|KGN51129.1| hypothetical protein Csa_5G458290 [Cucumis sativus]
c88349_g1	-1.708	0.00013791	PREDICTED: uncharacterized WD repeat-containing protein C2A9.03-like [Cucumis melo]>gi|659089143|ref|XP_008445350.1| PREDICTED: uncharacterized WD repeat-containing protein C2A9.03-like [Cucumis melo]
c68943_g1	-1.2852	0.00013833	PREDICTED: protein TRANSPARENT TESTA 12-like [Cucumis melo]
c35015_g1	-1.2982	0.00014219	PREDICTED: uncharacterized protein LOC103497776 [Cucumis melo]>gi|659116921|ref|XP_008458329.1| PREDICTED: uncharacterized protein LOC103497776 [Cucumis melo]>gi|659116923|ref|XP_008458330.1| PREDICTED: uncharacterized protein LOC103497776 [Cucumis melo]
c40191_g1	3.095	0.00014311	--
c59257_g1	-2.5197	0.00014406	PREDICTED: pentatricopeptide repeat-containing protein At1g06710, mitochondrial [Cucumis sativus]
c42429_g1	Inf	0.0001462	--
c115290_g1	-1.9181	0.00014745	PREDICTED: putative invertase inhibitor [Cucumis sativus]>gi|700191090|gb|KGN46294.1| hypothetical protein Csa_6G080370 [Cucumis sativus]
c60148_g2	-2.2526	0.00014839	PREDICTED: strictosidine synthase 1-like [Cucumis melo]
c67676_g1	5.6925	0.00014874	--
c65105_g1	6.1551	0.00014902	PREDICTED: auxin-responsive protein IAA16-like [Cucumis melo]
c20380_g1	1.6204	0.00014955	PREDICTED: transcription factor bHLH148 [Cucumis melo]
c38324_g1	1.3797	0.00014996	PREDICTED: uncharacterized protein LOC103487950 [Cucumis melo]
c68476_g1	1.2711	0.00014996	PREDICTED: uncharacterized calcium-binding protein At1g02270 isoform X2 [Cucumis melo]
c43513_g1	-1.1947	0.00015042	PREDICTED: acetyl-CoA carboxylase 1 [Cucumis sativus]>gi|778702480|ref|XP_011655208.1| PREDICTED: acetyl-CoA carboxylase 1 [Cucumis sativus]>gi|700195827|gb|KGN51004.1| hypothetical protein Csa_5G396020 [Cucumis sativus]
c69925_g1	1.2822	0.00015158	PREDICTED: probable methyltransferase PMT2 [Cucumis melo]>gi|659082165|ref|XP_008441701.1| PREDICTED: probable methyltransferase PMT2 [Cucumis melo]
c2903_g1	-1.1984	0.00015267	--
c70813_g2	-3.7172	0.00015283	hypothetical protein Csa_7G405960 [Cucumis sativus]
c71290_g1	1.2039	0.00015582	PREDICTED: chlorophyll a-b binding protein of LHCII type 1-like [Cucumis melo]
c72983_g1	1.2098	0.00015582	PREDICTED: kinesin-like protein KCA1 [Cucumis sativus]>gi|700193503|gb|KGN48707.1| hypothetical protein Csa_6G499030 [Cucumis sativus]
c72528_g1	1.1805	0.00015745	PREDICTED: mitogen-activated protein kinase 19-like isoform X4 [Cucumis melo]>gi|659101757|ref|XP_008451778.1| PREDICTED: mitogen-activated protein kinase 19-like isoform X4 [Cucumis melo]>gi|659101759|ref|XP_008451779.1| PREDICTED: mitogen-activated protein kinase 19-like isoform X4 [Cucumis melo]
c39488_g1	2.6105	0.00015822	PREDICTED: uncharacterized protein LOC105434783 [Cucumis sativus]>gi|700200740|gb|KGN55873.1| hypothetical protein Csa_3G020610 [Cucumis sativus]
c117011_g1	2.9929	0.00016016	chloride channel protein CLC-b-like [Cucumis sativus]>gi|386649465|gb|AFJ15538.1| chloride channel a [Cucumis sativus]>gi|700208054|gb|KGN63173.1| hypothetical protein Csa_2G406710 [Cucumis sativus]
c70574_g2	3.2584	0.00016161	PREDICTED: ankyrin repeat-containing protein At2g01680-like isoform X2 [Citrus sinensis]
c66075_g2	3.5834	0.00016311	--
c60216_g1	1.3105	0.000165	PREDICTED: uncharacterized protein At1g04910-like [Cucumis melo]
c88406_g1	-2.2678	0.00016684	--
c10770_g1	-1.3212	0.00016753	PREDICTED: scarecrow-like protein 3 isoform X1 [Cucumis melo]
c89696_g1	1.3299	0.00016851	PREDICTED: ribulose-1,5 bisphosphate carboxylase/oxygenase large subunit N-methyltransferase, chloroplastic isoform X2 [Cucumis sativus]>gi|700209358|gb|KGN64454.1| hypothetical protein Csa_1G051910 [Cucumis sativus]
c68513_g1	4.5285	0.0001687	PREDICTED: beta-xylosidase/alpha-L-arabinofuranosidase 1-like [Cucumis melo]
c115357_g1	2.6121	0.0001703	PREDICTED: phospholipase A1-Igamma1, chloroplastic [Cucumis melo]
c55966_g1	Inf	0.00017048	hypothetical protein GUITHDRAFT_55447, partial [Guillardia theta CCMP2712]>gi|428172798|gb|EKX41704.1| hypothetical protein GUITHDRAFT_55447, partial [Guillardia theta CCMP2712]
c104219_g1	1.4868	0.00017101	PREDICTED: protein NSP-INTERACTING KINASE 3-like isoform X1 [Populus euphratica]>gi|743872359|ref|XP_011034115.1| PREDICTED: protein NSP-INTERACTING KINASE 3-like isoform X1 [Populus euphratica]
c60491_g2	1.3604	0.00017111	PREDICTED: uncharacterized protein LOC103493172 [Cucumis melo]
c75528_g1	1.2181	0.00017111	PREDICTED: endoglucanase 10 [Cucumis melo]
c65100_g1	-1.5735	0.00017278	PREDICTED: uncharacterized protein LOC103491223 [Cucumis melo]
c64013_g1	3.5931	0.00017338	PREDICTED: cysteine-rich repeat secretory protein 12-like isoform X1 [Cucumis melo]
c30816_g1	2.2314	0.00017387	--
c142555_g1	-1.2757	0.00017874	PREDICTED: dual specificity protein phosphatase PHS1 isoform X2 [Cucumis melo]
c11854_g1	2.2533	0.00017915	hypothetical protein Csa_3G608720 [Cucumis sativus]
c129588_g1	1.6015	0.0001796	hypothetical protein Csa_5G610410 [Cucumis sativus]
c29222_g1	1.5179	0.00018103	PREDICTED: F-box/LRR-repeat MAX2 homolog A [Cucumis melo]
c68717_g1	-2.9338	0.00018464	PREDICTED: probable glutathione S-transferase [Cucumis melo]
c12872_g1	1.3189	0.00018638	hypothetical protein Csa_2G359970 [Cucumis sativus]
c37629_g2	1.3282	0.00018905	PREDICTED: transcription factor PIF1 [Cucumis melo]>gi|659124123|ref|XP_008461999.1| PREDICTED: transcription factor PIF1 [Cucumis melo]
c115175_g1	1.2886	0.00018941	PREDICTED: zinc finger protein CONSTANS-LIKE 5-like isoform X2 [Cucumis sativus]>gi|700210322|gb|KGN65418.1| Zinc finger protein [Cucumis sativus]
c102730_g1	-2.0114	0.00018981	Peptide methionine sulfoxide reductase [Medicago truncatula]
c114885_g1	1.201	0.00019003	PREDICTED: plastocyanin [Cucumis melo]
c64182_g1	-1.4163	0.00019003	PREDICTED: prostaglandin E synthase 2-like [Cucumis melo]
c39076_g1	-3.3334	0.00019033	hypothetical protein PHAVU_008G274400g [Phaseolus vulgaris]>gi|561015501|gb|ESW14362.1| hypothetical protein PHAVU_008G274400g [Phaseolus vulgaris]
c3202_g1	-1.7057	0.00019103	--
c71520_g1	1.3783	0.00019285	PREDICTED: uncharacterized protein LOC103489393 [Cucumis melo]>gi|659091846|ref|XP_008446763.1| PREDICTED: uncharacterized protein LOC103489393 [Cucumis melo]
c55400_g1	1.6716	0.00019671	PREDICTED: probable polygalacturonase [Vitis vinifera]>gi|731395928|ref|XP_010652335.1| PREDICTED: probable polygalacturonase [Vitis vinifera]>gi|297744085|emb|CBI37055.3| unnamed protein product [Vitis vinifera]
c68601_g1	-1.3226	0.00019912	PREDICTED: adenine phosphoribosyltransferase 2-like [Cucumis melo]
c75893_g1	1.812	0.00019912	PREDICTED: uncharacterized protein LOC103503032 [Cucumis melo]
c61015_g1	1.1696	0.0002001	PREDICTED: uncharacterized protein LOC105434533 [Cucumis sativus]>gi|700205398|gb|KGN60517.1| hypothetical protein Csa_2G000260 [Cucumis sativus]
c70813_g1	-2.8533	0.00020067	PREDICTED: uncharacterized protein LOC103492778 [Cucumis melo]
c64099_g1	-1.1403	0.00020081	PREDICTED: protein RRP5 homolog [Cucumis sativus]>gi|700199698|gb|KGN54856.1| hypothetical protein Csa_4G553660 [Cucumis sativus]
c102313_g1	-1.4475	0.00020185	PREDICTED: gibberellin-regulated protein 11 [Cucumis sativus]>gi|700204902|gb|KGN60035.1| hypothetical protein Csa_3G872170 [Cucumis sativus]
c18708_g1	-1.1615	0.00020185	PREDICTED: uncharacterized protein LOC101211403 [Cucumis sativus]>gi|700209013|gb|KGN64109.1| hypothetical protein Csa_1G042210 [Cucumis sativus]
c65730_g1	1.4579	0.00020185	--
c66490_g1	1.8299	0.00020185	PREDICTED: uncharacterized protein At1g01500-like [Cucumis sativus]>gi|778671326|ref|XP_011649619.1| PREDICTED: uncharacterized protein At1g01500-like [Cucumis sativus]>gi|778671331|ref|XP_011649620.1| PREDICTED: uncharacterized protein At1g01500-like [Cucumis sativus]>gi|700207475|gb|KGN62594.1| hypothetical protein Csa_2G361590 [Cucumis sativus]
c66870_g1	1.3803	0.00020185	hypothetical protein POPTR_0010s03960g [Populus trichocarpa]>gi|118487178|gb|ABK95417.1| unknown [Populus trichocarpa]>gi|550329013|gb|ERP55940.1| hypothetical protein POPTR_0010s03960g [Populus trichocarpa]
c88737_g1	2.0669	0.00020185	PREDICTED: BTB/POZ domain-containing protein NPY1 [Cucumis melo]>gi|659088984|ref|XP_008445265.1| PREDICTED: BTB/POZ domain-containing protein NPY1 [Cucumis melo]
c124450_g1	3.1405	0.0002029	--
c61692_g1	1.6188	0.00020368	PREDICTED: putative clathrin assembly protein At5g57200 [Cucumis sativus]>gi|700206055|gb|KGN61174.1| hypothetical protein Csa_2G061530 [Cucumis sativus]
c115631_g1	-1.2977	0.00020422	--
c56571_g2	1.7677	0.00020456	PREDICTED: protein kinase APK1A, chloroplastic-like isoform X2 [Cucumis melo]
c71915_g1	2.297	0.00020492	PREDICTED: anthocyanidin 3-O-glucosyltransferase 2-like [Cucumis sativus]
c72694_g1	1.2868	0.00020563	PREDICTED: kinesin-13A [Cucumis melo]
c53102_g1	1.8429	0.00020651	PREDICTED: uncharacterized protein LOC103485656 [Cucumis melo]
c58295_g2	-2.2871	0.00020829	sigma factor binding protein 1 [Citrullus lanatus subsp. vulgaris]
c70143_g1	-1.3496	0.0002088	PREDICTED: uncharacterized protein At3g15000, mitochondrial-like isoform X2 [Cucumis melo]
c65655_g2	2.1614	0.00020881	PREDICTED: solute carrier family 25 member 44 isoform X1 [Cucumis melo]
c30271_g1	1.719	0.00020938	--
c14505_g1	1.2268	0.00021102	--
c69115_g1	Inf	0.00021407	--
c62879_g1	-1.6424	0.00021452	--
c88466_g1	2.1289	0.00021467	PREDICTED: phenylalanine ammonia-lyase 2-like [Glycine max]
c66299_g2	1.384	0.00021742	PREDICTED: uncharacterized protein LOC101218044 [Cucumis sativus]>gi|778724116|ref|XP_011658750.1| PREDICTED: uncharacterized protein LOC101218044 [Cucumis sativus]>gi|700188397|gb|KGN43630.1| hypothetical protein Csa_7G048630 [Cucumis sativus]
c41345_g1	-1.1522	0.00021888	carotenoid cleavage dioxygenase 4 [Momordica charantia]
c72545_g1	2.0074	0.00021888	PREDICTED: uncharacterized protein LOC101208169 [Cucumis sativus]>gi|700200678|gb|KGN55811.1| hypothetical protein Csa_3G017050 [Cucumis sativus]
c51825_g1	-4.6941	0.00021941	PREDICTED: graves disease carrier protein [Cucumis melo]>gi|659087443|ref|XP_008444454.1| PREDICTED: graves disease carrier protein [Cucumis melo]
c46416_g1	1.2543	0.00022142	Xyloglucan endotransglucosylase/hydrolase protein 9 precursor [Populus trichocarpa]>gi|118481085|gb|ABK92496.1| unknown [Populus trichocarpa]>gi|118481952|gb|ABK92908.1| unknown [Populus trichocarpa]>gi|118481968|gb|ABK92915.1| unknown [Populus trichocarpa]>gi|118485439|gb|ABK94576.1| unknown [Populus trichocarpa]>gi|550317568|gb|EEF00469.2| Xyloglucan endotransglucosylase/hydrolase protein 9 pre…
c62042_g1	-1.1893	0.00022328	protein kinase PINOID 2-like [Cucumis sativus]>gi|5360798|dbj|BAA82168.1| CsPK3 [Cucumis sativus]>gi|7416109|dbj|BAA93704.1| cucumber protein kinase CsPK3 [Cucumis sativus]>gi|700198369|gb|KGN53527.1| hypothetical protein Csa_4G064100 [Cucumis sativus]
c70107_g1	-1.2076	0.00022331	PREDICTED: serine/threonine-protein kinase TNNI3K [Cucumis melo]
c91191_g1	1.5223	0.00022602	PREDICTED: uncharacterized protein LOC103493701 isoform X2 [Cucumis melo]
c142966_g1	-1.188	0.00022929	PREDICTED: 20 kDa chaperonin, chloroplastic [Cucumis melo]
c66408_g1	1.6203	0.00022929	PREDICTED: uncharacterized protein LOC101217575 [Cucumis sativus]
c69085_g1	-1.3652	0.00023097	PREDICTED: activator of 90 kDa heat shock protein ATPase homolog 1 [Cucumis sativus]>gi|700204153|gb|KGN59286.1| hypothetical protein Csa_3G800690 [Cucumis sativus]
c143101_g1	-2.09	0.00023177	PREDICTED: desiccation-related protein PCC13-62-like [Prunus mume]
c71507_g1	2.6539	0.00023177	PREDICTED: palmitoyl-monogalactosyldiacylglycerol delta-7 desaturase, chloroplastic-like [Cucumis melo]
c30024_g1	1.1416	0.00023381	PREDICTED: pectin acetylesterase 8 isoform X1 [Cucumis sativus]>gi|778691196|ref|XP_011653237.1| PREDICTED: pectin acetylesterase 8 isoform X2 [Cucumis sativus]
c72820_g1	-1.1824	0.00023408	PREDICTED: ABC transporter G family member 15-like [Cucumis melo]
c64986_g1	1.1873	0.00023989	PREDICTED: RING finger and CHY zinc finger domain-containing protein 1 [Cucumis sativus]>gi|700201943|gb|KGN57076.1| hypothetical protein Csa_3G151540 [Cucumis sativus]
c95941_g1	-1.8724	0.00024108	--
c60091_g1	-1.2537	0.00024155	PREDICTED: probable voltage-gated potassium channel subunit beta [Cucumis sativus]>gi|700201632|gb|KGN56765.1| hypothetical protein Csa_3G133160 [Cucumis sativus]
c1282_g1	3.7194	0.00024252	endo-beta-mannanase [Cucumis melo subsp. melo]
c64953_g1	1.5461	0.00024356	PREDICTED: carotenoid 9,10(9',10')-cleavage dioxygenase 1-like isoform X3 [Cucumis melo]
c130236_g1	1.2144	0.0002466	PREDICTED: photosystem II 22 kDa protein, chloroplastic [Prunus mume]
c93075_g1	5.5713	0.00024807	--
c75804_g1	3.2815	0.00024843	PREDICTED: LOW QUALITY PROTEIN: transcription factor LUX [Cucumis melo]
c60672_g1	-1.8965	0.00024909	PREDICTED: uncharacterized protein LOC103491779 [Cucumis melo]
c52960_g1	-2.8942	0.00024939	PREDICTED: AP-2 complex subunit sigma [Solanum lycopersicum]>gi|565350163|ref|XP_006342043.1| PREDICTED: AP-2 complex subunit sigma-like [Solanum tuberosum]>gi|697129654|ref|XP_009618888.1| PREDICTED: AP-2 complex subunit sigma [Nicotiana tomentosiformis]>gi|698422458|ref|XP_009780808.1| PREDICTED: AP-2 complex subunit sigma [Nicotiana sylvestris]
c88240_g1	-1.1878	0.00024968	PREDICTED: uncharacterized protein LOC103485983 [Cucumis melo]
c59352_g1	3.3955	0.00025249	PREDICTED: probable mitochondrial chaperone BCS1-B, partial [Cucumis sativus]
c68484_g1	-5.9152	0.00025365	--
c14115_g1	1.5817	0.00025717	PREDICTED: mitogen-activated protein kinase 19-like isoform X1 [Cucumis melo]
c88779_g1	1.6458	0.00025885	PREDICTED: uncharacterized protein LOC101218706 [Cucumis sativus]>gi|700188147|gb|KGN43380.1| hypothetical protein Csa_7G029940 [Cucumis sativus]
c59779_g1	-1.2177	0.00025976	PREDICTED: cytochrome c-type biogenesis ccda-like chloroplastic protein isoform X2 [Cucumis melo]
c51566_g1	-3.1345	0.00026032	--
c142383_g1	1.6779	0.00026051	PREDICTED: ethylene-responsive transcription factor ERF118 [Cucumis melo]
c29535_g1	1.95	0.00026506	PREDICTED: protein trichome birefringence-like 11 [Cucumis melo]
c70431_g1	Inf	0.00027135	--
c116046_g1	1.7718	0.00027162	PREDICTED: zinc finger protein CONSTANS-LIKE 2-like [Cucumis sativus]>gi|700198611|gb|KGN53769.1| hypothetical protein Csa_4G124910 [Cucumis sativus]
c6451_g1	-1.3061	0.00027162	HSP22.8 [Citrullus lanatus]
c66880_g1	1.8431	0.00027162	--
c4761_g1	3.3618	0.00027234	--
c70738_g1	-1.2965	0.0002744	PREDICTED: protein arginine N-methyltransferase 1.5 isoform X1 [Cucumis melo]
c69674_g3	1.2155	0.0002786	PREDICTED: uncharacterized protein LOC103494552 [Cucumis melo]
c73325_g1	-1.3744	0.0002786	PREDICTED: putative gamma-glutamylcyclotransferase At3g02910 [Cucumis sativus]>gi|700206601|gb|KGN61720.1| hypothetical protein Csa_2G232990 [Cucumis sativus]
c142339_g1	-1.1154	0.00027885	PREDICTED: uncharacterized protein LOC101204288 [Cucumis sativus]>gi|700202360|gb|KGN57493.1| hypothetical protein Csa_3G199550 [Cucumis sativus]
c102842_g1	2.4158	0.00027963	PREDICTED: probable xyloglucan endotransglucosylase/hydrolase protein 5 [Cucumis melo]
c43529_g1	2.4829	0.00028263	PREDICTED: 14 kDa proline-rich protein DC2.15-like [Citrus sinensis]
c8275_g1	-2.8429	0.00028288	PREDICTED: serine carboxypeptidase-like 45 [Cucumis melo]
c38516_g1	-1.1947	0.00028303	PREDICTED: sec-independent protein translocase protein TATC, chloroplastic [Cucumis melo]
c58186_g2	-1.3363	0.00028303	chloroplast chaperonin [Cucumis melo subsp. melo]
c58889_g2	3.37	0.00028362	PREDICTED: BTB/POZ domain-containing protein At3g22104 isoform X2 [Cucumis melo]
c64681_g1	1.8861	0.00028397	PREDICTED: uncharacterized protein LOC103502849 [Cucumis melo]
c20175_g1	1.7884	0.00028541	PREDICTED: cellulose synthase A catalytic subunit 2 [UDP-forming]-like [Cucumis melo]
c66577_g1	2.3318	0.00028953	--
c56659_g1	-1.3673	0.00029113	PREDICTED: DNA-directed RNA polymerase III subunit rpc1 [Cucumis sativus]
c73676_g1	Inf	0.00029144	enolase [Aphanomyces astaci]>gi|574115912|gb|ETV81397.1| enolase [Aphanomyces astaci]
c70323_g3	-1.4289	0.0002946	PREDICTED: protein O-glucosyltransferase 1-like [Cucumis melo]
c45379_g1	1.3997	0.00029735	PREDICTED: cytokinin riboside 5'-monophosphate phosphoribohydrolase LOG3 [Cucumis sativus]>gi|659096715|ref|XP_008449247.1| PREDICTED: cytokinin riboside 5'-monophosphate phosphoribohydrolase LOG3 [Cucumis melo]
c71589_g14	2.6075	0.00029735	--
c72528_g3	1.2329	0.00029743	PREDICTED: UPF0481 protein At3g47200-like [Cucumis melo]
c51134_g1	-1.1809	0.00029988	PREDICTED: REF/SRPP-like protein At1g67360 [Cucumis melo]
c64428_g1	1.3162	0.00030096	PREDICTED: uncharacterized protein LOC103493930 [Cucumis melo]
c63395_g1	1.2566	0.0003015	PREDICTED: WD repeat-containing protein WRAP73 isoform X1 [Cucumis sativus]
c55447_g1	-1.4826	0.00030412	PREDICTED: cation transport regulator-like protein 2 [Cucumis melo]
c66344_g1	-1.3151	0.0003094	PREDICTED: uncharacterized protein LOC103494211 [Cucumis melo]
c129534_g1	-1.2175	0.00031037	PREDICTED: WAT1-related protein At1g70260 [Cucumis sativus]
c61025_g1	1.1457	0.00031037	PREDICTED: uncharacterized protein LOC103497803 [Cucumis melo]>gi|659117010|ref|XP_008458376.1| PREDICTED: uncharacterized protein LOC103497803 [Cucumis melo]
c44294_g1	4.4325	0.00031071	PREDICTED: dehydration-responsive element-binding protein 2D [Cucumis sativus]>gi|700207521|gb|KGN62640.1| hypothetical protein Csa_2G363010 [Cucumis sativus]
c67134_g2	-1.1855	0.00031198	PREDICTED: homeobox-leucine zipper protein HAT4 [Cucumis sativus]>gi|700200713|gb|KGN55846.1| hypothetical protein Csa_3G019370 [Cucumis sativus]
c43281_g1	Inf	0.00031487	--
c116488_g1	2.316	0.00031518	--
c69996_g1	-4.1483	0.00031529	PREDICTED: uncharacterized protein LOC101208051 [Cucumis sativus]>gi|700190040|gb|KGN45273.1| hypothetical protein Csa_7G432550 [Cucumis sativus]
c47244_g1	1.294	0.0003192	PREDICTED: uncharacterized protein LOC101210563 isoform X1 [Cucumis sativus]>gi|700206130|gb|KGN61249.1| hypothetical protein Csa_2G074110 [Cucumis sativus]
c66326_g1	1.156	0.00032036	PREDICTED: auxin efflux carrier component 7-like [Cucumis melo]
c54237_g1	-1.1408	0.00032286	PREDICTED: uncharacterized protein LOC103485503 [Cucumis melo]
c130231_g1	2.2203	0.00032641	PREDICTED: uncharacterized protein LOC103486025 [Cucumis melo]
c55785_g1	Inf	0.00032752	--
c70717_g1	-1.4468	0.0003293	PREDICTED: transcription factor bHLH149-like [Cucumis melo]
c102187_g1	2.1025	0.00033076	PREDICTED: protein MIZU-KUSSEI 1 [Cucumis melo]
c69645_g1	1.7692	0.00033334	PREDICTED: pentatricopeptide repeat-containing protein At3g04760, chloroplastic [Cucumis melo]
c71696_g1	-1.4185	0.0003341	PREDICTED: uncharacterized protein LOC101210568 isoform X1 [Cucumis sativus]>gi|778676930|ref|XP_011650691.1| PREDICTED: uncharacterized protein LOC101210568 isoform X1 [Cucumis sativus]>gi|778676934|ref|XP_011650692.1| PREDICTED: uncharacterized protein LOC101210568 isoform X1 [Cucumis sativus]
c72217_g1	1.2892	0.00033451	PREDICTED: aspartic proteinase-like protein 1 isoform X2 [Cucumis melo]
c101936_g1	1.9976	0.0003368	PREDICTED: MATE efflux family protein LAL5 [Cucumis sativus]
c53143_g1	1.5942	0.00033906	PREDICTED: photosystem II D1 precursor processing protein PSB27-H2, chloroplastic [Cucumis melo]>gi|659092619|ref|XP_008447147.1| PREDICTED: photosystem II D1 precursor processing protein PSB27-H2, chloroplastic [Cucumis melo]>gi|659092621|ref|XP_008447148.1| PREDICTED: photosystem II D1 precursor processing protein PSB27-H2, chloroplastic [Cucumis melo]
c67377_g1	-1.1219	0.00034022	PREDICTED: uncharacterized protein LOC103493004 [Cucumis melo]
c6472_g1	2.1849	0.00034773	PREDICTED: aspartic proteinase nepenthesin-2 [Cucumis melo]
c72922_g4	1.7266	0.00034773	PREDICTED: probable inactive receptor-like protein kinase At3g56050 [Cucumis sativus]>gi|700195503|gb|KGN50680.1| hypothetical protein Csa_5G211530 [Cucumis sativus]
c68659_g1	1.133	0.00034963	PREDICTED: EIN3-binding F-box protein 1-like [Cucumis melo]
c79851_g1	-1.7229	0.00035014	PREDICTED: uncharacterized protein LOC101223048 [Cucumis sativus]>gi|700194806|gb|KGN49983.1| hypothetical protein Csa_5G148540 [Cucumis sativus]
c70939_g1	-2.4194	0.00035452	hypothetical protein POPTR_0006s25670g [Populus trichocarpa]>gi|222854585|gb|EEE92132.1| hypothetical protein POPTR_0006s25670g [Populus trichocarpa]
c587_g1	1.677	0.00035529	--
c70890_g1	1.1304	0.00035789	PREDICTED: uncharacterized protein LOC101205259 [Cucumis sativus]>gi|700202347|gb|KGN57480.1| hypothetical protein Csa_3G197950 [Cucumis sativus]
c93161_g1	2.3298	0.00036082	PREDICTED: uncharacterized protein LOC103485003 [Cucumis melo]
c117597_g1	1.9191	0.00036161	PREDICTED: protein AUXIN SIGNALING F-BOX 2-like [Cucumis melo]
c67832_g10	2.1568	0.00036219	--
c73221_g2	-1.4953	0.00036219	reverse transcriptase [Populus ciliata]
c72670_g1	-1.1533	0.00036286	PREDICTED: cytochrome P450 71B19-like [Cucumis melo]
c72743_g1	2.2728	0.00037058	--
c63953_g1	-3.1094	0.00037433	PREDICTED: chalcone synthase 2 [Cucumis sativus]>gi|700203128|gb|KGN58261.1| hypothetical protein Csa_3G600020 [Cucumis sativus]
c70457_g1	1.8341	0.00037433	PREDICTED: putative HVA22-like protein g [Cucumis sativus]>gi|700187987|gb|KGN43220.1| hypothetical protein Csa_7G009160 [Cucumis sativus]
c61877_g1	1.4902	0.00037644	PREDICTED: myb-related protein 308 [Cucumis sativus]
c56089_g1	1.6314	0.00037811	PREDICTED: probable WRKY transcription factor 61 isoform X2 [Cucumis sativus]>gi|700208558|gb|KGN63654.1| hypothetical protein Csa_1G009580 [Cucumis sativus]
c71475_g2	-1.1709	0.00037825	PREDICTED: trihelix transcription factor ASIL2-like [Jatropha curcas]>gi|643704033|gb|KDP21097.1| hypothetical protein JCGZ_21568 [Jatropha curcas]
c65984_g1	-1.3897	0.00037922	PREDICTED: 50S ribosomal protein L21, mitochondrial [Cucumis sativus]>gi|778715088|ref|XP_011657340.1| PREDICTED: 50S ribosomal protein L21, mitochondrial [Cucumis sativus]>gi|700192330|gb|KGN47534.1| hypothetical protein Csa_6G357000 [Cucumis sativus]
c42449_g1	-2.2687	0.0003809	--
c60518_g1	-1.2184	0.0003809	PREDICTED: zinc finger protein CONSTANS-LIKE 14-like [Cucumis sativus]>gi|700197870|gb|KGN53028.1| hypothetical protein Csa_4G011750 [Cucumis sativus]
c67800_g1	1.2323	0.00038193	PREDICTED: vacuolar protein 8 [Cucumis melo]
c44618_g1	3.0944	0.00038325	PREDICTED: aquaporin NIP1-1 [Cucumis melo]>gi|307136182|gb|ADN34021.1| aquaporin [Cucumis melo subsp. melo]
c55697_g1	1.3448	0.00038444	PREDICTED: uncharacterized protein LOC101204691 [Cucumis sativus]>gi|700208456|gb|KGN63552.1| hypothetical protein Csa_1G004180 [Cucumis sativus]
c72122_g1	1.4744	0.00038444	PREDICTED: protein OBERON 3 isoform X1 [Cucumis melo]
c80116_g1	1.7768	0.00038743	--
c68609_g2	-1.697	0.00038817	PREDICTED: uncharacterized protein LOC101222492 [Cucumis sativus]>gi|700199888|gb|KGN55046.1| hypothetical protein Csa_4G625010 [Cucumis sativus]
c115113_g1	1.2601	0.00038827	PREDICTED: root phototropism protein 3-like isoform X1 [Cucumis melo]
c69932_g2	-1.1542	0.00038847	PREDICTED: nucleolar protein 56 [Cucumis sativus]>gi|700208398|gb|KGN63494.1| hypothetical protein Csa_1G002140 [Cucumis sativus]
c65047_g1	1.4488	0.00038925	PREDICTED: ethylene-responsive transcription factor SHINE 2 [Cucumis sativus]>gi|778686968|ref|XP_011652482.1| PREDICTED: ethylene-responsive transcription factor SHINE 2 [Cucumis sativus]>gi|700204968|gb|KGN60101.1| hypothetical protein Csa_3G878210 [Cucumis sativus]
c58916_g2	1.998	0.00038947	PREDICTED: transcription factor RF2b-like [Cucumis sativus]>gi|700191555|gb|KGN46759.1| hypothetical protein Csa_6G133680 [Cucumis sativus]
c72202_g1	1.163	0.00039323	PREDICTED: 6-phosphofructo-2-kinase/fructose-2,6-bisphosphatase [Cucumis melo]
c67286_g1	-1.6908	0.00039439	PREDICTED: probable pectinesterase/pectinesterase inhibitor 20 isoform X1 [Cucumis melo]
c12072_g1	2.0219	0.00039658	hypothetical protein POPTR_0011s12710g [Populus trichocarpa]>gi|550328251|gb|EEE97547.2| hypothetical protein POPTR_0011s12710g [Populus trichocarpa]
c56140_g1	2.5232	0.00039658	PREDICTED: uncharacterized protein LOC101205687 [Cucumis sativus]>gi|700202587|gb|KGN57720.1| hypothetical protein Csa_3G259700 [Cucumis sativus]
c59621_g1	1.781	0.00039746	PREDICTED: RING-H2 finger protein ATL58 [Cucumis sativus]>gi|700197430|gb|KGN52607.1| hypothetical protein Csa_5G647300 [Cucumis sativus]
c69937_g2	-1.1361	0.00040016	hypothetical protein Csa_5G495940 [Cucumis sativus]
c70052_g1	-1.4669	0.00040016	PREDICTED: maltose excess protein 1-like, chloroplastic [Cucumis sativus]>gi|700208225|gb|KGN63344.1| hypothetical protein Csa_2G431130 [Cucumis sativus]
c129543_g1	1.1771	0.00040427	PREDICTED: protein STRUBBELIG-RECEPTOR FAMILY 7-like isoform X1 [Cucumis sativus]>gi|778730553|ref|XP_011659816.1| PREDICTED: protein STRUBBELIG-RECEPTOR FAMILY 7-like isoform X1 [Cucumis sativus]
c71285_g1	1.2514	0.00040427	PREDICTED: probable WRKY transcription factor 7 isoform X2 [Cucumis melo]
c8260_g2	1.4017	0.00041038	--
c142357_g1	1.0712	0.00041039	phosphoenolpyruvate carboxylase 2-like [Cucumis sativus]>gi|778722621|ref|XP_011658533.1| PREDICTED: phosphoenolpyruvate carboxylase 2-like isoform X1 [Cucumis sativus]>gi|406353251|gb|AFS33791.1| phosphoenolpyruvate carboxylase protein [Cucumis sativus]>gi|700188394|gb|KGN43627.1| Phosphoenolpyruvate carboxylase 1 [Cucumis sativus]
c71550_g1	1.5616	0.00041476	PREDICTED: tetraspanin-10 [Cucumis sativus]>gi|659073755|ref|XP_008437235.1| PREDICTED: tetraspanin-10 [Cucumis melo]>gi|700194945|gb|KGN50122.1| hypothetical protein Csa_5G154840 [Cucumis sativus]
c63378_g1	1.1843	0.00041849	PREDICTED: magnesium-chelatase subunit ChlI, chloroplastic-like [Cucumis melo]
c67694_g1	-1.2711	0.00041916	PREDICTED: probable calcium-binding protein CML22 [Cucumis sativus]>gi|700201601|gb|KGN56734.1| hypothetical protein Csa_3G130890 [Cucumis sativus]
c67559_g1	1.1636	0.00041954	PREDICTED: kinesin-like protein KIF19 isoform X1 [Cucumis sativus]>gi|700193460|gb|KGN48664.1| hypothetical protein Csa_6G497150 [Cucumis sativus]
c68335_g1	-2.9292	0.00042362	PREDICTED: protein WEAK CHLOROPLAST MOVEMENT UNDER BLUE LIGHT-like 1 [Cucumis sativus]>gi|700208602|gb|KGN63698.1| hypothetical protein Csa_1G011500 [Cucumis sativus]
c72884_g1	-1.485	0.00042786	PREDICTED: aconitate hydratase, cytoplasmic [Cucumis melo]
c66191_g1	-1.2883	0.00042958	PREDICTED: uncharacterized protein LOC101210375 isoform X2 [Cucumis sativus]
c67919_g2	-1.391	0.00043066	PREDICTED: glutaminyl-peptide cyclotransferase [Cucumis melo]
c49931_g1	-2.8348	0.00043284	PREDICTED: heat shock 70 kDa protein 8 [Cucumis sativus]>gi|778678515|ref|XP_011650982.1| PREDICTED: heat shock 70 kDa protein 8 [Cucumis sativus]>gi|700201858|gb|KGN56991.1| hypothetical protein Csa_3G147740 [Cucumis sativus]
c46422_g1	-1.1716	0.00043405	PREDICTED: uncharacterized protein LOC101212325 [Cucumis sativus]>gi|700188043|gb|KGN43276.1| hypothetical protein Csa_7G016610 [Cucumis sativus]
c72720_g3	1.1224	0.00043495	PREDICTED: cyclic dof factor 2 [Cucumis melo]
c38580_g1	-3.0303	0.00043698	PREDICTED: uncharacterized protein At2g39795, mitochondrial [Cucumis melo]
c70634_g1	1.6047	0.00043698	PREDICTED: ribosome-binding factor PSRP1, chloroplastic [Cucumis sativus]
c68405_g1	3.4821	0.00043793	PREDICTED: GDSL esterase/lipase At1g71250-like isoform X1 [Cucumis melo]
c71306_g1	-1.1569	0.00043894	PREDICTED: dipeptidyl peptidase 8 isoform X1 [Cucumis sativus]>gi|778698869|ref|XP_011654612.1| PREDICTED: dipeptidyl peptidase 8 isoform X1 [Cucumis sativus]>gi|778698872|ref|XP_011654613.1| PREDICTED: dipeptidyl peptidase 8 isoform X1 [Cucumis sativus]>gi|778698877|ref|XP_011654614.1| PREDICTED: dipeptidyl peptidase 8 isoform X1 [Cucumis sativus]>gi|778698880|ref|XP_011654615.1| PREDICTED: dipe…
c29738_g1	1.9744	0.00043921	PREDICTED: uncharacterized protein LOC101211279 [Cucumis sativus]>gi|778691295|ref|XP_011653258.1| PREDICTED: uncharacterized protein LOC101211279 [Cucumis sativus]>gi|778691298|ref|XP_011653259.1| PREDICTED: uncharacterized protein LOC101211279 [Cucumis sativus]>gi|700198335|gb|KGN53493.1| hypothetical protein Csa_4G056810 [Cucumis sativus]
c56534_g1	1.7572	0.00044213	PREDICTED: E3 ubiquitin-protein ligase RNF115-like [Cucumis sativus]>gi|700205466|gb|KGN60585.1| hypothetical protein Csa_2G000920 [Cucumis sativus]
c70211_g1	-2.0337	0.00044712	PREDICTED: long chain acyl-CoA synthetase 8 [Cucumis sativus]>gi|778723435|ref|XP_011658653.1| PREDICTED: long chain acyl-CoA synthetase 8 [Cucumis sativus]
c70381_g1	2.1066	0.00044712	PREDICTED: uncharacterized protein LOC103491410 [Cucumis melo]
c68284_g1	2.3795	0.00044726	PREDICTED: fasciclin-like arabinogalactan protein 7 [Cucumis sativus]>gi|778673298|ref|XP_011649969.1| PREDICTED: fasciclin-like arabinogalactan protein 7 [Cucumis sativus]>gi|700208063|gb|KGN63182.1| hypothetical protein Csa_2G406800 [Cucumis sativus]
c17782_g1	-1.4153	0.00044802	PREDICTED: nucleolar protein 6 isoform X2 [Cucumis melo]
c70991_g2	1.2863	0.00045012	PREDICTED: E3 ubiquitin ligase BIG BROTHER isoform X1 [Cucumis melo]>gi|659122708|ref|XP_008461283.1| PREDICTED: E3 ubiquitin ligase BIG BROTHER isoform X1 [Cucumis melo]
c60309_g1	-1.9473	0.00045175	PREDICTED: GDSL esterase/lipase At1g74460 [Cucumis melo]
c64451_g1	2.3617	0.00045175	--
c69964_g1	1.2258	0.00045175	PREDICTED: porphobilinogen deaminase, chloroplastic [Cucumis sativus]
c71949_g2	1.2197	0.00045175	PREDICTED: uncharacterized protein LOC101210630 isoform X1 [Cucumis sativus]
c77802_g1	-1.7612	0.00045175	PREDICTED: sodium-dependent phosphate transport protein 1, chloroplastic [Cucumis sativus]>gi|700210700|gb|KGN65796.1| hypothetical protein Csa_1G528610 [Cucumis sativus]
c101805_g1	-1.9891	0.0004529	PREDICTED: protein ECERIFERUM 3 [Cucumis sativus]>gi|700210175|gb|KGN65271.1| hypothetical protein Csa_1G294020 [Cucumis sativus]
c66058_g1	-1.1764	0.00045419	PREDICTED: uncharacterized protein LOC101222072 [Cucumis sativus]>gi|700208429|gb|KGN63525.1| hypothetical protein Csa_1G002940 [Cucumis sativus]
c88241_g1	-1.1701	0.00045421	PREDICTED: probable lactoylglutathione lyase, chloroplast isoform X1 [Cucumis melo]
c47236_g1	1.1736	0.00045738	PREDICTED: magnesium-chelatase subunit ChlD, chloroplastic isoform X1 [Musa acuminata subsp. malaccensis]
c65681_g1	1.372	0.00046285	PREDICTED: uncharacterized protein LOC103493568 [Cucumis melo]
c116263_g1	1.824	0.00046416	--
c68756_g1	1.301	0.00046416	PREDICTED: thylakoid lumenal 15.0 kDa protein 2, chloroplastic [Cucumis melo]
c29805_g1	5.7306	0.00046714	PREDICTED: uncharacterized protein LOC103483701 [Cucumis melo]
c42958_g1	3.095	0.00046721	--
c71737_g1	-1.3595	0.00046823	PREDICTED: putative protease Do-like 14 [Cucumis sativus]>gi|778666911|ref|XP_011648838.1| PREDICTED: putative protease Do-like 14 [Cucumis sativus]>gi|700205831|gb|KGN60950.1| hypothetical protein Csa_2G030600 [Cucumis sativus]
c62610_g1	-1.3054	0.00047168	PREDICTED: uncharacterized protein LOC103484836 [Cucumis melo]
c21906_g1	-1.4353	0.00047576	PREDICTED: PXMP2/4 family protein 4 [Cucumis melo]
c55628_g1	1.5095	0.00047592	PREDICTED: ethylene-responsive transcription factor 3-like [Cucumis melo]
c69182_g1	-1.0733	0.00048256	PREDICTED: ruBisCO large subunit-binding protein subunit beta, chloroplastic [Cucumis sativus]>gi|700211255|gb|KGN66351.1| hypothetical protein Csa_1G599450 [Cucumis sativus]
c134562_g1	-2.5858	0.00048312	PREDICTED: MLO-like protein 3 [Cucumis melo]
c105337_g1	-1.7399	0.00048756	--
c65968_g1	-1.2896	0.00049179	PREDICTED: probable mitochondrial import inner membrane translocase subunit TIM21 isoform X1 [Cucumis melo]
c129427_g1	1.125	0.0004933	PREDICTED: probable methyltransferase PMT11 [Cucumis melo]
c90004_g1	1.4098	0.00049712	PREDICTED: cysteine-rich repeat secretory protein 38-like [Cucumis sativus]>gi|700188311|gb|KGN43544.1| hypothetical protein Csa_7G044840 [Cucumis sativus]
c19719_g1	-3.2041	0.00049748	PREDICTED: uncharacterized protein LOC103484107 [Cucumis melo]
c63670_g1	1.1871	0.00050055	PREDICTED: non-specific phospholipase C6 [Cucumis sativus]>gi|700208381|gb|KGN63477.1| hypothetical protein Csa_1G001490 [Cucumis sativus]
c67761_g1	4.8933	0.00050055	PREDICTED: protochlorophyllide reductase, chloroplastic [Cucumis melo]
c72984_g1	2.3357	0.0005093	PREDICTED: protein LONGIFOLIA 1 [Cucumis sativus]>gi|700197337|gb|KGN52514.1| hypothetical protein Csa_5G639500 [Cucumis sativus]
c69607_g1	-1.1493	0.00052035	PREDICTED: potassium transporter 11-like [Cucumis melo]
c53110_g1	-1.283	0.00052177	PREDICTED: uncharacterized protein LOC101206927 [Cucumis sativus]>gi|700191167|gb|KGN46371.1| hypothetical protein Csa_6G087990 [Cucumis sativus]
c48572_g1	5.2085	0.00052181	--
c116778_g1	5.4828	0.0005227	unknown [Medicago truncatula]>gi|657398684|gb|AES66290.2| glyceraldehyde-3-phosphate dehydrogenase [Medicago truncatula]
c46222_g1	2.504	0.0005227	--
c57989_g1	-1.1528	0.0005227	PREDICTED: protein TIFY 10B-like [Cucumis melo]
c72346_g1	1.4289	0.0005227	PREDICTED: kinesin-like protein FRA1 [Cucumis sativus]>gi|778696221|ref|XP_011654125.1| PREDICTED: kinesin-like protein FRA1 [Cucumis sativus]>gi|700200063|gb|KGN55221.1| hypothetical protein Csa_4G641550 [Cucumis sativus]
c60633_g2	1.1948	0.00053704	PREDICTED: proline-rich receptor-like protein kinase PERK1 [Cucumis melo]
c101847_g1	2.3534	0.00054026	PREDICTED: auxin-responsive protein IAA14-like [Cucumis melo]
c70918_g1	1.2794	0.00054276	PREDICTED: receptor-like protein kinase HAIKU2 [Cucumis sativus]>gi|778710596|ref|XP_011656604.1| PREDICTED: receptor-like protein kinase HAIKU2 [Cucumis sativus]>gi|700190878|gb|KGN46082.1| hypothetical protein Csa_6G052080 [Cucumis sativus]
c68029_g1	1.1643	0.0005439	PREDICTED: CBL-interacting serine/threonine-protein kinase 1-like isoform X2 [Cucumis sativus]>gi|700190421|gb|KGN45625.1| hypothetical protein Csa_6G001220 [Cucumis sativus]
c68018_g1	-1.4799	0.00054434	PREDICTED: uncharacterized protein LOC101209944 [Cucumis sativus]>gi|700211198|gb|KGN66294.1| hypothetical protein Csa_1G596440 [Cucumis sativus]
c65701_g1	1.7111	0.00054586	PREDICTED: rho GDP-dissociation inhibitor 1-like [Cucumis sativus]>gi|700197895|gb|KGN53053.1| hypothetical protein Csa_4G012490 [Cucumis sativus]
c55638_g1	1.9162	0.0005466	--
c63646_g3	-1.1167	0.00055395	hypothetical protein Csa_2G010270 [Cucumis sativus]
c71003_g2	-1.8989	0.00055395	PREDICTED: probable DEAD-box ATP-dependent RNA helicase 48 [Cucumis melo]
c142939_g1	-1.1656	0.0005555	PREDICTED: protein DAMAGED DNA-BINDING 2 [Cucumis melo]
c46655_g1	1.2197	0.00056304	PREDICTED: nonsense-mediated mRNA decay protein 2 [Cucumis melo]
c103542_g1	-3.7534	0.00056845	hypothetical protein SORBIDRAFT_1138s002030 [Sorghum bicolor]>gi|241946995|gb|EES20140.1| hypothetical protein SORBIDRAFT_1138s002030 [Sorghum bicolor]
c67449_g2	-2.3261	0.00056904	PREDICTED: uncharacterized protein LOC103488235 [Cucumis melo]>gi|659088648|ref|XP_008445092.1| PREDICTED: uncharacterized protein LOC103488235 [Cucumis melo]
c60903_g1	1.9153	0.00056933	PREDICTED: beta-galactosidase 1 [Cucumis sativus]
c134934_g1	1.8918	0.00057315	PREDICTED: uncharacterized protein LOC103498073 [Cucumis melo]
c115215_g1	-2.3707	0.00057731	PREDICTED: protein LURP-one-related 17 [Cucumis melo]
c73435_g1	-1.5062	0.00057946	PREDICTED: presequence protease 1, chloroplastic/mitochondrial-like [Cucumis sativus]>gi|700188708|gb|KGN43941.1| hypothetical protein Csa_7G073760 [Cucumis sativus]
c55397_g1	5.4433	0.00058003	PREDICTED: transcription factor MYB86-like [Cucumis sativus]>gi|700209242|gb|KGN64338.1| hypothetical protein Csa_1G046820 [Cucumis sativus]
c69049_g1	1.1806	0.00058158	PREDICTED: uncharacterized protein LOC103502286 isoform X1 [Cucumis melo]
c67094_g1	1.2216	0.00058686	PREDICTED: heat stress transcription factor A-8 [Cucumis melo]
c72856_g1	1.1983	0.00059094	Phototropic-responsive NPH3 family protein isoform 1 [Theobroma cacao]>gi|508786344|gb|EOY33600.1| Phototropic-responsive NPH3 family protein isoform 1 [Theobroma cacao]
c49202_g2	-1.9123	0.0005915	PREDICTED: protein ECERIFERUM 3 [Cucumis sativus]>gi|700210175|gb|KGN65271.1| hypothetical protein Csa_1G294020 [Cucumis sativus]
c52284_g1	3.0456	0.00059281	--
c72292_g1	-1.0992	0.00059293	PREDICTED: tyrosyl-DNA phosphodiesterase 1 isoform X1 [Cucumis melo]
c56110_g1	1.3511	0.00059678	PREDICTED: protein kinase APK1A, chloroplastic-like [Cucumis melo]>gi|659128269|ref|XP_008464127.1| PREDICTED: protein kinase APK1A, chloroplastic-like [Cucumis melo]
c68779_g4	1.2815	0.00059678	PREDICTED: thioredoxin-like 1-1, chloroplastic isoform X1 [Cucumis melo]
c102158_g1	1.9286	0.00060809	--
c54236_g1	1.3027	0.00060809	PREDICTED: CDPK-related kinase 5 isoform X2 [Cucumis melo]
c142380_g1	-1.4964	0.00060984	PREDICTED: probable chalcone--flavonone isomerase 3 [Cucumis melo]
c72416_g1	1.158	0.00061015	PREDICTED: photosystem II stability/assembly factor HCF136, chloroplastic [Cucumis melo]
c57039_g1	1.1845	0.0006121	PREDICTED: type I inositol 1,4,5-trisphosphate 5-phosphatase CVP2 isoform X1 [Cucumis melo]>gi|659113580|ref|XP_008456650.1| PREDICTED: type I inositol 1,4,5-trisphosphate 5-phosphatase CVP2 isoform X1 [Cucumis melo]>gi|659113582|ref|XP_008456651.1| PREDICTED: type I inositol 1,4,5-trisphosphate 5-phosphatase CVP2 isoform X1 [Cucumis melo]
c72979_g1	-1.1703	0.00061849	PREDICTED: DNA-directed RNA polymerase 3, chloroplastic [Cucumis melo]
c67361_g2	2.2258	0.00061856	PREDICTED: peroxidase 64-like [Cucumis melo]
c115447_g1	1.1732	0.00061994	hypothetical protein Csa_7G404810 [Cucumis sativus]
c43839_g1	-3.4706	0.00062044	hypothetical protein Csa_5G139590 [Cucumis sativus]
c69779_g7	1.2244	0.00062202	PREDICTED: uncharacterized protein At5g39865-like [Cucumis sativus]>gi|700204334|gb|KGN59467.1| hypothetical protein Csa_3G822190 [Cucumis sativus]
c40633_g1	1.8712	0.0006229	PREDICTED: uncharacterized protein LOC105435754 [Cucumis sativus]
c66440_g1	4.8466	0.00062391	--
c67941_g1	1.1079	0.00062693	PREDICTED: ADP-ribosylation factor-like protein 8A [Cucumis sativus]>gi|659110083|ref|XP_008455040.1| PREDICTED: ADP-ribosylation factor-like protein 8A [Cucumis melo]>gi|700188613|gb|KGN43846.1| hypothetical protein Csa_7G071350 [Cucumis sativus]
c67102_g1	-1.15	0.00062813	PREDICTED: uncharacterized protein LOC101208391 [Cucumis sativus]>gi|700204644|gb|KGN59777.1| hypothetical protein Csa_3G845440 [Cucumis sativus]
c72739_g1	1.1177	0.00062816	PREDICTED: protein AUXIN SIGNALING F-BOX 2-like [Cucumis melo]
c73508_g1	-1.3351	0.00063102	--
c66045_g1	1.2144	0.0006359	PREDICTED: uncharacterized protein LOC101205778 [Cucumis sativus]>gi|700201843|gb|KGN56976.1| hypothetical protein Csa_3G146610 [Cucumis sativus]
c73022_g4	1.0709	0.00064931	PREDICTED: lon protease homolog 2, peroxisomal isoform X1 [Cucumis melo]
c73371_g1	-2.3887	0.00065274	PREDICTED: primary amine oxidase-like [Cucumis sativus]>gi|700195025|gb|KGN50202.1| Primary amine oxidase [Cucumis sativus]
c50738_g1	1.1081	0.00065417	PREDICTED: uncharacterized protein LOC103495201 [Cucumis melo]
c66999_g1	1.2488	0.0006614	Uncharacterized protein TCM_037765 [Theobroma cacao]>gi|508783368|gb|EOY30624.1| Uncharacterized protein TCM_037765 [Theobroma cacao]
c63924_g1	2.5152	0.00066211	PREDICTED: CRIB domain-containing protein RIC5-like [Cucumis sativus]>gi|700201708|gb|KGN56841.1| hypothetical protein Csa_3G134890 [Cucumis sativus]
c129509_g1	1.2879	0.0006645	PREDICTED: protein CHUP1, chloroplastic [Cucumis sativus]>gi|778705878|ref|XP_011655756.1| PREDICTED: protein CHUP1, chloroplastic [Cucumis sativus]>gi|700196863|gb|KGN52040.1| hypothetical protein Csa_5G608280 [Cucumis sativus]
c71558_g1	-1.1838	0.00066827	PREDICTED: ATP-dependent zinc metalloprotease FTSH 10, mitochondrial-like isoform X1 [Cucumis melo]>gi|659069081|ref|XP_008448071.1| PREDICTED: ATP-dependent zinc metalloprotease FTSH 10, mitochondrial-like isoform X1 [Cucumis melo]
c60051_g1	-1.1267	0.00066927	PREDICTED: zinc transporter 11 [Cucumis melo]
c116749_g1	2.1885	0.0006738	--
c71533_g2	2.9531	0.0006738	PREDICTED: bidirectional sugar transporter SWEET2 [Cucumis sativus]>gi|700199870|gb|KGN55028.1| hypothetical protein Csa_4G622870 [Cucumis sativus]
c115158_g1	-1.1686	0.00067609	PREDICTED: high mobility group B protein 1 [Cucumis sativus]>gi|778693785|ref|XP_011653691.1| PREDICTED: high mobility group B protein 1 [Cucumis sativus]>gi|700199219|gb|KGN54377.1| hypothetical protein Csa_4G309150 [Cucumis sativus]
c92615_g1	6.0276	0.00067713	--
c9188_g1	7.0351	0.00068199	PREDICTED: uncharacterized protein LOC101220151 [Cucumis sativus]>gi|700191762|gb|KGN46966.1| hypothetical protein Csa_6G153490 [Cucumis sativus]
c59365_g1	-1.1895	0.00068588	PREDICTED: CBS domain-containing protein CBSX5-like [Cucumis melo]
c142489_g1	1.1916	0.00069296	--
c115391_g1	2.0253	0.00070265	PREDICTED: protein E6 [Cucumis melo]
c29496_g1	1.8994	0.00070521	PREDICTED: ethylene-responsive transcription factor 1B-like [Cucumis melo]
c142811_g1	Inf	0.00070633	GTP-binding protein (ISS) [Ostreococcus tauri]>gi|116061061|emb|CAL56449.1| Small GTPase superfamily, Rho type [Ostreococcus tauri]
c46518_g1	3.9951	0.00072096	PREDICTED: probable LRR receptor-like serine/threonine-protein kinase At4g36180 [Cucumis sativus]>gi|700193691|gb|KGN48895.1| Receptor-like protein kinase [Cucumis sativus]
c72876_g1	1.5867	0.00072096	PREDICTED: uncharacterized protein LOC101206502 isoform X2 [Cucumis sativus]
c42468_g1	-1.1525	0.0007272	PREDICTED: BAG family molecular chaperone regulator 5, mitochondrial [Cucumis melo]
c52937_g2	-2.159	0.00072945	PREDICTED: probable galacturonosyltransferase-like 7 [Cucumis melo]
c73973_g1	-1.8646	0.00073053	PREDICTED: dnaJ homolog subfamily B member 13-like [Cucumis sativus]>gi|700208081|gb|KGN63200.1| hypothetical protein Csa_2G408950 [Cucumis sativus]
c8613_g1	5.4869	0.00073949	predicted protein [Hordeum vulgare subsp. vulgare]
c143298_g1	-1.1452	0.00073981	PREDICTED: myosin heavy chain kinase C [Cucumis sativus]>gi|700188744|gb|KGN43977.1| hypothetical protein Csa_7G075570 [Cucumis sativus]
c51423_g1	2.7348	0.00074569	PREDICTED: uncharacterized protein LOC103485521 [Cucumis melo]
c49083_g1	-1.0908	0.00074985	HMG1/2-like protein-like [Cucumis sativus]>gi|659095243|ref|XP_008448477.1| PREDICTED: HMG1/2-like protein [Cucumis melo]>gi|63020536|gb|AAY26151.1| high mobility group protein [Cucumis sativus]
c70402_g1	-1.1911	0.00075265	PREDICTED: cysteine-rich receptor-like protein kinase 5 isoform X1 [Prunus mume]
c72846_g1	1.1607	0.00075363	PREDICTED: TMV resistance protein N-like [Cucumis melo]
c29963_g1	3.1617	0.00076567	--
c64571_g1	4.2833	0.00076567	PREDICTED: probable pectinesterase 53 [Cucumis sativus]>gi|700211089|gb|KGN66185.1| hypothetical protein Csa_1G575010 [Cucumis sativus]
c38225_g1	-1.5264	0.00076852	PREDICTED: F-box protein SKIP23-like [Cucumis melo]>gi|307136306|gb|ADN34130.1| ubiquitin-protein ligase [Cucumis melo subsp. melo]
c17728_g1	1.8889	0.00077233	PREDICTED: transcription factor VIP1 [Cucumis sativus]>gi|700187957|gb|KGN43190.1| hypothetical protein Csa_7G007880 [Cucumis sativus]
c11723_g1	-1.096	0.00077501	superoxide dismutase [Cucurbita maxima]
c11939_g1	1.0851	0.00077645	PREDICTED: purple acid phosphatase 17 [Cucumis sativus]>gi|700196268|gb|KGN51445.1| hypothetical protein Csa_5G548110 [Cucumis sativus]
c38495_g1	1.2659	0.00078033	PREDICTED: protein MODIFIER OF SNC1 11-like isoform X1 [Cucumis melo]
c72512_g1	1.7126	0.00078285	--
c68425_g1	1.1011	0.00078528	PREDICTED: lysophospholipid acyltransferase LPEAT2 isoform X1 [Cucumis melo]
c28174_g1	-1.3608	0.00079125	PREDICTED: alpha-dioxygenase 1 [Cucumis sativus]>gi|700204504|gb|KGN59637.1| hypothetical protein Csa_3G829270 [Cucumis sativus]
c29916_g1	1.3329	0.00079125	PREDICTED: uncharacterized protein LOC103485040 [Cucumis melo]
c72338_g2	1.1677	0.00079125	PREDICTED: protein TRANSPORT INHIBITOR RESPONSE 1 [Cucumis melo]
c52795_g1	-2.4141	0.00080136	--
c88574_g1	-2.0998	0.00080136	PREDICTED: uncharacterized protein LOC101219661 [Cucumis sativus]>gi|700200507|gb|KGN55640.1| hypothetical protein Csa_3G002600 [Cucumis sativus]
c71546_g1	1.1444	0.00080156	PREDICTED: protein NSP-INTERACTING KINASE 3 isoform X1 [Cucumis melo]
c42585_g1	-1.3801	0.00080609	PREDICTED: uncharacterized CRM domain-containing protein At3g25440, chloroplastic isoform X1 [Cucumis sativus]>gi|700196175|gb|KGN51352.1| hypothetical protein Csa_5G522980 [Cucumis sativus]
c68438_g2	1.7927	0.00080777	PREDICTED: dof zinc finger protein DOF2.1-like [Cucumis sativus]>gi|700209667|gb|KGN64763.1| hypothetical protein Csa_1G089510 [Cucumis sativus]
c67886_g1	1.3101	0.00080913	PREDICTED: calcium-transporting ATPase 4, plasma membrane-type-like [Cucumis sativus]>gi|700195702|gb|KGN50879.1| hypothetical protein Csa_5G310810 [Cucumis sativus]
c26794_g1	1.2304	0.00081808	PREDICTED: uncharacterized protein LOC103490798 [Cucumis melo]
c71383_g3	1.1172	0.0008299	PREDICTED: mitogen-activated protein kinase 15 isoform X1 [Cucumis melo]
c115757_g1	-1.513	0.00083087	PREDICTED: LOW QUALITY PROTEIN: heat shock factor protein HSF24 [Cucumis melo]
c67857_g1	-1.2796	0.0008406	PREDICTED: uncharacterized protein At2g39795, mitochondrial-like [Citrus sinensis]
c102051_g1	1.4563	0.000851	PREDICTED: uncharacterized protein LOC103496259 [Cucumis melo]
c43430_g2	-1.0808	0.000851	PREDICTED: aminopeptidase M1-like [Cucumis sativus]>gi|700204674|gb|KGN59807.1| hypothetical protein Csa_3G848170 [Cucumis sativus]
c45993_g1	1.6228	0.000851	PREDICTED: uncharacterized protein LOC103488611 isoform X1 [Cucumis melo]
c10842_g1	-1.0782	0.00086084	PREDICTED: arginine biosynthesis bifunctional protein ArgJ, chloroplastic [Cucumis melo]
c50480_g2	-1.177	0.00086454	--
c129732_g1	-1.1471	0.00086521	PREDICTED: ABC transporter I family member 17 [Cucumis melo]
c101846_g1	1.0958	0.00086749	PREDICTED: uncharacterized protein LOC103498694 [Cucumis melo]
c8296_g1	5.2924	0.00087179	cytochrome P45, family 51 (sterol 14-demethylase) [Galdieria sulphuraria]>gi|452825242|gb|EME32240.1| cytochrome P45, family 51 (sterol 14-demethylase) [Galdieria sulphuraria]
c32272_g1	1.4061	0.00087583	--
c130859_g1	-1.2644	0.00088192	PREDICTED: pentatricopeptide repeat-containing protein At4g35850, mitochondrial [Cucumis melo]
c65959_g1	-1.1584	0.0008864	PREDICTED: transcription factor bHLH147 [Cucumis sativus]>gi|449462140|ref|XP_004148799.1| PREDICTED: transcription factor bHLH147 [Cucumis sativus]>gi|700192251|gb|KGN47455.1| hypothetical protein Csa_6G327940 [Cucumis sativus]
c67672_g5	2.145	0.00089213	hypothetical protein Csa_2G361610 [Cucumis sativus]
c70638_g2	3.1332	0.00089748	hypothetical protein Csa_6G525490 [Cucumis sativus]
c40861_g1	-1.281	0.00090701	PREDICTED: uncharacterized protein LOC101216667 [Cucumis sativus]>gi|700200330|gb|KGN55488.1| hypothetical protein Csa_4G658480 [Cucumis sativus]
c72937_g3	1.5425	0.00091238	PREDICTED: clustered mitochondria protein homolog [Cucumis melo]
c70071_g3	-1.1352	0.00091574	PREDICTED: NAC domain-containing protein 2-like [Cucumis sativus]>gi|700192503|gb|KGN47707.1| NAC domain-containing protein [Cucumis sativus]
c52924_g1	-1.7584	0.0009184	hypothetical protein Csa_3G006630 [Cucumis sativus]
c67361_g1	2.0012	0.00091952	PREDICTED: peroxidase 64-like [Cucumis melo]
c44617_g1	-2.1199	0.00092555	PREDICTED: uncharacterized protein LOC103500827 [Cucumis melo]
c102818_g1	-1.3635	0.000926	PREDICTED: D-amino-acid transaminase, chloroplastic [Cucumis sativus]>gi|700199942|gb|KGN55100.1| hypothetical protein Csa_4G629460 [Cucumis sativus]
c68003_g1	2.134	0.00093273	hypothetical protein VITISV_007301 [Vitis vinifera]
c38049_g1	1.197	0.00095945	PREDICTED: histidine kinase 4-like [Cucumis melo]
c114903_g1	-1.3727	0.00096125	PREDICTED: cytochrome P450 86A7 [Cucumis melo]
c142430_g1	1.1248	0.00096693	PREDICTED: uncharacterized protein LOC103502972 [Cucumis melo]
c56569_g1	2.5954	0.00096693	PREDICTED: nucleobase-ascorbate transporter 12 [Cucumis sativus]
c72471_g1	-1.0479	0.00096881	PREDICTED: heat shock protein 83 [Cucumis sativus]>gi|700194621|gb|KGN49798.1| hypothetical protein Csa_5G135340 [Cucumis sativus]
c44964_g1	1.1205	0.00097552	PREDICTED: uncharacterized protein LOC103492365 [Cucumis melo]
c74615_g1	-1.1243	0.00097867	PREDICTED: probable acetyltransferase NATA1-like [Cucumis melo]
c10976_g1	1.1892	0.00098733	PREDICTED: mitogen-activated protein kinase kinase kinase 1-like [Cucumis sativus]>gi|700195809|gb|KGN50986.1| hypothetical protein Csa_5G385380 [Cucumis sativus]
c2111_g1	-1.1	0.00098733	PREDICTED: pheophorbide a oxygenase, chloroplastic [Cucumis melo]
c111863_g1	1.788	0.00098856	PREDICTED: probable receptor protein kinase TMK1 [Cucumis melo]
c143999_g1	3.8998	0.001002	PREDICTED: ethylene-responsive transcription factor ERF014 [Cucumis melo]
c65914_g1	5.1464	0.001002	hypothetical protein Csa_6G495100 [Cucumis sativus]
c60491_g1	1.5579	0.0010085	PREDICTED: uncharacterized protein LOC101218947 [Cucumis sativus]>gi|700198170|gb|KGN53328.1| hypothetical protein Csa_4G047890 [Cucumis sativus]
c52819_g1	1.6979	0.0010094	PREDICTED: inactive TPR repeat-containing thioredoxin TTL3-like [Cucumis sativus]>gi|700188423|gb|KGN43656.1| hypothetical protein Csa_7G051360 [Cucumis sativus]
c66541_g1	Inf	0.0010102	predicted protein [Physcomitrella patens]>gi|162691838|gb|EDQ78198.1| predicted protein [Physcomitrella patens]
c19681_g1	2.3447	0.001012	PREDICTED: auxin-responsive protein IAA4 [Cucumis sativus]>gi|700205690|gb|KGN60809.1| hypothetical protein Csa_2G011420 [Cucumis sativus]
c144351_g1	2.5434	0.0010201	PREDICTED: auxin transporter-like protein 3 [Cucumis melo]
c117309_g1	-1.398	0.0010214	PREDICTED: uncharacterized protein LOC103503587 [Cucumis melo]
c64574_g1	-2.7228	0.0010223	PREDICTED: uncharacterized protein LOC101203517 [Cucumis sativus]>gi|700210703|gb|KGN65799.1| hypothetical protein Csa_1G529620 [Cucumis sativus]
c106552_g1	-2.3471	0.001023	hypothetical protein VITISV_017507 [Vitis vinifera]
c40796_g1	Inf	0.0010263	probable long chain fatty acid elongation enzyme Elo1p [Cyanidioschyzon merolae strain 10D]>gi|449017376|dbj|BAM80778.1| probable long chain fatty acid elongation enzyme Elo1p [Cyanidioschyzon merolae strain 10D]
c71996_g3	-1.1538	0.0010283	PREDICTED: tyrosine-protein kinase FRK-like isoform X1 [Cucumis melo]
c50819_g1	1.622	0.0010327	--
c59821_g1	1.5896	0.0010344	PREDICTED: thioredoxin-like protein CITRX, chloroplastic [Cucumis sativus]>gi|700192563|gb|KGN47767.1| hypothetical protein Csa_6G401380 [Cucumis sativus]
c55633_g1	4.4345	0.0010356	PREDICTED: salicylate carboxymethyltransferase-like [Cucumis sativus]
c72588_g2	-1.1169	0.001039	PREDICTED: two-component response regulator-like APRR2 isoform X1 [Cucumis melo]
c44616_g1	-1.5299	0.00104	PREDICTED: uncharacterized protein LOC103495285 isoform X2 [Cucumis melo]
c50526_g1	-1.2167	0.00104	PREDICTED: uncharacterized protein LOC101212373 [Cucumis sativus]>gi|659128885|ref|XP_008464420.1| PREDICTED: uncharacterized protein LOC103502312 [Cucumis melo]>gi|700208379|gb|KGN63475.1| hypothetical protein Csa_1G001470 [Cucumis sativus]
c67717_g2	1.8764	0.0010407	PREDICTED: kinesin-13A [Cucumis sativus]>gi|700210045|gb|KGN65141.1| hypothetical protein Csa_1G240580 [Cucumis sativus]
c65298_g1	-1.4447	0.0010463	PREDICTED: protein NUCLEAR FUSION DEFECTIVE 6, chloroplastic/mitochondrial-like isoform X1 [Cucumis sativus]
c67615_g1	1.6979	0.0010471	PREDICTED: cysteine-rich receptor-like protein kinase 29 [Cucumis melo]
c68691_g5	-1.0767	0.0010478	PREDICTED: uncharacterized protein LOC103483117 isoform X3 [Cucumis melo]
c63218_g1	1.4076	0.0010499	PREDICTED: putative glucose-6-phosphate 1-epimerase [Cucumis melo]>gi|659075075|ref|XP_008437952.1| PREDICTED: putative glucose-6-phosphate 1-epimerase [Cucumis melo]>gi|659075077|ref|XP_008437953.1| PREDICTED: putative glucose-6-phosphate 1-epimerase [Cucumis melo]>gi|307136353|gb|ADN34167.1| aldose 1-epimerase [Cucumis melo subsp. melo]
c71750_g2	2.4773	0.0010568	probable xyloglucan endotransglucosylase/hydrolase protein 23-like precursor [Cucumis sativus]>gi|29500891|emb|CAD87535.1| putative xyloglucan endotransglycosylase [Cucumis sativus]>gi|29500899|emb|CAD87533.1| putative xyloglucan endotransglycosylase [Cucumis sativus]>gi|700210342|gb|KGN65438.1| hypothetical protein Csa_1G422470 [Cucumis sativus]
c70550_g3	1.1983	0.0010628	ethylene insensitive 3-like protein [Cucurbita pepo subsp. pepo]
c116823_g1	-1.2778	0.0010653	PREDICTED: uncharacterized protein LOC103487783 isoform X1 [Cucumis melo]
c68349_g1	-1.0989	0.0010653	PREDICTED: probable protein phosphatase 2C 46 [Cucumis sativus]>gi|778674700|ref|XP_011650277.1| PREDICTED: probable protein phosphatase 2C 46 [Cucumis sativus]>gi|700200504|gb|KGN55637.1| hypothetical protein Csa_3G002570 [Cucumis sativus]
c10698_g1	1.778	0.0010827	light-harvesting complex II protein [Citrullus lanatus subsp. vulgaris]
c69340_g1	-1.3163	0.0010827	PREDICTED: EH domain-containing protein 1 [Cucumis melo]
c70892_g1	1.1824	0.0010827	PREDICTED: protein trichome birefringence [Cucumis sativus]>gi|700204155|gb|KGN59288.1| hypothetical protein Csa_3G800710 [Cucumis sativus]
c64109_g1	1.6197	0.0011004	--
c116353_g1	-1.4766	0.0011398	--
c20180_g1	-3.6767	0.001146	--
c60449_g1	-2.1735	0.001146	PREDICTED: uncharacterized protein LOC103485983 [Cucumis melo]
c54306_g1	2.048	0.0011487	PREDICTED: cell wall / vacuolar inhibitor of fructosidase 2 [Cucumis sativus]>gi|700193158|gb|KGN48362.1| hypothetical protein Csa_6G483430 [Cucumis sativus]
c43199_g1	-3.7062	0.0011574	--
c67026_g1	-2.1631	0.0011583	PREDICTED: DEAD-box ATP-dependent RNA helicase 1 [Cucumis melo]
c70071_g4	-1.1009	0.0011588	PREDICTED: NAC domain-containing protein 2-like [Cucumis sativus]>gi|700192503|gb|KGN47707.1| NAC domain-containing protein [Cucumis sativus]
c70735_g1	2.9264	0.0011588	PREDICTED: beta-fructofuranosidase, insoluble isoenzyme 1-like [Cucumis sativus]>gi|700204017|gb|KGN59150.1| hypothetical protein Csa_3G777580 [Cucumis sativus]
c11832_g1	2.1135	0.0011679	PREDICTED: transcription factor TCP19 [Cucumis melo]
c11853_g1	-1.8673	0.0011679	PREDICTED: F-box protein PP2-A11 [Cucumis sativus]>gi|700200841|gb|KGN55974.1| hypothetical protein Csa_3G043900 [Cucumis sativus]
c52557_g1	1.1746	0.0011679	PREDICTED: uncharacterized protein LOC103486623 [Cucumis melo]
c72287_g1	-1.1959	0.0011679	PREDICTED: mitochondrial inner membrane protein OXA1 [Cucumis melo]>gi|659102089|ref|XP_008451947.1| PREDICTED: mitochondrial inner membrane protein OXA1 [Cucumis melo]>gi|659102091|ref|XP_008451948.1| PREDICTED: mitochondrial inner membrane protein OXA1 [Cucumis melo]
c132248_g1	1.9728	0.0011721	PREDICTED: DELLA protein GAI-like [Cucumis melo]
c76185_g1	2.1982	0.0011721	PREDICTED: mitochondrial arginine transporter BAC2-like [Cucumis melo]
c88388_g1	-1.1238	0.0011727	PREDICTED: calcium-binding protein PBP1-like [Cucumis melo]
c68733_g1	1.3184	0.0011734	hypothetical protein Csa_1G051620 [Cucumis sativus]
c58465_g1	-2.0284	0.0011756	PREDICTED: uncharacterized protein LOC103486836 [Cucumis melo]
c118318_g1	1.5941	0.0011778	--
c67150_g2	-1.9209	0.0011894	hypothetical protein Csa_2G403160 [Cucumis sativus]
c67075_g1	1.4161	0.0011957	PREDICTED: protein DA1-related 1-like [Cucumis melo]>gi|659079272|ref|XP_008440169.1| PREDICTED: protein DA1-related 1-like [Cucumis melo]
c44052_g1	2.0623	0.0012119	PREDICTED: uncharacterized protein LOC101207776 [Cucumis sativus]>gi|700210531|gb|KGN65627.1| hypothetical protein Csa_1G470430 [Cucumis sativus]
c71319_g1	3.4086	0.0012157	PREDICTED: GEM-like protein 7 [Cucumis sativus]>gi|700196384|gb|KGN51561.1| hypothetical protein Csa_5G578990 [Cucumis sativus]
c70215_g1	-1.0688	0.0012211	PREDICTED: uncharacterized protein LOC100241465 [Vitis vinifera]
c53660_g1	-1.1377	0.0012235	PREDICTED: putative polyol transporter 2 isoform X1 [Cucumis melo]
c20234_g1	Inf	0.0012239	--
c45496_g1	-1.2948	0.0012289	PREDICTED: electron transfer flavoprotein subunit alpha, mitochondrial [Cucumis melo]>gi|659109085|ref|XP_008454541.1| PREDICTED: electron transfer flavoprotein subunit alpha, mitochondrial [Cucumis melo]
c71681_g2	1.1773	0.0012374	PREDICTED: uncharacterized protein LOC103485467 [Cucumis melo]
c71926_g1	1.0892	0.0012399	PREDICTED: L-aspartate oxidase, chloroplastic [Cucumis melo]
c68873_g1	3.9237	0.0012524	--
c52915_g1	-1.0623	0.0012567	PREDICTED: UDP-glycosyltransferase 85A3-like isoform X2 [Cucumis melo]
c66410_g2	2.2873	0.0012585	PREDICTED: dof zinc finger protein DOF5.3-like [Cucumis sativus]>gi|700192087|gb|KGN47291.1| hypothetical protein Csa_6G289740 [Cucumis sativus]
c131823_g1	-1.6936	0.0012592	PREDICTED: probable LRR receptor-like serine/threonine-protein kinase At1g67720 [Cucumis sativus]
c55698_g1	-1.3963	0.0012614	PREDICTED: putative kinase-like protein TMKL1 [Cucumis melo]
c76697_g1	1.6988	0.0012679	--
c89060_g1	5.4113	0.0012683	PREDICTED: 40S ribosomal protein S2-1-like [Fragaria vesca subsp. vesca]
c29918_g1	3.082	0.0012806	PREDICTED: uncharacterized protein LOC103489976 [Cucumis melo]
c4003_g1	-1.2925	0.0012812	PREDICTED: uncharacterized protein LOC103500428 [Cucumis melo]
c52144_g1	4.7606	0.0012812	PREDICTED: auxin-induced protein 15A-like [Cucumis melo]
c88267_g1	1.7369	0.0012815	putative chloroplast chlorophyll A-B binding protein type I [Sorghum bicolor]
c68744_g1	1.8834	0.0012822	PREDICTED: uncharacterized protein LOC103492765 [Cucumis melo]
c69766_g1	-1.877	0.0012836	PREDICTED: pentatricopeptide repeat-containing protein At3g48250, chloroplastic [Cucumis sativus]>gi|700208439|gb|KGN63535.1| hypothetical protein Csa_1G003530 [Cucumis sativus]
c118904_g1	-2.472	0.0012963	PREDICTED: GABA transporter 1-like [Cucumis sativus]>gi|700197036|gb|KGN52213.1| hypothetical protein Csa_5G616330 [Cucumis sativus]
c135721_g1	5.6541	0.0013009	--
c53012_g1	-1.3925	0.0013109	PREDICTED: proton-coupled amino acid transporter 3 [Cucumis melo]
c73518_g1	1.757	0.0013158	PREDICTED: F-box protein At4g18380-like [Cucumis sativus]>gi|700211426|gb|KGN66522.1| hypothetical protein Csa_1G617380 [Cucumis sativus]
c62551_g1	1.1191	0.0013159	PREDICTED: uncharacterized protein LOC103487727 [Cucumis melo]>gi|659087308|ref|XP_008444381.1| PREDICTED: uncharacterized protein LOC103487727 [Cucumis melo]>gi|659087310|ref|XP_008444382.1| PREDICTED: uncharacterized protein LOC103487727 [Cucumis melo]
c94009_g1	1.5465	0.001318	PREDICTED: protein FANTASTIC FOUR 3 [Cucumis sativus]>gi|700201874|gb|KGN57007.1| hypothetical protein Csa_3G149380 [Cucumis sativus]
c115846_g1	-1.5999	0.0013292	--
c21157_g1	-1.151	0.0013418	PREDICTED: uncharacterized protein LOC103483117 isoform X1 [Cucumis melo]>gi|659067128|ref|XP_008437796.1| PREDICTED: uncharacterized protein LOC103483117 isoform X1 [Cucumis melo]
c69128_g2	1.2597	0.0013439	PREDICTED: probable aminotransferase TAT2 [Cucumis melo]
c66482_g1	1.3973	0.0013478	PREDICTED: protein IQ-DOMAIN 14-like [Cucumis sativus]
c74423_g1	1.1622	0.0013689	PREDICTED: photosynthetic NDH subunit of lumenal location 3, chloroplastic [Cucumis sativus]>gi|700202827|gb|KGN57960.1| hypothetical protein Csa_3G414060 [Cucumis sativus]
c8400_g1	-1.1718	0.0013689	PREDICTED: carbonic anhydrase 2 isoform X1 [Cucumis melo]>gi|659108944|ref|XP_008454466.1| PREDICTED: carbonic anhydrase 2 isoform X1 [Cucumis melo]
c92036_g1	1.4748	0.0013689	hypothetical protein Csa_1G045720 [Cucumis sativus]
c68296_g1	-1.5492	0.0013707	PREDICTED: ATP synthase subunit O, mitochondrial-like [Cucumis sativus]
c8656_g1	4.5588	0.0013809	--
c29222_g2	1.7481	0.0013858	PREDICTED: F-box/LRR-repeat MAX2 homolog A [Cucumis melo]
c72646_g1	-1.1363	0.0013858	PREDICTED: uncharacterized protein LOC103491714 [Cucumis melo]
c58316_g1	1.0462	0.0014023	hypothetical protein PRUPE_ppa009987mg [Prunus persica]>gi|645240675|ref|XP_008226712.1| PREDICTED: chlorophyll a-b binding protein 13, chloroplastic [Prunus mume]>gi|462407676|gb|EMJ13010.1| hypothetical protein PRUPE_ppa009987mg [Prunus persica]
c72481_g2	-2.8615	0.0014023	PREDICTED: uncharacterized protein LOC103496742 [Cucumis melo]>gi|659114201|ref|XP_008456948.1| PREDICTED: uncharacterized protein LOC103496742 [Cucumis melo]>gi|307135844|gb|ADN33714.1| ty3-gypsy retrotransposon protein [Cucumis melo subsp. melo]
c55311_g1	5.1455	0.0014066	PREDICTED: photosystem I reaction center subunit IV, chloroplastic-like [Cucumis sativus]
c57835_g1	1.3859	0.0014114	hypothetical protein Csa_6G519730 [Cucumis sativus]
c130397_g1	-1.7477	0.0014288	PREDICTED: tyrosine aminotransferase-like [Cucumis sativus]>gi|700191769|gb|KGN46973.1| hypothetical protein Csa_6G155030 [Cucumis sativus]
c44599_g1	-2.1319	0.001438	PREDICTED: CASP-like protein 1C1 [Cucumis sativus]
c70072_g1	1.4985	0.0014429	PREDICTED: carbonic anhydrase 2 isoform X1 [Vitis vinifera]>gi|296087661|emb|CBI34917.3| unnamed protein product [Vitis vinifera]
c68894_g1	-1.1768	0.0014437	PREDICTED: serine carboxypeptidase-like 42 [Cucumis sativus]
c66885_g1	-2.0663	0.0014489	PREDICTED: pentatricopeptide repeat-containing protein At4g21705, mitochondrial [Cucumis melo]
c65244_g1	1.1032	0.001459	PREDICTED: CDPK-related kinase 5-like [Cucumis melo]
c12356_g1	1.1099	0.001472	PREDICTED: ninja-family protein 6-like isoform X2 [Cucumis melo]
c106267_g1	2.2456	0.0014835	PREDICTED: uncharacterized protein LOC103488172 [Cucumis melo]
c3132_g1	Inf	0.0014936	predicted protein [Hordeum vulgare subsp. vulgare]
c29951_g1	1.0764	0.0014942	PREDICTED: protein CURVATURE THYLAKOID 1C, chloroplastic [Cucumis sativus]>gi|700190153|gb|KGN45386.1| hypothetical protein Csa_7G447010 [Cucumis sativus]
c65203_g1	Inf	0.0014942	nucleosome assembly protein family [Physcomitrella patens]>gi|162665755|gb|EDQ52429.1| nucleosome assembly protein family [Physcomitrella patens]
c73719_g1	1.2014	0.0014945	PREDICTED: probable carboxylesterase 12 [Prunus mume]
c66427_g1	1.1792	0.0015026	PREDICTED: phosphatidylinositol 4-kinase alpha 1 [Cucumis sativus]
c89662_g1	1.1992	0.0015026	PREDICTED: UDP-glycosyltransferase 74E2-like [Cucumis melo]
c44359_g1	-2.3499	0.0015313	--
c65657_g1	-1.8809	0.0015396	PREDICTED: uncharacterized protein At2g39920 isoform X1 [Cucumis melo]
c72853_g3	2.118	0.001545	PREDICTED: probable alpha,alpha-trehalose-phosphate synthase [UDP-forming] 9 [Cucumis melo]
c129967_g1	Inf	0.0015498	40S ribosomal protein S18 [Zea mays]>gi|242032711|ref|XP_002463750.1| hypothetical protein SORBIDRAFT_01g005360 [Sorghum bicolor]>gi|194708790|gb|ACF88479.1| unknown [Zea mays]>gi|195605976|gb|ACG24818.1| 40S ribosomal protein S18 [Zea mays]>gi|195618188|gb|ACG30924.1| 40S ribosomal protein S18 [Zea mays]>gi|195620216|gb|ACG31938.1| 40S ribosomal protein S18 [Zea mays]>gi|195648096|gb|ACG43516.1|…
c21415_g1	2.2339	0.0015498	expansin-A8-like precursor [Cucumis sativus]>gi|1040875|gb|AAB37746.1| expansin S1 precursor [Cucumis sativus]>gi|700195555|gb|KGN50732.1| Expansin S1 [Cucumis sativus]
c72026_g1	-1.0805	0.0015498	PREDICTED: alkaline/neutral invertase CINV1 [Cucumis melo]
c63359_g1	5.7009	0.0015578	PREDICTED: uncharacterized protein LOC101219805 [Cucumis sativus]>gi|700205452|gb|KGN60571.1| hypothetical protein Csa_2G000790 [Cucumis sativus]
c58190_g1	-1.7139	0.0015598	PREDICTED: glucan endo-1,3-beta-glucosidase-like protein 1 [Cucumis melo]
c38273_g1	2.8323	0.0015641	--
c130554_g1	3.6895	0.001565	--
c72012_g1	-1.0471	0.0015713	PREDICTED: peptidyl-prolyl cis-trans isomerase FKBP62-like [Cucumis melo]
c58209_g1	1.5833	0.0015764	PREDICTED: G-type lectin S-receptor-like serine/threonine-protein kinase At4g27290 isoform X2 [Cucumis melo]
c8944_g1	1.2319	0.0015774	PREDICTED: synaptotagmin-5 [Cucumis sativus]>gi|700209025|gb|KGN64121.1| hypothetical protein Csa_1G042330 [Cucumis sativus]
c30141_g1	2.118	0.0015829	--
c44160_g1	2.5774	0.0015829	--
c50308_g1	1.2065	0.0015829	PREDICTED: uncharacterized protein LOC103496200 [Cucumis melo]
c68881_g1	-1.0941	0.0015881	PREDICTED: NAD-dependent malic enzyme 62 kDa isoform, mitochondrial isoform X1 [Cucumis melo]
c56871_g1	-1.4721	0.0015904	PREDICTED: uncharacterized protein DDB_G0271670-like [Cucumis melo]
c55239_g1	-1.0928	0.0015964	PREDICTED: zinc finger protein MAGPIE-like [Cucumis melo]
c53234_g1	5.272	0.001613	PREDICTED: polygalacturonase At1g48100 isoform X1 [Cucumis sativus]>gi|700207173|gb|KGN62292.1| hypothetical protein Csa_2G348790 [Cucumis sativus]
c65436_g1	-1.2198	0.0016167	PREDICTED: UDP-glycosyltransferase 91A1-like [Cucumis melo]
c72826_g4	-1.2127	0.001631	PREDICTED: ankyrin-1 [Cucumis sativus]>gi|778666467|ref|XP_011648746.1| PREDICTED: ankyrin-1 [Cucumis sativus]>gi|700205674|gb|KGN60793.1| hypothetical protein Csa_2G010290 [Cucumis sativus]
c102644_g1	-1.1497	0.0016456	PREDICTED: phosphoglycerate mutase-like protein 1 [Cucumis sativus]>gi|700205153|gb|KGN60286.1| hypothetical protein Csa_3G893360 [Cucumis sativus]
c61611_g1	3.1135	0.0016524	--
c43757_g1	-1.2093	0.0016628	PREDICTED: periodic tryptophan protein 2 homolog [Cucumis sativus]>gi|700197712|gb|KGN52870.1| hypothetical protein Csa_4G004810 [Cucumis sativus]
c69605_g1	1.3898	0.0016628	PREDICTED: probable xyloglucan glycosyltransferase 12 [Cucumis sativus]>gi|700200141|gb|KGN55299.1| hypothetical protein Csa_4G645250 [Cucumis sativus]
c101664_g1	1.1113	0.0016653	PREDICTED: protein YIPF6 homolog [Cucumis melo]
c21439_g1	6.2051	0.0016663	PREDICTED: uncharacterized protein LOC103486438 [Cucumis melo]
c7954_g1	-1.0456	0.0016701	PREDICTED: COBW domain-containing protein 1 [Cucumis melo]
c29914_g1	1.0603	0.001676	hypothetical protein CICLE_v10029311mg [Citrus clementina]>gi|568866818|ref|XP_006486745.1| PREDICTED: rac-like GTP-binding protein ARAC3-like [Citrus sinensis]>gi|557524538|gb|ESR35844.1| hypothetical protein CICLE_v10029311mg [Citrus clementina]>gi|641849187|gb|KDO68062.1| hypothetical protein CISIN_1g029144mg [Citrus sinensis]
c58875_g1	2.1371	0.001676	PREDICTED: probable receptor protein kinase TMK1 [Cucumis melo]
c64940_g2	1.0597	0.0016826	PREDICTED: uncharacterized protein LOC103485521 [Cucumis melo]
c69703_g1	1.2563	0.0016872	PREDICTED: 50S ribosomal protein L1, chloroplastic [Cucumis melo]
c41899_g1	2.0178	0.0016875	PREDICTED: uncharacterized protein LOC104805244 [Tarenaya hassleriana]>gi|729411431|ref|XP_010556386.1| PREDICTED: uncharacterized protein LOC104825713 [Tarenaya hassleriana]
c65765_g1	-1.6788	0.0016998	hypothetical protein Csa_3G182130 [Cucumis sativus]
c72593_g4	1.8779	0.0017133	photosystem II phosphoprotein (chloroplast) [Lagenaria siceraria]>gi|595645493|gb|AHM88952.1| photosystem II phosphoprotein (chloroplast) [Lagenaria siceraria]>gi|595645552|gb|AHM89010.1| photosystem II phosphoprotein (chloroplast) [Lagenaria siceraria]>gi|595645612|gb|AHM89069.1| photosystem II phosphoprotein (chloroplast) [Lagenaria siceraria]>gi|595645672|gb|AHM89128.1| photosystem II phosphop…
c71090_g1	1.0422	0.0017272	PREDICTED: phosphoribulokinase, chloroplastic-like [Cucumis melo]
c67988_g1	1.5454	0.0017397	hypothetical protein PRUPE_ppa015232mg [Prunus persica]>gi|462408407|gb|EMJ13741.1| hypothetical protein PRUPE_ppa015232mg [Prunus persica]
c126655_g1	2.704	0.0017706	hypothetical protein Csa_3G734160 [Cucumis sativus]
c73875_g1	1.2876	0.0017812	PREDICTED: histidine kinase 3 [Cucumis sativus]
c74868_g1	5.0581	0.0017813	predicted protein [Hordeum vulgare subsp. vulgare]>gi|326530362|dbj|BAJ97607.1| predicted protein [Hordeum vulgare subsp. vulgare]
c117409_g1	1.1341	0.0017814	phloem filament protein [Cucumis melo subsp. melo]
c88277_g1	-1.1852	0.0018037	PREDICTED: serine/threonine-protein kinase OXI1-like [Cucumis melo]
c89559_g1	2.3463	0.0018047	PREDICTED: ethylene-responsive transcription factor 1B-like [Cucumis sativus]>gi|700202782|gb|KGN57915.1| hypothetical protein Csa_3G389850 [Cucumis sativus]
c71345_g3	1.0894	0.0018194	PREDICTED: monoglyceride lipase [Cucumis melo]
c59563_g1	1.1031	0.0018206	PREDICTED: thylakoid lumenal 19 kDa protein, chloroplastic [Cucumis melo]
c40642_g1	1.1659	0.0018238	PREDICTED: scarecrow-like protein 23 isoform X1 [Cucumis melo]
c59275_g2	1.6764	0.0018262	PREDICTED: ethylene-responsive transcription factor ERF061-like [Cucumis sativus]>gi|700194847|gb|KGN50024.1| hypothetical protein Csa_5G150420 [Cucumis sativus]
c68108_g1	3.8331	0.0018267	PREDICTED: transcription factor BEE 3-like [Cucumis sativus]>gi|700209026|gb|KGN64122.1| hypothetical protein Csa_1G042340 [Cucumis sativus]
c36064_g1	2.8531	0.0018693	--
c10973_g1	1.2993	0.0018758	PREDICTED: type I inositol 1,4,5-trisphosphate 5-phosphatase 1 isoform X1 [Cucumis sativus]>gi|778710703|ref|XP_011656618.1| PREDICTED: type I inositol 1,4,5-trisphosphate 5-phosphatase 1 isoform X1 [Cucumis sativus]
c22068_g1	-1.042	0.0018758	PREDICTED: auxin response factor 18 isoform X1 [Cucumis sativus]>gi|700189314|gb|KGN44547.1| hypothetical protein Csa_7G329330 [Cucumis sativus]
c66509_g3	2.5301	0.0018869	gibberellin 2-oxidase [Cucurbita maxima]
c71398_g1	Inf	0.0018878	predicted protein [Hordeum vulgare subsp. vulgare]
c54731_g1	-2.9137	0.0019027	PREDICTED: putative E3 ubiquitin-protein ligase XBAT31 [Cucumis sativus]>gi|700191955|gb|KGN47159.1| hypothetical protein Csa_6G190990 [Cucumis sativus]
c60453_g1	-1.1066	0.001925	hypothetical protein Csa_3G184030 [Cucumis sativus]
c69257_g1	1.2159	0.0019312	hypothetical protein PRUPE_ppa007442mg [Prunus persica]>gi|462420288|gb|EMJ24551.1| hypothetical protein PRUPE_ppa007442mg [Prunus persica]
c101970_g1	1.4253	0.0019481	PREDICTED: transcription factor bHLH62-like [Cucumis sativus]>gi|700202110|gb|KGN57243.1| hypothetical protein Csa_3G172980 [Cucumis sativus]
c63533_g1	-1.7097	0.0019596	PREDICTED: F-box protein SNE [Fragaria vesca subsp. vesca]
c53720_g1	4.1775	0.0019802	--
c72100_g2	1.0657	0.0019802	PREDICTED: phosphatidylinositol 4-phosphate 5-kinase 9 [Cucumis sativus]>gi|700203875|gb|KGN59008.1| hypothetical protein Csa_3G743450 [Cucumis sativus]
c70171_g1	2.0026	0.0019814	PREDICTED: UPF0496 protein At1g20180 [Cucumis sativus]
c47040_g2	1.0983	0.001998	PREDICTED: RAB6-interacting golgin [Cucumis melo]
c56730_g1	1.2358	0.002002	PREDICTED: protein SPT2 homolog isoform X2 [Cucumis melo]
c73392_g1	-1.1009	0.002002	PREDICTED: uncharacterized protein LOC103490350 [Cucumis melo]
c60691_g1	1.8463	0.002005	PREDICTED: uncharacterized protein LOC101211014 [Cucumis sativus]>gi|700192375|gb|KGN47579.1| hypothetical protein Csa_6G361410 [Cucumis sativus]
c45538_g1	1.1163	0.0020054	PREDICTED: uncharacterized protein LOC103495516 [Cucumis melo]
c6079_g1	1.8029	0.0020179	--
c43328_g1	1.0083	0.0020367	PREDICTED: probable xyloglucan endotransglucosylase/hydrolase protein 6 [Cucumis melo]
c57450_g1	3.1199	0.0020463	--
c53018_g2	Inf	0.0020464	predicted protein [Hordeum vulgare subsp. vulgare]
c5830_g1	1.3736	0.0020464	--
c38629_g1	1.1678	0.0020502	PREDICTED: UDP-glycosyltransferase 89A2-like [Cucumis sativus]>gi|700203289|gb|KGN58422.1| hypothetical protein Csa_3G640640 [Cucumis sativus]
c53489_g1	2.0821	0.0020576	PREDICTED: shikimate O-hydroxycinnamoyltransferase-like [Populus euphratica]
c67774_g1	-1.7409	0.0020703	PREDICTED: laccase-12 [Cucumis melo]
c143682_g1	5.7937	0.0021217	predicted protein [Hordeum vulgare subsp. vulgare]
c67267_g2	-1.4661	0.0021217	PREDICTED: steroid 5-alpha-reductase DET2-like [Cucumis sativus]>gi|700196980|gb|KGN52157.1| hypothetical protein Csa_5G612860 [Cucumis sativus]
c68974_g1	3.6268	0.0021417	PREDICTED: auxin transporter-like protein 1 [Cucumis melo]>gi|659081655|ref|XP_008441445.1| PREDICTED: auxin transporter-like protein 1 [Cucumis melo]>gi|659081657|ref|XP_008441446.1| PREDICTED: auxin transporter-like protein 1 [Cucumis melo]
c70250_g1	1.0269	0.0021462	PREDICTED: programmed cell death protein 4-like [Cucumis melo]>gi|659067381|ref|XP_008439160.1| PREDICTED: programmed cell death protein 4-like [Cucumis melo]>gi|659067383|ref|XP_008439168.1| PREDICTED: programmed cell death protein 4-like [Cucumis melo]>gi|659067385|ref|XP_008439175.1| PREDICTED: programmed cell death protein 4-like [Cucumis melo]
c42612_g1	-2.3202	0.0021573	PREDICTED: uncharacterized protein LOC103485578 isoform X1 [Cucumis melo]
c59954_g1	-1.5371	0.0021687	PREDICTED: uncharacterized protein LOC103490878 isoform X1 [Cucumis melo]
c130014_g1	3.5021	0.002171	PREDICTED: keratin, type I cytoskeletal 9 [Cucumis melo]
c63960_g1	1.3385	0.0021807	PREDICTED: cation/calcium exchanger 5 isoform X1 [Cucumis melo]
c88136_g1	1.0514	0.0021865	PREDICTED: 26S proteasome non-ATPase regulatory subunit 14 homolog [Eucalyptus grandis]>gi|629100986|gb|KCW66455.1| hypothetical protein EUGRSUZ_F00252 [Eucalyptus grandis]
c62651_g1	2.2181	0.0021973	PREDICTED: sodium/pyruvate cotransporter BASS2, chloroplastic [Cucumis melo]
c70939_g3	1.0783	0.0021973	PREDICTED: 50S ribosomal protein L4, chloroplastic isoform X2 [Cucumis melo]
c44826_g1	Inf	0.0022157	hypothetical protein H310_02336 [Aphanomyces invadans]>gi|574480943|gb|ETW07936.1| hypothetical protein H310_02336 [Aphanomyces invadans]
c129811_g1	1.0868	0.0022162	PREDICTED: 50S ribosomal protein L5, chloroplastic [Cucumis melo]
c69961_g1	-5.5882	0.0022208	Signal recognition particle receptor protein isoform 1 [Theobroma cacao]>gi|508704164|gb|EOX96060.1| Signal recognition particle receptor protein isoform 1 [Theobroma cacao]
c53076_g1	1.0367	0.0022269	PREDICTED: putative protein TPRXL [Cucumis melo]
c70543_g1	-1.7694	0.0022269	PREDICTED: serine/threonine-protein kinase HT1-like isoform X1 [Cucumis melo]
c72437_g1	-1.1642	0.0022269	PREDICTED: WD repeat-containing protein 75 isoform X2 [Cucumis melo]
c70791_g1	-1.7391	0.0022286	PREDICTED: uncharacterized protein LOC103484588 isoform X1 [Cucumis melo]
c144215_g1	8.2624	0.0022322	--
c71103_g1	-1.0857	0.0022366	PREDICTED: elongation factor Tu, mitochondrial [Cucumis melo]
c65713_g1	1.0423	0.0022372	PREDICTED: isoprenylcysteine alpha-carbonyl methylesterase ICME isoform X1 [Cucumis sativus]>gi|700202599|gb|KGN57732.1| hypothetical protein Csa_3G270270 [Cucumis sativus]
c53934_g1	1.0588	0.0022615	PREDICTED: transcription factor TCP20-like [Cucumis melo]
c104037_g1	1.5359	0.0022883	PREDICTED: DELLA protein GAI [Cucumis sativus]>gi|700202641|gb|KGN57774.1| hypothetical protein Csa_3G289300 [Cucumis sativus]
c55779_g1	-1.4121	0.0023206	PREDICTED: uncharacterized protein LOC103482871 [Cucumis melo]
c58236_g1	1.1411	0.0023206	PREDICTED: uncharacterized protein LOC103492121 isoform X3 [Cucumis melo]
c64611_g1	-1.1098	0.0023206	PREDICTED: uncharacterized protein LOC103497462 [Cucumis melo]
c65838_g1	-1.111	0.0023454	PREDICTED: UBA and UBX domain-containing protein At4g15410 [Cucumis melo]
c68769_g1	-1.4849	0.0023561	PREDICTED: uncharacterized transporter C5D6.04-like [Cucumis melo]>gi|659095205|ref|XP_008448456.1| PREDICTED: uncharacterized transporter C5D6.04-like [Cucumis melo]>gi|659095207|ref|XP_008448457.1| PREDICTED: uncharacterized transporter C5D6.04-like [Cucumis melo]
c55145_g1	3.4726	0.0023613	PREDICTED: thaumatin-like protein 1 [Cucumis melo]
c69083_g2	-1.1457	0.0023809	PREDICTED: uncharacterized protein LOC101207905 isoform X1 [Cucumis sativus]
c77076_g1	5.8184	0.0023965	--
c59709_g1	-1.4241	0.0024097	PREDICTED: cyclin-dependent kinase inhibitor 7-like isoform X2 [Vitis vinifera]
c142629_g1	1.0152	0.0024136	PREDICTED: transcription factor TCP7-like [Cucumis sativus]>gi|700195265|gb|KGN50442.1| hypothetical protein Csa_5G175170 [Cucumis sativus]
c71899_g3	3.2903	0.0024138	PREDICTED: auxin-binding protein ABP19a [Cucumis sativus]>gi|700190259|gb|KGN45492.1| hypothetical protein Csa_7G450510 [Cucumis sativus]
c115720_g1	1.1044	0.002418	--
c57390_g1	3.0569	0.0024297	--
c68593_g1	1.2084	0.0024299	PREDICTED: aspartic proteinase PCS1 [Cucumis melo]
c71444_g1	2.4144	0.0024299	PREDICTED: potassium transporter 1 isoform X3 [Cucumis sativus]
c39161_g2	1.2013	0.0024417	PREDICTED: heterogeneous nuclear ribonucleoprotein 1-like [Cucumis melo]>gi|659096410|ref|XP_008449080.1| PREDICTED: heterogeneous nuclear ribonucleoprotein 1-like [Cucumis melo]>gi|659096412|ref|XP_008449082.1| PREDICTED: heterogeneous nuclear ribonucleoprotein 1-like [Cucumis melo]>gi|659096414|ref|XP_008449083.1| PREDICTED: heterogeneous nuclear ribonucleoprotein 1-like [Cucumis melo]
c60064_g1	-1.4473	0.0024417	PREDICTED: G-type lectin S-receptor-like serine/threonine-protein kinase At4g03230 isoform X1 [Cucumis melo]
c64302_g2	1.4407	0.0024417	PREDICTED: uncharacterized protein LOC103498845 [Cucumis melo]
c66353_g1	1.0592	0.0024417	PREDICTED: zinc finger protein CONSTANS-LIKE 4 [Cucumis sativus]>gi|700204727|gb|KGN59860.1| hypothetical protein Csa_3G850640 [Cucumis sativus]
c72244_g1	2.1929	0.0024481	PREDICTED: transcription factor HBP-1b(c38) isoform X2 [Cucumis melo]
c66151_g2	1.0628	0.0024549	PREDICTED: inositol transporter 1 isoform X2 [Cucumis melo]
c56046_g1	1.0595	0.0024607	PREDICTED: LOW QUALITY PROTEIN: protein trichome birefringence-like 19 [Cucumis melo]
c45790_g2	1.0968	0.002477	hypothetical protein Csa_1G534780 [Cucumis sativus]
c129919_g1	-1.7676	0.0025025	PREDICTED: uncharacterized protein LOC105436376 [Cucumis sativus]>gi|700209019|gb|KGN64115.1| hypothetical protein Csa_1G042270 [Cucumis sativus]
c58930_g2	1.5565	0.0025025	PREDICTED: uncharacterized protein LOC103486576 [Cucumis melo]
c119623_g1	-2.3131	0.0025243	--
c43434_g1	-1.0235	0.0025494	PREDICTED: cytochrome P450 CYP82D47-like [Cucumis sativus]>gi|700204774|gb|KGN59907.1| hypothetical protein Csa_3G852560 [Cucumis sativus]
c68696_g1	-1.1522	0.0025609	PREDICTED: 50S ribosomal protein L17, chloroplastic-like [Gossypium raimondii]>gi|763748569|gb|KJB16008.1| hypothetical protein B456_002G208300 [Gossypium raimondii]
c67672_g6	1.0563	0.0025666	PREDICTED: S-adenosyl-L-methionine-dependent tRNA 4-demethylwyosine synthase [Cucumis melo]
c68668_g1	1.2922	0.0025704	PREDICTED: probable xyloglucan endotransglucosylase/hydrolase protein 28 [Cucumis melo]
c70910_g1	1.993	0.002622	PREDICTED: uncharacterized protein LOC103499361 isoform X1 [Cucumis melo]
c66355_g3	-1.4223	0.0026374	PREDICTED: translin [Cucumis sativus]>gi|700203834|gb|KGN58967.1| hypothetical protein Csa_3G740110 [Cucumis sativus]
c63360_g1	1.9913	0.0026456	hypothetical protein Csa_1G423190 [Cucumis sativus]
c48037_g1	1.1981	0.0026645	PREDICTED: bidirectional sugar transporter SWEET2 [Cucumis sativus]>gi|700199870|gb|KGN55028.1| hypothetical protein Csa_4G622870 [Cucumis sativus]
c31440_g1	1.047	0.0026851	PREDICTED: glutamate synthase [NADH], amyloplastic isoform X1 [Cucumis melo]
c3517_g1	-1.0403	0.0026851	PREDICTED: uncharacterized protein LOC103489722 [Cucumis melo]
c69859_g1	-1.0161	0.0026905	hypothetical protein Csa_4G038685 [Cucumis sativus]
c70006_g1	-1.495	0.0026981	PREDICTED: ankyrin repeat domain-containing protein 50-like [Cucumis melo]
c43021_g1	3.7661	0.0027	PREDICTED: G-type lectin S-receptor-like serine/threonine-protein kinase SD2-2 [Cucumis melo]
c2204_g1	2.7458	0.0027046	PREDICTED: ethylene-responsive transcription factor ERF003-like [Cucumis melo]
c47468_g1	Inf	0.0027046	uncharacterized protein [Blastocystis hominis]>gi|855317018|ref|XP_012899369.1| Cpn60 [Blastocystis hominis]>gi|300123105|emb|CBK24112.2| unnamed protein product [Blastocystis hominis]>gi|300124050|emb|CBK25321.2| Cpn60 [Blastocystis hominis]
c142824_g1	1.6121	0.002724	PREDICTED: F-box protein At4g00755 [Cucumis sativus]>gi|778677311|ref|XP_011650767.1| PREDICTED: F-box protein At4g00755 [Cucumis sativus]>gi|778677313|ref|XP_011650768.1| PREDICTED: F-box protein At4g00755 [Cucumis sativus]>gi|778677316|ref|XP_011650770.1| PREDICTED: F-box protein At4g00755 [Cucumis sativus]>gi|700201420|gb|KGN56553.1| hypothetical protein Csa_3G124240 [Cucumis sativus]
c57299_g1	3.0684	0.0027268	PREDICTED: serine/threonine-protein kinase CDL1 [Cucumis sativus]>gi|700211003|gb|KGN66099.1| hypothetical protein Csa_1G570240 [Cucumis sativus]
c63018_g1	2.9366	0.0027293	PREDICTED: transcription factor MYB44 [Cucumis sativus]>gi|700204221|gb|KGN59354.1| hypothetical protein Csa_3G812750 [Cucumis sativus]
c20375_g1	1.2207	0.0027305	--
c72271_g2	-1.4341	0.002751	PREDICTED: myosin-J heavy chain isoform X2 [Cucumis sativus]
c1576_g1	1.6184	0.0027629	PREDICTED: inositol-3-phosphate synthase [Cucumis sativus]>gi|700193564|gb|KGN48768.1| hypothetical protein Csa_6G500600 [Cucumis sativus]
c70293_g2	0.99515	0.0027629	PREDICTED: triose phosphate/phosphate translocator, chloroplastic isoform X2 [Cucumis melo]
c143039_g1	1.4597	0.0027663	PREDICTED: MLP-like protein 31 [Cucumis sativus]
c43343_g1	-1.0231	0.0027722	PREDICTED: uncharacterized protein LOC103490587 [Cucumis melo]
c73075_g4	-4.3201	0.0027722	--
c41728_g1	-1.8106	0.0027782	--
c65626_g2	-1.0669	0.002802	PREDICTED: uncharacterized protein LOC101218566 [Cucumis sativus]>gi|449462603|ref|XP_004149030.1| PREDICTED: uncharacterized protein LOC101218566 [Cucumis sativus]>gi|659100521|ref|XP_008451134.1| PREDICTED: uncharacterized protein LOC103492511 [Cucumis melo]>gi|659100523|ref|XP_008451135.1| PREDICTED: uncharacterized protein LOC103492511 [Cucumis melo]>gi|778663565|ref|XP_011660109.1| PREDICTED…
c34040_g1	1.1296	0.0028091	hypothetical protein Csa_5G576590 [Cucumis sativus]
c68820_g2	-1.4934	0.0028216	PREDICTED: MATE efflux family protein 5-like isoform X3 [Cucumis melo]
c27607_g1	5.2974	0.0028231	predicted protein [Hordeum vulgare subsp. vulgare]
c43510_g2	-4.064	0.0028231	--
c12211_g1	1.8626	0.0028432	PREDICTED: uncharacterized protein LOC103486236 [Cucumis melo]
c143821_g1	1.1868	0.0028513	PREDICTED: abscisic acid receptor PYL4-like [Cucumis melo]
c63573_g1	-1.958	0.0028586	PREDICTED: mitochondrial pyruvate carrier 1-like [Cucumis melo]
c50975_g1	-3.6209	0.0028853	PREDICTED: WAT1-related protein At5g07050 [Cucumis sativus]>gi|700204285|gb|KGN59418.1| hypothetical protein Csa_3G818270 [Cucumis sativus]
c70844_g1	-1.2956	0.0028863	PREDICTED: probable GABA transporter 2 [Cucumis sativus]>gi|700198234|gb|KGN53392.1| hypothetical protein Csa_4G051440 [Cucumis sativus]
c60743_g1	-1.3156	0.0028867	PREDICTED: cinnamoyl-CoA reductase 1 [Cucumis sativus]>gi|700204541|gb|KGN59674.1| hypothetical protein Csa_3G837550 [Cucumis sativus]
c45573_g1	#NAME?	0.0028966	--
c29970_g1	1.461	0.0028967	--
c72783_g1	2.9347	0.002914	PREDICTED: beta-galactosidase-like [Cucumis melo]
c63855_g1	1.2318	0.0029366	PREDICTED: two-component response regulator ARR17-like isoform X2 [Cucumis melo]
c64147_g1	2.3538	0.0029544	PREDICTED: zinc finger CCCH domain-containing protein 14-like [Cucumis sativus]>gi|778673169|ref|XP_011649940.1| PREDICTED: zinc finger CCCH domain-containing protein 14-like [Cucumis sativus]
c39624_g1	-2.2025	0.0029564	PREDICTED: uncharacterized protein LOC103495597 [Cucumis melo]
c42565_g1	-1.1366	0.0029607	PREDICTED: nuclear transcription factor Y subunit A-3-like [Eucalyptus grandis]>gi|702292470|ref|XP_010047512.1| PREDICTED: nuclear transcription factor Y subunit A-3-like [Eucalyptus grandis]>gi|702292474|ref|XP_010047514.1| PREDICTED: nuclear transcription factor Y subunit A-3-like [Eucalyptus grandis]>gi|629114776|gb|KCW79451.1| hypothetical protein EUGRSUZ_C00842 [Eucalyptus grandis]
c108271_g1	-4.2361	0.0029721	--
c39338_g1	-1.24	0.0029721	PREDICTED: reticulon-4-interacting protein 1, mitochondrial [Cucumis sativus]>gi|700202507|gb|KGN57640.1| hypothetical protein Csa_3G236570 [Cucumis sativus]
c66509_g1	-1.8266	0.0029757	PREDICTED: gibberellin 2-beta-dioxygenase 1 [Cucumis melo]
c68655_g1	2.9632	0.0029757	--
c20269_g1	4.3608	0.0029941	PREDICTED: UPF0392 protein At1g27200 [Cucumis sativus]>gi|700192324|gb|KGN47528.1| hypothetical protein Csa_6G355960 [Cucumis sativus]
c67825_g2	-1.029	0.0030033	hypothetical protein PRUPE_ppa012937mg [Prunus persica]>gi|595830537|ref|XP_007206095.1| hypothetical protein PRUPE_ppa012937mg [Prunus persica]>gi|462401736|gb|EMJ07293.1| hypothetical protein PRUPE_ppa012937mg [Prunus persica]>gi|462401737|gb|EMJ07294.1| hypothetical protein PRUPE_ppa012937mg [Prunus persica]
c59075_g2	1.0318	0.0030239	PREDICTED: uncharacterized protein LOC103495966 [Cucumis melo]
c67985_g1	2.7484	0.0030239	PREDICTED: pathogenesis-related protein PR-1 [Cucumis melo]
c57438_g1	Inf	0.003026	predicted protein, partial [Hordeum vulgare subsp. vulgare]
c53769_g1	-1.8374	0.0030509	PREDICTED: 3-hydroxyisobutyryl-CoA hydrolase-like protein 5 [Cucumis sativus]>gi|778695343|ref|XP_011653977.1| PREDICTED: 3-hydroxyisobutyryl-CoA hydrolase-like protein 5 [Cucumis sativus]>gi|700199777|gb|KGN54935.1| hypothetical protein Csa_4G608110 [Cucumis sativus]
c68690_g2	-1.3959	0.0030641	PREDICTED: solute carrier family 25 member 44-like [Cucumis sativus]>gi|700202063|gb|KGN57196.1| hypothetical protein Csa_3G171040 [Cucumis sativus]
c104009_g1	2.6773	0.0031122	--
c116881_g1	3.4098	0.0031122	--
c117269_g1	2.4607	0.0031274	--
c130986_g1	1.6197	0.0031274	hypothetical protein Csa_4G001535 [Cucumis sativus]
c46671_g1	-1.33	0.0031366	PREDICTED: uncharacterized protein LOC101218685 [Cucumis sativus]>gi|778716485|ref|XP_011657548.1| PREDICTED: uncharacterized protein LOC101218685 [Cucumis sativus]>gi|778716489|ref|XP_011657549.1| PREDICTED: uncharacterized protein LOC101218685 [Cucumis sativus]>gi|700192763|gb|KGN47967.1| hypothetical protein Csa_6G421610 [Cucumis sativus]
c131171_g1	-1.3666	0.0031415	PREDICTED: uncharacterized protein LOC103494333 [Cucumis melo]
c46224_g1	1.1056	0.0031533	PREDICTED: probable L-type lectin-domain containing receptor kinase VII.2 [Cucumis sativus]>gi|700188388|gb|KGN43621.1| hypothetical protein Csa_7G048050 [Cucumis sativus]
c68127_g1	1.6094	0.0031588	PREDICTED: probable protein phosphatase 2C 42 isoform X1 [Cucumis melo]
c69038_g1	1.5602	0.0031614	PREDICTED: uncharacterized protein LOC101216438 [Cucumis sativus]>gi|700203447|gb|KGN58580.1| hypothetical protein Csa_3G689790 [Cucumis sativus]
c60009_g1	-1.0521	0.0031911	PREDICTED: ubiquitin-conjugating enzyme E2 32 [Cucumis melo]
c72693_g1	1.3086	0.0031946	PREDICTED: glycerol-3-phosphate dehydrogenase [NAD(+)] [Cucumis sativus]>gi|778703528|ref|XP_011655381.1| PREDICTED: glycerol-3-phosphate dehydrogenase [NAD(+)] [Cucumis sativus]
c62557_g1	-1.1356	0.0032103	PREDICTED: cytochrome P450 82A3-like [Cucumis melo]
c59620_g1	1.3433	0.0032138	PREDICTED: uncharacterized protein LOC103484007 [Cucumis melo]
c52989_g1	-1.054	0.0032206	PREDICTED: histone H1 [Cucumis melo]
c101689_g1	0.98226	0.003228	PREDICTED: ATP sulfurylase 2 [Cucumis melo]
c73105_g1	-1.3055	0.0032496	PREDICTED: uncharacterized protein LOC101215477 isoform X1 [Cucumis sativus]
c39230_g1	1.2608	0.0032499	PREDICTED: putative pentatricopeptide repeat-containing protein At3g08820 [Cucumis melo]
c68171_g1	-0.96413	0.0032532	PREDICTED: uncharacterized oxidoreductase At1g06690, chloroplastic isoform X2 [Cucumis melo]
c60019_g1	-1.8285	0.0032533	ADP-glucose pyrophosphorylase large subunit 1 [Citrullus lanatus subsp. vulgaris]
c70719_g3	1.347	0.0032602	PREDICTED: ethylene-responsive transcription factor ERF060 [Cucumis melo]
c67427_g1	2.0286	0.003271	putative AP endonuclease/reverse transcriptase [Brassica napus]
c71383_g1	1.0795	0.003271	PREDICTED: mitogen-activated protein kinase 15 isoform X2 [Cucumis melo]
c70683_g1	1.5088	0.0032812	--
c66716_g1	1.0625	0.0032878	PREDICTED: 30S ribosomal protein S10, chloroplastic [Cucumis melo]
c88973_g1	-2.0675	0.0032878	PREDICTED: uncharacterized serine-rich protein C215.13 isoform X1 [Cucumis melo]
c8649_g1	1.1017	0.0033166	PREDICTED: ethylene-responsive transcription factor 4 [Cucumis melo]
c72246_g2	2.0595	0.003325	OSJNBb0026E15.10 [Oryza sativa Japonica Group]
c129599_g1	-1.0809	0.0033303	PREDICTED: CBS domain-containing protein CBSX1, chloroplastic-like [Cucumis sativus]>gi|700209807|gb|KGN64903.1| hypothetical protein Csa_1G152500 [Cucumis sativus]
c73404_g1	1.0499	0.0033303	PREDICTED: dicarboxylate transporter 2.1, chloroplastic-like [Cucumis melo]
c73596_g1	1.1626	0.0033495	PREDICTED: uncharacterized protein LOC101219513 isoform X1 [Cucumis sativus]>gi|700198875|gb|KGN54033.1| hypothetical protein Csa_4G269160 [Cucumis sativus]
c89391_g1	-1.1589	0.0033539	PREDICTED: uncharacterized protein LOC103485750 isoform X1 [Cucumis melo]
c73160_g1	-1.0042	0.0033609	hypothetical protein Csa_6G104600 [Cucumis sativus]
c50983_g1	-2.6842	0.0033646	--
c54907_g1	1.7928	0.0033683	PREDICTED: ER lumen protein-retaining receptor [Cucumis melo]
c71700_g1	-1.2288	0.0033745	PREDICTED: actin-related protein 2/3 complex subunit 1A-like [Cucumis melo]
c144227_g1	1.7748	0.0033774	--
c54300_g1	1.0479	0.0033859	PREDICTED: protein THYLAKOID FORMATION1, chloroplastic [Cucumis melo]
c68867_g3	-1.3201	0.0033912	PREDICTED: probable purine permease 11 [Cucumis sativus]>gi|700191082|gb|KGN46286.1| hypothetical protein Csa_6G079800 [Cucumis sativus]
c61304_g1	1.7706	0.0034061	PREDICTED: probable L-type lectin-domain containing receptor kinase VI.1 [Cucumis melo]>gi|659083473|ref|XP_008442375.1| PREDICTED: probable L-type lectin-domain containing receptor kinase VI.1 [Cucumis melo]>gi|659083475|ref|XP_008442376.1| PREDICTED: probable L-type lectin-domain containing receptor kinase VI.1 [Cucumis melo]>gi|659083477|ref|XP_008442377.1| PREDICTED: probable L-type lectin-do…
c21358_g1	Inf	0.0034075	--
c69783_g2	-2.4489	0.0034176	--
c859_g1	-1.3128	0.0034693	PREDICTED: uncharacterized protein DDB_G0287625 isoform X1 [Cucumis melo]
c72132_g2	1.3516	0.003478	PREDICTED: lisH domain-containing protein C29A3.03c [Cucumis sativus]>gi|778718902|ref|XP_011657931.1| PREDICTED: lisH domain-containing protein C29A3.03c [Cucumis sativus]
c132698_g1	-1.7661	0.0034785	--
c29205_g1	1.1728	0.003521	PREDICTED: fasciclin-like arabinogalactan protein 6 [Cucumis melo]
c60189_g1	1.0278	0.0035276	PREDICTED: homeobox protein 4-like [Cucumis melo]>gi|659103779|ref|XP_008452699.1| PREDICTED: homeobox protein 4-like [Cucumis melo]>gi|659103781|ref|XP_008452700.1| PREDICTED: homeobox protein 4-like [Cucumis melo]
c101795_g1	-1.1094	0.0035423	PREDICTED: ALA-interacting subunit 5-like [Cucumis melo]
c64493_g1	-1.2437	0.0035552	PREDICTED: ocs element-binding factor 1-like [Cucumis sativus]>gi|700206701|gb|KGN61820.1| hypothetical protein Csa_2G249260 [Cucumis sativus]
c21821_g1	-1.2638	0.0035961	PREDICTED: pentatricopeptide repeat-containing protein At2g17670 [Cucumis sativus]>gi|700193774|gb|KGN48978.1| hypothetical protein Csa_6G507510 [Cucumis sativus]
c64870_g1	1.7217	0.0035961	hypothetical protein PRUPE_ppa021750mg, partial [Prunus persica]>gi|462408751|gb|EMJ14085.1| hypothetical protein PRUPE_ppa021750mg, partial [Prunus persica]
c52428_g1	3.7004	0.0036021	--
c71230_g2	1.0094	0.0036033	PREDICTED: protein WEAK CHLOROPLAST MOVEMENT UNDER BLUE LIGHT 1-like [Cucumis sativus]>gi|700207390|gb|KGN62509.1| hypothetical protein Csa_2G357320 [Cucumis sativus]
c90602_g1	-2.5213	0.0036039	PREDICTED: F-box protein SKIP22-like [Cucumis melo]>gi|307135956|gb|ADN33816.1| F-box family protein [Cucumis melo subsp. melo]
c61468_g1	1.1406	0.0036079	PREDICTED: U-box domain-containing protein 3 [Cucumis melo]>gi|659100740|ref|XP_008451243.1| PREDICTED: U-box domain-containing protein 3 [Cucumis melo]
c117090_g1	-1.8447	0.0036137	PREDICTED: uncharacterized protein LOC105768423 [Gossypium raimondii]>gi|763795798|gb|KJB62794.1| hypothetical protein B456_009G438000 [Gossypium raimondii]
c67650_g2	1.1312	0.0036159	PREDICTED: cation/H(+) antiporter 20 [Cucumis sativus]>gi|700199075|gb|KGN54233.1| hypothetical protein Csa_4G294410 [Cucumis sativus]
c116445_g1	1.3161	0.0036572	--
c68854_g1	-0.98557	0.0036572	PREDICTED: high mobility group B protein 1 [Cucumis sativus]>gi|778693785|ref|XP_011653691.1| PREDICTED: high mobility group B protein 1 [Cucumis sativus]>gi|700199219|gb|KGN54377.1| hypothetical protein Csa_4G309150 [Cucumis sativus]
c102061_g1	-2.2107	0.003671	putative 70kDa heat-shock protein [Prunus dulcis]
c67607_g1	1.1916	0.0036766	PREDICTED: RNA polymerase sigma factor sigB isoform X1 [Cucumis melo]
c132101_g1	-2.4021	0.0036966	hypothetical protein Csa_2G263880 [Cucumis sativus]
c54531_g1	1.0417	0.0037332	PREDICTED: uncharacterized protein LOC101207574 isoform X1 [Cucumis sativus]>gi|700208344|gb|KGN63440.1| hypothetical protein Csa_1G000640 [Cucumis sativus]
c65374_g2	1.2848	0.0037353	PREDICTED: uncharacterized protein LOC103484373 [Cucumis melo]
c70371_g3	-1.1448	0.0037404	PREDICTED: uncharacterized protein At3g49140-like [Cucumis melo]
c68709_g1	2.7148	0.0037412	PREDICTED: MAGUK p55 subfamily member 3-like [Cucumis melo]
c63051_g1	1.1134	0.0037424	PREDICTED: uncharacterized protein LOC103491234 isoform X1 [Cucumis melo]
c68680_g1	1.4144	0.0037501	PREDICTED: protein PHLOEM PROTEIN 2-LIKE A10 [Cucumis sativus]>gi|700200130|gb|KGN55288.1| hypothetical protein Csa_4G644650 [Cucumis sativus]
c53325_g2	-3.208	0.003755	--
c66945_g1	1.0957	0.0037844	PREDICTED: uncharacterized protein LOC101203240 [Cucumis sativus]
c68518_g1	-1.0671	0.0037968	PREDICTED: uncharacterized protein LOC101301109 [Fragaria vesca subsp. vesca]
c70734_g1	1.0136	0.0037991	PREDICTED: leghemoglobin reductase [Cucumis melo]
c67956_g2	-1.2223	0.0038183	PREDICTED: uncharacterized WD repeat-containing protein C2A9.03-like [Cucumis melo]>gi|659089143|ref|XP_008445350.1| PREDICTED: uncharacterized WD repeat-containing protein C2A9.03-like [Cucumis melo]
c57587_g1	Inf	0.0038195	Para-nitrobenzyl esterase, putative [Ricinus communis]>gi|223521112|gb|EEF26342.1| Para-nitrobenzyl esterase, putative, partial [Ricinus communis]
c64909_g1	0.98537	0.003827	PREDICTED: uncharacterized protein LOC101213956 [Cucumis sativus]>gi|778671826|ref|XP_011649692.1| PREDICTED: uncharacterized protein LOC101213956 [Cucumis sativus]
c68713_g1	1.3201	0.0038319	beta-tubulin, partial [Carica papaya]
c70963_g1	-1.0001	0.0038599	PREDICTED: UDP-glycosyltransferase 74E2-like [Cucumis melo]
c37668_g2	-2.1218	0.0038618	PREDICTED: probable salt tolerance-like protein At1g75540 [Cucumis melo]
c72949_g1	-1.3586	0.0038618	PREDICTED: transcription factor bHLH157 [Cucumis sativus]>gi|700200545|gb|KGN55678.1| hypothetical protein Csa_3G002970 [Cucumis sativus]
c73895_g1	-6.6817	0.0038644	HSP25.5 [Citrullus lanatus]
c89450_g1	1.0608	0.0038697	PREDICTED: protein EARLY FLOWERING 3 [Cucumis melo]>gi|659124852|ref|XP_008462381.1| PREDICTED: protein EARLY FLOWERING 3 [Cucumis melo]>gi|659124854|ref|XP_008462382.1| PREDICTED: protein EARLY FLOWERING 3 [Cucumis melo]
c52478_g1	1.0668	0.003882	PREDICTED: probable galacturonosyltransferase 10 [Cucumis sativus]>gi|700188938|gb|KGN44171.1| hypothetical protein Csa_7G212620 [Cucumis sativus]
c69590_g3	1.3144	0.0038834	PREDICTED: anthocyanidin 3-O-glucoside 5-O-glucosyltransferase-like, partial [Cucumis melo]
c8580_g1	-1.19	0.0038843	PREDICTED: GDSL esterase/lipase At2g04570 [Cucumis melo]
c144270_g1	-1.888	0.0038894	PREDICTED: glycine--tRNA ligase 1, mitochondrial [Cucumis sativus]>gi|700206104|gb|KGN61223.1| hypothetical protein Csa_2G070890 [Cucumis sativus]
c71528_g1	-0.97814	0.0038894	PREDICTED: ultraviolet-B receptor UVR8-like isoform X4 [Cucumis sativus]
c102495_g1	2.1292	0.0038989	hypothetical protein Csa_2G009440 [Cucumis sativus]
c4324_g1	-1.9009	0.0038989	PREDICTED: codeine O-demethylase-like isoform X1 [Cucumis melo]
c62359_g1	2.4138	0.0039251	--
c63594_g1	2.1445	0.0039356	PREDICTED: probable zinc metalloprotease EGY2, chloroplastic isoform X2 [Cucumis sativus]>gi|700190577|gb|KGN45781.1| hypothetical protein Csa_6G011070 [Cucumis sativus]
c70925_g2	1.4483	0.0039378	PREDICTED: serine/threonine-protein kinase BRI1-like 2 isoform X1 [Cucumis sativus]>gi|700194559|gb|KGN49736.1| hypothetical protein Csa_5G092940 [Cucumis sativus]
c143413_g1	1.1328	0.0039479	PREDICTED: AP2/ERF and B3 domain-containing transcription factor RAV1-like [Cucumis sativus]
c69848_g1	2.0577	0.0039479	PREDICTED: mechanosensitive ion channel protein 10 [Cucumis melo]
c116101_g1	Inf	0.0039531	predicted protein [Physcomitrella patens]>gi|162684515|gb|EDQ70917.1| predicted protein [Physcomitrella patens]
c66984_g1	-0.98462	0.0039563	PREDICTED: probable leucine-rich repeat receptor-like protein kinase At5g49770 isoform X1 [Cucumis sativus]>gi|700203540|gb|KGN58673.1| hypothetical protein Csa_3G727910 [Cucumis sativus]
c63958_g2	-3.3844	0.0039841	PREDICTED: uncharacterized protein LOC103493134 [Cucumis melo]
c53659_g1	1.0185	0.0039864	PREDICTED: THO complex subunit 4A-like [Cucumis sativus]>gi|700191971|gb|KGN47175.1| hypothetical protein Csa_6G193610 [Cucumis sativus]
c54014_g1	1.1997	0.0039864	PREDICTED: ankyrin repeat-containing protein At5g02620-like [Cucumis sativus]>gi|700190168|gb|KGN45401.1| hypothetical protein Csa_7G447160 [Cucumis sativus]
c68818_g1	1.1708	0.0039864	PREDICTED: uncharacterized protein LOC103482749 [Cucumis melo]>gi|659073829|ref|XP_008437276.1| PREDICTED: uncharacterized protein LOC103482749 [Cucumis melo]>gi|659073831|ref|XP_008437277.1| PREDICTED: uncharacterized protein LOC103482749 [Cucumis melo]
c72787_g2	0.99745	0.0039864	PREDICTED: F-box protein At5g46170-like [Cucumis sativus]>gi|700194205|gb|KGN49409.1| hypothetical protein Csa_6G523990 [Cucumis sativus]
c59156_g1	-1.1319	0.0040287	PREDICTED: cationic amino acid transporter 5 [Cucumis melo]
c63105_g4	-1.1397	0.004036	PREDICTED: mitochondrial import inner membrane translocase subunit TIM23-1 [Cucumis sativus]>gi|659124770|ref|XP_008462339.1| PREDICTED: mitochondrial import inner membrane translocase subunit TIM23-1-like [Cucumis melo]
c42864_g1	-1.8181	0.0040478	--
c8323_g1	1.2545	0.0040527	PREDICTED: LOW QUALITY PROTEIN: probable pectinesterase/pectinesterase inhibitor 51 [Cucumis melo]
c62169_g1	3.177	0.0040572	PREDICTED: thioredoxin-like protein CXXS1 [Cucumis melo]
c65778_g2	-1.0581	0.0040582	PREDICTED: uncharacterized protein LOC101213055 isoform X1 [Cucumis sativus]>gi|700200477|gb|KGN55610.1| hypothetical protein Csa_3G002310 [Cucumis sativus]
c2814_g2	2.4027	0.0040998	PREDICTED: short-chain dehydrogenase TIC 32, chloroplastic [Cucumis melo]
c53332_g1	1.4274	0.0040998	PREDICTED: amyloid beta A4 precursor protein-binding family B member 1-interacting protein [Cucumis sativus]>gi|700198615|gb|KGN53773.1| hypothetical protein Csa_4G126430 [Cucumis sativus]
c114891_g1	Inf	0.0041008	uncharacterized protein LOC100382976 [Zea mays]>gi|223975097|gb|ACN31736.1| unknown [Zea mays]
c144631_g1	Inf	0.0041008	predicted protein [Hordeum vulgare subsp. vulgare]
c64724_g1	-1.434	0.0041008	PREDICTED: uncharacterized protein LOC103494640 isoform X1 [Cucumis melo]
c71038_g2	-1.2901	0.0041008	hypothetical protein Csa_1G042955 [Cucumis sativus]
c44257_g1	1.0238	0.004102	PREDICTED: phosphatidylinositol 4-kinase gamma 4 [Cucumis sativus]>gi|700191153|gb|KGN46357.1| hypothetical protein Csa_6G087850 [Cucumis sativus]
c116552_g1	1.1302	0.0041051	PREDICTED: sulfate transporter 3.1 [Cucumis melo]
c69954_g1	-1.1179	0.0041283	PREDICTED: uncharacterized protein At1g01500 [Cucumis sativus]>gi|700201352|gb|KGN56485.1| hypothetical protein Csa_3G121610 [Cucumis sativus]
c51191_g1	2.6345	0.0041322	PREDICTED: uncharacterized protein LOC105435751 [Cucumis sativus]>gi|700190737|gb|KGN45941.1| hypothetical protein Csa_6G028940 [Cucumis sativus]
c142778_g1	-1.7867	0.0041365	PREDICTED: uncharacterized WD repeat-containing protein C2A9.03-like [Cucumis melo]>gi|659089143|ref|XP_008445350.1| PREDICTED: uncharacterized WD repeat-containing protein C2A9.03-like [Cucumis melo]
c70244_g2	-1.9322	0.0041435	PREDICTED: uncharacterized protein LOC101217607 [Cucumis sativus]>gi|778658655|ref|XP_011653040.1| PREDICTED: uncharacterized protein LOC101217607 [Cucumis sativus]>gi|700209540|gb|KGN64636.1| hypothetical protein Csa_1G072470 [Cucumis sativus]
c68351_g1	0.99315	0.0041521	PREDICTED: amino acid permease 6-like [Cucumis melo]
c65001_g1	1.1533	0.0041631	PREDICTED: cyclic dof factor 3-like [Cucumis sativus]>gi|700208910|gb|KGN64006.1| DOF domain class transcription factor [Cucumis sativus]
c10833_g1	-2.2001	0.0041674	PREDICTED: protein NRT1/ PTR FAMILY 6.1 [Cucumis melo]>gi|659108356|ref|XP_008454155.1| PREDICTED: protein NRT1/ PTR FAMILY 6.1 [Cucumis melo]>gi|659108358|ref|XP_008454156.1| PREDICTED: protein NRT1/ PTR FAMILY 6.1 [Cucumis melo]
c54418_g1	3.054	0.0041844	--
c69631_g1	0.99074	0.0041899	PREDICTED: uncharacterized protein At4g15545-like isoform X2 [Cucumis melo]
c51014_g2	-3.5279	0.0042158	PREDICTED: uncharacterized protein LOC101203417 [Cucumis sativus]>gi|700195335|gb|KGN50512.1| hypothetical protein Csa_5G179770 [Cucumis sativus]
c52373_g1	1.9847	0.0042268	PREDICTED: putative 4-hydroxy-tetrahydrodipicolinate reductase 3, chloroplastic isoform X3 [Cucumis melo]
c88821_g1	-1.1577	0.0042268	PREDICTED: something about silencing protein 10 isoform X1 [Cucumis melo]
c69735_g3	1.3766	0.0042473	--
c70051_g1	1.015	0.0042486	Major facilitator superfamily protein isoform 1 [Theobroma cacao]>gi|508724128|gb|EOY16025.1| Major facilitator superfamily protein isoform 1 [Theobroma cacao]
c72464_g1	1.0015	0.0042515	PREDICTED: ATPase 11, plasma membrane-type [Cucumis melo]
c145089_g1	-2.5112	0.0042522	PREDICTED: protein RADIALIS-like 3 [Cucumis sativus]>gi|700204829|gb|KGN59962.1| hypothetical protein Csa_3G857030 [Cucumis sativus]
c60086_g1	-1.5102	0.0042845	PREDICTED: 20 kDa chaperonin, chloroplastic [Cucumis melo]
c71425_g1	-1.04	0.0043075	PREDICTED: probable 2-oxoglutarate-dependent dioxygenase At3g49630 isoform X1 [Cucumis sativus]>gi|778665804|ref|XP_011648635.1| PREDICTED: probable 2-oxoglutarate-dependent dioxygenase At3g49630 isoform X1 [Cucumis sativus]
c62544_g1	-1.0655	0.0043175	PREDICTED: copper-transporting ATPase PAA1, chloroplastic-like [Cucumis melo]
c5459_g1	-1.4649	0.0043207	PREDICTED: argininosuccinate lyase, chloroplastic [Cucumis melo]
c43894_g1	-1.8169	0.0043332	PREDICTED: uncharacterized protein LOC103487091 [Cucumis melo]
c65735_g1	2.1909	0.0043332	PREDICTED: 3-ketodihydrosphingosine reductase [Cucumis sativus]>gi|700193306|gb|KGN48510.1| hypothetical protein Csa_6G490250 [Cucumis sativus]
c38119_g1	1.5105	0.0043612	PREDICTED: cell number regulator 5 [Cucumis sativus]>gi|700193967|gb|KGN49171.1| hypothetical protein Csa_6G516790 [Cucumis sativus]
c59558_g1	1.6307	0.0043635	PREDICTED: auxin-induced protein 22D-like [Cucumis sativus]>gi|700189531|gb|KGN44764.1| hypothetical protein Csa_7G378530 [Cucumis sativus]
c66822_g1	-1.1738	0.004365	PREDICTED: serine/threonine-protein kinase HT1-like [Cucumis sativus]>gi|700209210|gb|KGN64306.1| hypothetical protein Csa_1G046040 [Cucumis sativus]
c61038_g1	-1.2535	0.0043971	PREDICTED: 1,4-alpha-glucan-branching enzyme 3, chloroplastic/amyloplastic isoform X1 [Cucumis melo]
c142635_g1	3.6245	0.0044053	hypothetical protein Csa_2G258100 [Cucumis sativus]
c67912_g1	-1.0415	0.0044053	EF1-alpha [Forsythia x intermedia]
c44568_g1	1.0966	0.004426	PREDICTED: leucine-rich repeat receptor-like protein kinase PXL2 [Cucumis melo]
c63121_g1	-1.101	0.0044575	PREDICTED: DNA ligase 4 isoform X1 [Cucumis sativus]
c53302_g1	1.4851	0.0044673	PREDICTED: transcription factor bHLH147 [Cucumis melo]
c69972_g2	1.0335	0.0044788	PREDICTED: uncharacterized membrane protein At1g16860-like [Cucumis melo]>gi|659120637|ref|XP_008460289.1| PREDICTED: uncharacterized membrane protein At1g16860-like [Cucumis melo]
c72709_g1	0.97513	0.0044814	PREDICTED: protein CHUP1, chloroplastic [Cucumis sativus]>gi|778705878|ref|XP_011655756.1| PREDICTED: protein CHUP1, chloroplastic [Cucumis sativus]>gi|700196863|gb|KGN52040.1| hypothetical protein Csa_5G608280 [Cucumis sativus]
c65712_g1	5.8671	0.0044821	PREDICTED: probable LRR receptor-like serine/threonine-protein kinase At4g36180 [Cucumis melo]
c63104_g3	2.1966	0.0045188	PREDICTED: probable inactive leucine-rich repeat receptor-like protein kinase At1g66830 [Cucumis melo]
c71393_g1	2.1893	0.0045251	PREDICTED: uncharacterized protein LOC103485788 [Cucumis melo]>gi|659082187|ref|XP_008441711.1| PREDICTED: uncharacterized protein LOC103485788 [Cucumis melo]
c29769_g1	-2.5506	0.004538	PREDICTED: uncharacterized protein LOC103504254, partial [Cucumis melo]
c65625_g2	-1.065	0.004622	PREDICTED: ABSCISIC ACID-INSENSITIVE 5-like protein 6 isoform X2 [Cucumis melo]>gi|659109934|ref|XP_008454958.1| PREDICTED: ABSCISIC ACID-INSENSITIVE 5-like protein 6 isoform X2 [Cucumis melo]
c66633_g1	-1.0132	0.0046343	PREDICTED: uncharacterized protein LOC101203603 isoform X1 [Cucumis sativus]>gi|700197820|gb|KGN52978.1| hypothetical protein Csa_4G008810 [Cucumis sativus]
c35529_g1	3.3361	0.0046886	--
c12232_g1	5.073	0.0046893	PREDICTED: L-type lectin-domain containing receptor kinase IX.1 [Cucumis melo]
c62228_g2	2.6553	0.004718	PREDICTED: basic 7S globulin-like [Cucumis melo]
c65111_g1	1.1761	0.004731	PREDICTED: L-type lectin-domain containing receptor kinase S.4-like [Cucumis melo]
c66498_g2	4.326	0.004734	PREDICTED: probable transcription factor GLK2 [Cucumis melo]
c59366_g1	-2.9562	0.004775	PREDICTED: uncharacterized protein LOC103491553 [Cucumis melo]>gi|659097703|ref|XP_008449768.1| PREDICTED: uncharacterized protein LOC103491553 [Cucumis melo]
c5255_g1	2.0836	0.0047919	--
c12768_g1	Inf	0.0048074	predicted protein [Hordeum vulgare subsp. vulgare]>gi|662508063|gb|KEQ65670.1| ribosomal protein L14b/L23e [Aureobasidium melanogenum CBS 110374]>gi|662515455|gb|KEQ73021.1| ribosomal protein L14b/L23e [Aureobasidium namibiae CBS 147.97]>gi|662522981|gb|KEQ80377.1| ribosomal protein L14b/L23e [Aureobasidium pullulans EXF-150]>gi|662539134|gb|KEQ96438.1| hypothetical protein AUEXF2481DRAFT_3936 [A…
c69531_g1	-1.3025	0.0048149	hypothetical protein Csa_5G056620 [Cucumis sativus]
c71856_g1	-1.2433	0.0048149	maturase [Cucurbita pepo]>gi|259156814|gb|ACV96675.1| maturase [Cucurbita pepo]
c66836_g1	2.5061	0.0048299	--
c41278_g1	1.0955	0.0048857	PREDICTED: uncharacterized protein LOC101208733 [Cucumis sativus]>gi|700192589|gb|KGN47793.1| hypothetical protein Csa_6G403590 [Cucumis sativus]
c130430_g1	1.5643	0.0049072	PREDICTED: nematode resistance protein-like HSPRO2 [Cucumis melo]
c143444_g1	-2.4586	0.0049348	PREDICTED: heat shock 70 kDa protein 15-like [Cucumis sativus]>gi|700190121|gb|KGN45354.1| hypothetical protein Csa_7G446710 [Cucumis sativus]
c143553_g1	1.8265	0.0049353	--
c58409_g1	-1.9902	0.0049657	PREDICTED: palmitoyl-acyl carrier protein thioesterase, chloroplastic [Cucumis sativus]>gi|778665983|ref|XP_011648667.1| PREDICTED: palmitoyl-acyl carrier protein thioesterase, chloroplastic [Cucumis sativus]>gi|778665986|ref|XP_011648668.1| PREDICTED: palmitoyl-acyl carrier protein thioesterase, chloroplastic [Cucumis sativus]>gi|700205521|gb|KGN60640.1| hypothetical protein Csa_2G005370 [Cucumi…
c29855_g1	0.96801	0.0049818	PREDICTED: scarecrow-like protein 9 [Cucumis melo]>gi|659083780|ref|XP_008442538.1| PREDICTED: scarecrow-like protein 9 [Cucumis melo]
c65732_g1	Inf	0.0050002	predicted protein [Hordeum vulgare subsp. vulgare]
c34448_g1	Inf	0.0050023	uncharacterized protein LOC100274488 [Zea mays]>gi|194708194|gb|ACF88181.1| unknown [Zea mays]>gi|223973261|gb|ACN30818.1| unknown [Zea mays]>gi|342879627|gb|EGU80869.1| hypothetical protein FOXB_08627 [Fusarium oxysporum Fo5176]>gi|517314155|emb|CCT66763.1| related to RAY38 protein [Fusarium fujikuroi IMI 58289]>gi|584135005|gb|EWG44368.1| hypothetical protein FVEG_05449 [Fusarium verticillioide…
c54498_g1	1.8811	0.005012	PREDICTED: uncharacterized protein LOC101203014 [Cucumis sativus]
c58731_g1	1.1184	0.005012	PREDICTED: 50S ribosomal protein L17, chloroplastic [Cucumis sativus]>gi|700203542|gb|KGN58675.1| hypothetical protein Csa_3G727930 [Cucumis sativus]
c71334_g1	0.95461	0.0050426	PREDICTED: uncharacterized protein LOC103486172 [Cucumis melo]
c19405_g1	1.6362	0.005076	hypothetical protein PHAVU_006G111100g [Phaseolus vulgaris]>gi|561020508|gb|ESW19279.1| hypothetical protein PHAVU_006G111100g [Phaseolus vulgaris]
c42058_g1	-1.3413	0.0050984	PREDICTED: influenza virus NS1A-binding protein homolog isoform X1 [Cucumis melo]
c47038_g1	1.4003	0.0050984	PREDICTED: serine/threonine-protein kinase At5g01020 [Cucumis sativus]>gi|700205385|gb|KGN60504.1| hypothetical protein Csa_2G000130 [Cucumis sativus]
c68035_g1	2.0398	0.0050996	PREDICTED: transmembrane protein 64-like [Cucumis sativus]>gi|700200799|gb|KGN55932.1| hypothetical protein Csa_3G037070 [Cucumis sativus]
c17921_g1	-0.98571	0.005139	PREDICTED: U-box domain-containing protein 19-like [Cucumis sativus]>gi|700196635|gb|KGN51812.1| hypothetical protein Csa_5G601620 [Cucumis sativus]
c143120_g1	1.2331	0.0051548	PREDICTED: basic 7S globulin 2 [Cucumis sativus]>gi|700189592|gb|KGN44825.1| hypothetical protein Csa_7G390050 [Cucumis sativus]
c62185_g1	1.3512	0.0051548	PREDICTED: adenylyl-sulfate kinase 3-like [Cucumis melo]
c143437_g1	1.9576	0.0051586	lycopene epsilon cyclase, partial [Cucurbita moschata]
c31554_g1	-1.1618	0.0051816	PREDICTED: DEAD-box ATP-dependent RNA helicase 32 [Cucumis melo]
c72078_g2	1.7389	0.0051932	PREDICTED: probable beta-D-xylosidase 7 [Cucumis melo]
c72922_g3	-1.1878	0.0051932	--
c129364_g1	-1.0249	0.0051995	PREDICTED: peptidyl-prolyl cis-trans isomerase NIMA-interacting 4 [Vitis vinifera]
c89222_g1	1.3329	0.0051995	PREDICTED: peptidyl-prolyl cis-trans isomerase A1 [Cucumis sativus]>gi|700194611|gb|KGN49788.1| Peptidyl-prolyl cis-trans isomerase [Cucumis sativus]
c67808_g2	1.1014	0.0052078	PREDICTED: LIM domain-containing protein WLIM2b [Cucumis sativus]>gi|659081626|ref|XP_008441430.1| PREDICTED: pollen-specific protein SF3-like [Cucumis melo]>gi|659081628|ref|XP_008441431.1| PREDICTED: pollen-specific protein SF3-like [Cucumis melo]>gi|659081630|ref|XP_008441432.1| PREDICTED: pollen-specific protein SF3-like [Cucumis melo]>gi|778709453|ref|XP_011656401.1| PREDICTED: LIM domain-co…
c151000_g1	-2.1793	0.0052263	--
c144236_g1	-1.2397	0.0052283	PREDICTED: anthocyanidin 3-O-glucoside 2''-O-glucosyltransferase-like [Cucumis melo]>gi|659110924|ref|XP_008455483.1| PREDICTED: anthocyanidin 3-O-glucoside 2''-O-glucosyltransferase-like [Cucumis melo]
c32806_g1	2.1212	0.0052283	--
c89003_g1	1.6671	0.0052283	PREDICTED: phospholipase A1-Igamma1, chloroplastic-like isoform X1 [Cucumis melo]
c118338_g1	5.1629	0.0052553	60S ribosomal protein L13a-2 [Zea mays]
c12548_g1	-1.1326	0.0052602	PREDICTED: auxin-binding protein T85 [Cucumis melo]
c55249_g1	-1.8282	0.0053032	PREDICTED: cystinosin homolog isoform X2 [Cucumis sativus]>gi|700203091|gb|KGN58224.1| hypothetical protein Csa_3G596240 [Cucumis sativus]
c70960_g1	2.0766	0.0053388	PREDICTED: putative leucine-rich repeat receptor-like protein kinase At2g19210 [Cucumis melo]
c51268_g1	-0.94635	0.0053724	PREDICTED: thioredoxin M-type, chloroplastic-like [Cucumis sativus]>gi|700192287|gb|KGN47491.1| hypothetical protein Csa_6G343710 [Cucumis sativus]
c143023_g1	3.0452	0.0053768	--
c59127_g2	Inf	0.0053945	transketolase [Phytophthora infestans T30-4]>gi|262103399|gb|EEY61451.1| transketolase [Phytophthora infestans T30-4]
c115370_g1	-1.7874	0.0053995	hypothetical protein Csa_6G148320 [Cucumis sativus]
c66022_g1	1.6571	0.0053995	PREDICTED: serine/threonine-protein kinase AFC2 isoform X1 [Cucumis sativus]>gi|700209258|gb|KGN64354.1| hypothetical protein Csa_1G048950 [Cucumis sativus]
c63886_g1	1.1894	0.0054148	PREDICTED: U-box domain-containing protein 11-like [Cucumis sativus]
c130934_g1	4.8524	0.0054193	unknown [Medicago truncatula]
c64980_g1	1.1424	0.0054197	PREDICTED: ankyrin repeat-containing protein At2g01680 [Cucumis sativus]>gi|700196291|gb|KGN51468.1| hypothetical protein Csa_5G561770 [Cucumis sativus]
c59488_g1	-1.5022	0.0054224	PREDICTED: U-box domain-containing protein 15-like isoform X2 [Cucumis melo]
c43426_g1	-0.9496	0.0054231	PREDICTED: 1,2-dihydroxy-3-keto-5-methylthiopentene dioxygenase 4 [Cucumis melo]
c53581_g1	1.1047	0.0054262	hypothetical protein Csa_1G011450 [Cucumis sativus]
c53163_g3	-0.92375	0.0054339	RecName: Full=Mavicyanin [Cucurbita pepo]>gi|1836088|gb|AAB46871.1| mavicyanin=12.752 kda small blue copper-containing stellacyanin-like glycoprotein/type I cupredoxin [Cucurbita pepo=green zucchini, peelings, Peptide, 108 aa]
c60242_g2	2.2987	0.0054376	PREDICTED: 7-deoxyloganetic acid glucosyltransferase-like [Cucumis sativus]>gi|700199161|gb|KGN54319.1| hypothetical protein Csa_4G303180 [Cucumis sativus]
c69181_g2	-2.0836	0.0054379	--
c69890_g1	-1.5848	0.0054667	PREDICTED: pyruvate, phosphate dikinase, chloroplastic [Cucumis melo]>gi|659076580|ref|XP_008438756.1| PREDICTED: pyruvate, phosphate dikinase, chloroplastic [Cucumis melo]
c63246_g1	-1.6934	0.0055127	PREDICTED: uncharacterized protein LOC101205271 [Cucumis sativus]>gi|700195270|gb|KGN50447.1| hypothetical protein Csa_5G175710 [Cucumis sativus]
c73684_g1	-1.0351	0.0055237	PREDICTED: protein BOLA2 [Cucumis sativus]>gi|700207015|gb|KGN62134.1| Transcription regulator [Cucumis sativus]
c133637_g1	1.5138	0.0055289	--
c2805_g1	1.25	0.0055439	PREDICTED: 4-coumarate--CoA ligase 1-like [Cucumis melo]
c55489_g1	1.7783	0.0055732	PREDICTED: transcription initiation factor IIE subunit alpha-like [Cucumis sativus]
c53073_g2	5.1301	0.0056028	hypothetical protein F442_00471 [Phytophthora parasitica P10297]
c77177_g1	-1.1423	0.0056579	--
c64255_g1	0.95843	0.0056645	PREDICTED: uncharacterized protein LOC101218753 [Cucumis sativus]>gi|778687228|ref|XP_011652530.1| PREDICTED: uncharacterized protein LOC101218753 [Cucumis sativus]
c68192_g2	2.1115	0.0056645	PREDICTED: probable alpha,alpha-trehalose-phosphate synthase [UDP-forming] 7 [Cucumis sativus]
c65626_g1	-1.0328	0.0056704	PREDICTED: uncharacterized protein LOC101218566 [Cucumis sativus]>gi|449462603|ref|XP_004149030.1| PREDICTED: uncharacterized protein LOC101218566 [Cucumis sativus]>gi|659100521|ref|XP_008451134.1| PREDICTED: uncharacterized protein LOC103492511 [Cucumis melo]>gi|659100523|ref|XP_008451135.1| PREDICTED: uncharacterized protein LOC103492511 [Cucumis melo]>gi|778663565|ref|XP_011660109.1| PREDICTED…
[truncated: 1,132 more rows]

## Sheet: PM_L48vsW_L24
		B: PM_L48 vs. W_L24 comparison
gene_id	log2PM_L48vsW_L24	padj	Annotation
c73301_g1	-4.4765	1.3612e-73	PREDICTED: BAG family molecular chaperone regulator 6 [Cucumis sativus]>gi|700190500|gb|KGN45704.1| hypothetical protein Csa_6G006890 [Cucumis sativus]
c71655_g1	-4.1949	3.3035e-61	PREDICTED: protein GIGANTEA isoform X1 [Cucumis sativus]
c60354_g2	-5.1977	1.3904e-57	PREDICTED: thiamine thiazole synthase, chloroplastic [Cucumis sativus]>gi|700201016|gb|KGN56149.1| hypothetical protein Csa_3G078800 [Cucumis sativus]
c43431_g1	-4.0224	7.8765e-54	PREDICTED: PERQ amino acid-rich with GYF domain-containing protein 2 isoform X1 [Cucumis melo]
c38197_g1	-4.8432	2.4293e-50	PREDICTED: glycerol-3-phosphate acyltransferase 1 [Cucumis sativus]
c67634_g3	-3.9124	1.2606e-46	PREDICTED: 9-cis-epoxycarotenoid dioxygenase NCED3, chloroplastic-like [Cucumis melo]
c46580_g1	-4.0663	5.9424e-42	PREDICTED: uncharacterized protein LOC101210685 [Cucumis sativus]>gi|700195207|gb|KGN50384.1| hypothetical protein Csa_5G171170 [Cucumis sativus]
c19199_g1	-3.6905	1.2913e-41	PREDICTED: probable folate-biopterin transporter 9, chloroplastic isoform X1 [Cucumis melo]
c60920_g1	-4.4292	1.5146e-38	--
c72139_g1	-3.1653	4.7134e-38	PREDICTED: uncharacterized protein LOC103487777 [Cucumis melo]
c47378_g1	-4.4013	7.6032e-38	PREDICTED: xanthoxin dehydrogenase [Cucumis sativus]>gi|700195931|gb|KGN51108.1| hypothetical protein Csa_5G453160 [Cucumis sativus]
c74357_g1	-4.5809	1.0048e-37	PREDICTED: 22.0 kDa heat shock protein-like [Cucumis sativus]>gi|700188657|gb|KGN43890.1| Heat-shock protein [Cucumis sativus]
c67185_g1	-3.3743	6.7174e-37	PREDICTED: nuclear transcription factor Y subunit A-7-like [Cucumis sativus]
c72452_g1	-2.9392	1.5812e-34	PREDICTED: BAG family molecular chaperone regulator 6-like [Cucumis melo]
c60370_g1	-2.8028	8.5552e-33	PREDICTED: uncharacterized protein LOC101222422 [Cucumis sativus]>gi|700198778|gb|KGN53936.1| hypothetical protein Csa_4G192080 [Cucumis sativus]
c60224_g1	-3.6191	2.1105e-32	PREDICTED: uncharacterized protein LOC103503000 [Cucumis melo]
c129405_g1	-3.3415	6.5835e-32	PREDICTED: galactinol synthase 2 [Cucumis melo]
c70071_g3	-2.8737	1.2935e-31	PREDICTED: NAC domain-containing protein 2-like [Cucumis sativus]>gi|700192503|gb|KGN47707.1| NAC domain-containing protein [Cucumis sativus]
c67293_g1	-3.2988	9.1669e-31	PREDICTED: uncharacterized protein LOC103502859 isoform X1 [Cucumis melo]
c54704_g2	-3.4148	1.1302e-30	PREDICTED: TMV resistance protein N-like [Cucumis melo]
c70422_g1	-3.9657	4.6449e-30	PREDICTED: embryonic protein DC-8 isoform X2 [Cucumis melo]
c143829_g1	-3.8573	6.2157e-29	PREDICTED: salicylate carboxymethyltransferase-like [Cucumis melo]
c71097_g1	-2.7463	1.4747e-28	PREDICTED: protein ECERIFERUM 1-like [Cucumis sativus]>gi|700191077|gb|KGN46281.1| hypothetical protein Csa_6G079750 [Cucumis sativus]
c73384_g1	-3.8055	4.9509e-27	PREDICTED: LOW QUALITY PROTEIN: CBL-interacting serine/threonine-protein kinase 7-like [Cucumis melo]
c130166_g1	-3.4248	5.6524e-27	--
c65422_g1	-2.8481	1.6697e-26	PREDICTED: dnaJ homolog subfamily B member 8 [Cucumis melo]
c3150_g1	-2.9108	9.4136e-26	PREDICTED: 3-ketoacyl-CoA synthase 19 [Cucumis sativus]>gi|700201791|gb|KGN56924.1| hypothetical protein Csa_3G144140 [Cucumis sativus]
c40369_g1	-2.9043	1.2407e-25	PREDICTED: uncharacterized protein LOC103484635 [Cucumis melo]
c70540_g1	-2.8372	1.3919e-25	PREDICTED: GDSL esterase/lipase EXL3-like [Cucumis melo]
c65563_g1	-2.5617	3.6205e-25	PREDICTED: CSC1-like protein ERD4 [Cucumis sativus]>gi|700194232|gb|KGN49436.1| hypothetical protein Csa_6G525220 [Cucumis sativus]
c63554_g1	-3.4359	5.6163e-25	PREDICTED: 14 kDa proline-rich protein DC2.15-like [Prunus mume]
c38562_g1	-3.2742	6.7704e-25	PREDICTED: uncharacterized protein LOC103483904 [Cucumis melo]
c63625_g1	-2.4837	1.1802e-23	PREDICTED: 3-ketoacyl-CoA synthase 6 [Cucumis melo]
c63808_g1	-2.8492	5.4256e-23	PREDICTED: type I inositol 1,4,5-trisphosphate 5-phosphatase CVP2 isoform X1 [Cucumis melo]>gi|659083863|ref|XP_008442580.1| PREDICTED: type I inositol 1,4,5-trisphosphate 5-phosphatase CVP2 isoform X1 [Cucumis melo]
c59697_g1	-2.6876	5.9844e-23	PREDICTED: heat stress transcription factor A-7a [Cucumis sativus]>gi|778669065|ref|XP_011649187.1| PREDICTED: heat stress transcription factor A-7a [Cucumis sativus]>gi|778669069|ref|XP_011649188.1| PREDICTED: heat stress transcription factor A-7a [Cucumis sativus]>gi|700206587|gb|KGN61706.1| hypothetical protein Csa_2G228420 [Cucumis sativus]
c43058_g1	-2.659	7.7211e-23	PREDICTED: alpha-glucan water dikinase, chloroplastic [Cucumis melo]
c71063_g1	-3.9586	1.0983e-22	PREDICTED: heat shock protein 83 [Cucumis melo]
c73327_g1	-3.487	2.4235e-22	PREDICTED: peroxidase 42 [Cucumis melo]>gi|307136213|gb|ADN34050.1| peroxidase [Cucumis melo subsp. melo]
c47040_g4	-2.2178	9.7463e-22	PREDICTED: dehydrodolichyl diphosphate synthase 2 [Cucumis melo]
c41976_g1	-3.3199	1.2322e-21	PREDICTED: TMV resistance protein N-like [Cucumis melo]
c71639_g1	-2.3297	4.6455e-21	PREDICTED: ATP-dependent Clp protease ATP-binding subunit clpX-like, mitochondrial isoform X2 [Cucumis melo]>gi|307135876|gb|ADN33742.1| ATP-dependent clp protease ATP-binding subunit clpx [Cucumis melo subsp. melo]
c68013_g1	-2.4046	5.1146e-21	hypothetical protein Csa_6G409980 [Cucumis sativus]
c54504_g2	-2.2083	5.6883e-21	PREDICTED: RING finger and CHY zinc finger domain-containing protein 1 isoform X2 [Cucumis melo]
c88438_g1	-4.2138	7.364e-21	PREDICTED: uncharacterized protein LOC101204123 [Cucumis sativus]>gi|700195914|gb|KGN51091.1| hypothetical protein Csa_5G435060 [Cucumis sativus]
c73350_g1	-3.0758	9.3617e-21	hypothetical protein Csa_1G033200 [Cucumis sativus]
c62989_g3	-2.8888	9.945e-21	hypothetical protein PRUPE_ppa007982mg [Prunus persica]>gi|462418238|gb|EMJ22687.1| hypothetical protein PRUPE_ppa007982mg [Prunus persica]
c102420_g1	-2.5098	1.317e-20	PREDICTED: 3-ketoacyl-CoA synthase 1 [Cucumis sativus]
c38170_g1	-2.9367	1.6932e-20	ascorbate peroxidase 2 [Momordica charantia]
c130468_g1	-3.1031	1.977e-20	PREDICTED: homeobox-leucine zipper protein ATHB-12 [Cucumis sativus]>gi|700201257|gb|KGN56390.1| hypothetical protein Csa_3G119240 [Cucumis sativus]
c71533_g3	-2.7572	4.9588e-20	PREDICTED: small heat shock protein, chloroplastic-like [Cucumis melo]
c130000_g1	-2.7602	5.3247e-20	PREDICTED: uncharacterized protein LOC103485984 [Cucumis melo]
c101851_g1	-2.1803	1.6672e-19	PREDICTED: pheophytinase, chloroplastic [Cucumis sativus]>gi|778728475|ref|XP_011659427.1| PREDICTED: pheophytinase, chloroplastic [Cucumis sativus]>gi|778728478|ref|XP_011659428.1| PREDICTED: pheophytinase, chloroplastic [Cucumis sativus]>gi|700189853|gb|KGN45086.1| hypothetical protein Csa_7G420790 [Cucumis sativus]
c64430_g1	-2.6027	1.6672e-19	PREDICTED: bidirectional sugar transporter SWEET16-like [Cucumis sativus]>gi|700210955|gb|KGN66051.1| hypothetical protein Csa_1G569280 [Cucumis sativus]
c68025_g1	-2.0808	2.5137e-19	PREDICTED: small heat shock protein, chloroplastic-like isoform X2 [Cucumis melo]
c73240_g1	-3.1624	3.7005e-19	PREDICTED: peroxisomal membrane protein PMP22 [Cucumis sativus]>gi|700193890|gb|KGN49094.1| hypothetical protein Csa_6G513580 [Cucumis sativus]
c115440_g1	-3.1467	6.4523e-19	HSP27.8 [Citrullus lanatus]
c8424_g1	-2.0788	6.4523e-19	PREDICTED: non-specific lipid-transfer protein 1 [Cucumis sativus]>gi|700203563|gb|KGN58696.1| Non-specific lipid-transfer protein [Cucumis sativus]
c65240_g1	-3.8282	9.8808e-19	PREDICTED: pentatricopeptide repeat-containing protein At2g35130 [Cucumis sativus]>gi|700211771|gb|KGN66867.1| hypothetical protein Csa_1G701920 [Cucumis sativus]
c47161_g1	-2.9458	2.1617e-18	PREDICTED: probable plastidic glucose transporter 1 [Cucumis melo]
c130949_g1	-2.4739	4.2763e-18	PREDICTED: plastid-lipid-associated protein, chloroplastic-like [Jatropha curcas]>gi|643703629|gb|KDP20693.1| hypothetical protein JCGZ_21164 [Jatropha curcas]
c61319_g1	-2.6041	1.062e-17	PREDICTED: universal stress protein A-like protein [Eucalyptus grandis]
c101700_g1	-2.7266	1.5747e-17	PREDICTED: dehydration-responsive protein RD22 isoform X1 [Cucumis melo]
c115631_g1	-2.4556	4.9938e-17	--
c58956_g1	-2.0085	5.2879e-17	PREDICTED: 18.5 kDa class I heat shock protein-like [Cucumis melo]
c74615_g1	-2.2606	1.3695e-16	PREDICTED: probable acetyltransferase NATA1-like [Cucumis melo]
c42592_g1	-2.1738	2.2547e-16	PREDICTED: protein MOTHER of FT and TF 1-like [Cucumis melo]
c59275_g1	-2.726	2.333e-16	PREDICTED: ethylene-responsive transcription factor ERF061-like [Cucumis melo]
c69479_g1	-6.1092	2.5237e-16	multicellular trichome development class IV homeodomain-leucine zipper transcription factor [Cucumis sativus]
c73325_g1	-2.1852	9.0974e-16	PREDICTED: putative gamma-glutamylcyclotransferase At3g02910 [Cucumis sativus]>gi|700206601|gb|KGN61720.1| hypothetical protein Csa_2G232990 [Cucumis sativus]
c101829_g1	-1.9055	1.1837e-15	PREDICTED: multiprotein-bridging factor 1c [Cucumis sativus]>gi|700205504|gb|KGN60623.1| hypothetical protein Csa_2G004720 [Cucumis sativus]
c71760_g1	-1.9889	1.3523e-15	PREDICTED: probable protein phosphatase 2C 75 isoform X1 [Cucumis melo]
c67685_g1	-1.8953	1.581e-15	PREDICTED: vacuolar-processing enzyme-like [Cucumis melo]
c64837_g1	-2.2408	1.8628e-15	PREDICTED: uncharacterized protein LOC101207081 [Cucumis sativus]>gi|700203916|gb|KGN59049.1| hypothetical protein Csa_3G748780 [Cucumis sativus]
c130130_g1	-2.0697	2.179e-15	PREDICTED: zinc finger protein CONSTANS-LIKE 5-like [Cucumis melo]
c25457_g1	-1.8861	3.1171e-15	PREDICTED: chaperone protein ClpB3, chloroplastic [Cucumis sativus]>gi|700203011|gb|KGN58144.1| hypothetical protein Csa_3G556200 [Cucumis sativus]
c68645_g1	-1.9793	4.139e-15	RecName: Full=Chaperonin CPN60-1, mitochondrial; AltName: Full=HSP60-1; Flags: Precursor [Cucurbita maxima]>gi|478785|pir||S29315 chaperonin 60 - cucurbit>gi|12544|emb|CAA50217.1| chaperonin 60 [Cucurbita cv. Kurokawa Amakuri]
c70081_g1	-3.4845	5.5639e-15	PREDICTED: NAC domain-containing protein 2-like [Cucumis sativus]>gi|700199390|gb|KGN54548.1| hypothetical protein Csa_4G361820 [Cucumis sativus]
c60242_g1	-3.4677	6.2405e-15	PREDICTED: 7-deoxyloganetic acid glucosyltransferase-like [Cucumis sativus]>gi|700199161|gb|KGN54319.1| hypothetical protein Csa_4G303180 [Cucumis sativus]
c66433_g1	-1.9952	6.6361e-15	PREDICTED: LOW QUALITY PROTEIN: receptor-like protein 12 [Cucumis melo]
c48266_g1	-2.2665	1.6099e-14	PREDICTED: uncharacterized protein LOC101215886 [Cucumis sativus]>gi|700201614|gb|KGN56747.1| hypothetical protein Csa_3G132000 [Cucumis sativus]
c60026_g1	-3.1574	2.5231e-14	PREDICTED: putative E3 ubiquitin-protein ligase XBAT31 [Cucumis melo]
c64099_g1	-1.8754	2.5542e-14	PREDICTED: protein RRP5 homolog [Cucumis sativus]>gi|700199698|gb|KGN54856.1| hypothetical protein Csa_4G553660 [Cucumis sativus]
c11847_g1	-1.8607	2.835e-14	PREDICTED: 1-aminocyclopropane-1-carboxylate oxidase homolog 6-like isoform X1 [Cucumis sativus]>gi|700197175|gb|KGN52352.1| hypothetical protein Csa_5G627090 [Cucumis sativus]
c50311_g1	-1.8494	3.1382e-14	PREDICTED: early nodulin-like protein 2 [Cucumis melo]
c73780_g1	-1.7973	3.3803e-14	PREDICTED: uncharacterized protein LOC103336889 [Prunus mume]
c10942_g1	-2.2687	7.1124e-14	PREDICTED: protein ECERIFERUM 1 [Cucumis sativus]>gi|700201532|gb|KGN56665.1| hypothetical protein Csa_3G127760 [Cucumis sativus]
c38231_g1	-4.8311	1.1564e-13	HSP20.3 [Citrullus lanatus]
c56545_g1	-1.9573	1.4888e-13	PREDICTED: pentatricopeptide repeat-containing protein At5g02860 [Cucumis melo]
c66984_g1	-1.89	2.0626e-13	PREDICTED: probable leucine-rich repeat receptor-like protein kinase At5g49770 isoform X1 [Cucumis sativus]>gi|700203540|gb|KGN58673.1| hypothetical protein Csa_3G727910 [Cucumis sativus]
c72405_g1	-1.7785	2.1418e-13	PREDICTED: two-component response regulator-like APRR7 [Cucumis melo]>gi|659068907|ref|XP_008447255.1| PREDICTED: two-component response regulator-like APRR7 [Cucumis melo]>gi|659068909|ref|XP_008447263.1| PREDICTED: two-component response regulator-like APRR7 [Cucumis melo]
c43463_g1	-3.3787	2.3181e-13	PREDICTED: beta-glucosidase 12-like isoform X2 [Phoenix dactylifera]
c117309_g1	-3.4711	2.458e-13	PREDICTED: uncharacterized protein LOC103503587 [Cucumis melo]
c68153_g1	-2.8713	2.5585e-13	PREDICTED: protein EARLY RESPONSIVE TO DEHYDRATION 15-like [Cucumis melo]
c71996_g3	-2.2865	2.8389e-13	PREDICTED: tyrosine-protein kinase FRK-like isoform X1 [Cucumis melo]
c60875_g1	-4.7507	3.1116e-13	PREDICTED: dnaJ homolog subfamily B member 7-like [Populus euphratica]
c71438_g1	-1.9106	4.5864e-13	PREDICTED: sodium-dependent phosphate transport protein 1, chloroplastic [Cucumis melo]
c66058_g1	-2.1302	7.2179e-13	PREDICTED: uncharacterized protein LOC101222072 [Cucumis sativus]>gi|700208429|gb|KGN63525.1| hypothetical protein Csa_1G002940 [Cucumis sativus]
c129403_g1	-1.7087	8.2727e-13	PREDICTED: chromoplast-specific carotenoid-associated protein, chromoplast [Cucumis sativus]>gi|62899808|sp|Q96398.1|CHRC_CUCSA RecName: Full=Chromoplast-specific carotenoid-associated protein, chromoplast; Flags: Precursor [Cucumis sativus]>gi|1523992|emb|CAA64846.1| chromoplast-specific carotenoid-associated protein, CHRC [Cucumis sativus]>gi|4138857|gb|AAD05165.1| chromoplast-specific caroteno…
c68285_g5	-3.3611	9.6513e-13	PREDICTED: heat shock 70 kDa protein [Cucumis melo]
c88755_g1	-1.8188	1.4049e-12	PREDICTED: uncharacterized protein LOC101208408 [Cucumis sativus]>gi|700209486|gb|KGN64582.1| hypothetical protein Csa_1G066510 [Cucumis sativus]
c73576_g1	-1.7241	2.0021e-12	PREDICTED: chaperone protein dnaJ 11, chloroplastic [Cucumis melo]
c71082_g1	-2.6963	2.1667e-12	PREDICTED: LOW QUALITY PROTEIN: fatty acyl-CoA reductase 3-like [Cucumis melo]
c51014_g1	-4.3926	2.7986e-12	PREDICTED: uncharacterized protein LOC101203417 [Cucumis sativus]>gi|700195335|gb|KGN50512.1| hypothetical protein Csa_5G179770 [Cucumis sativus]
c66230_g1	-1.9682	2.8865e-12	PREDICTED: DAG protein, chloroplastic [Cucumis sativus]>gi|659109221|ref|XP_008454611.1| PREDICTED: DAG protein, chloroplastic [Cucumis melo]
c47440_g1	-1.6801	2.9071e-12	RecName: Full=Catalase isozyme 2 [Cucurbita pepo]>gi|862454|dbj|BAA09507.1| catalase [Cucurbita pepo]
c47512_g1	-2.193	3.2223e-12	PREDICTED: CASP-like protein VIT_07s0104g01350 [Cucumis melo]
c44996_g1	-2.0612	3.5828e-12	PREDICTED: E3 ubiquitin-protein ligase RING1-like [Cucumis sativus]>gi|700196750|gb|KGN51927.1| hypothetical protein Csa_5G605210 [Cucumis sativus]
c69756_g1	-1.7518	3.6841e-12	PREDICTED: ABC transporter B family member 2 [Cucumis sativus]>gi|700205229|gb|KGN60362.1| hypothetical protein Csa_3G901080 [Cucumis sativus]
c71642_g1	-1.798	3.9416e-12	PREDICTED: BTB/POZ domain-containing protein At1g55760 [Cucumis melo]
c46514_g1	-2.1779	4.4425e-12	PREDICTED: uncharacterized protein LOC101207539 [Cucumis sativus]>gi|700194448|gb|KGN49625.1| hypothetical protein Csa_5G031450 [Cucumis sativus]
c68601_g1	-2.224	5.6156e-12	PREDICTED: adenine phosphoribosyltransferase 2-like [Cucumis melo]
c58729_g1	-1.9898	6.4026e-12	PREDICTED: 9-cis-epoxycarotenoid dioxygenase NCED3, chloroplastic-like [Cucumis melo]
c70237_g1	-2.7481	6.5621e-12	PREDICTED: uncharacterized protein LOC101214658 [Cucumis sativus]>gi|700210480|gb|KGN65576.1| hypothetical protein Csa_1G461020 [Cucumis sativus]
c129426_g1	-1.817	6.6388e-12	PREDICTED: uncharacterized protein LOC103487632 isoform X1 [Cucumis melo]
c72820_g1	-1.6527	6.9372e-12	PREDICTED: ABC transporter G family member 15-like [Cucumis melo]
c66108_g1	-2.463	7.0389e-12	PREDICTED: cytokinin riboside 5'-monophosphate phosphoribohydrolase LOG1 isoform X1 [Cucumis sativus]>gi|700189889|gb|KGN45122.1| hypothetical protein Csa_7G427120 [Cucumis sativus]
c17921_g1	-2.0885	7.9499e-12	PREDICTED: U-box domain-containing protein 19-like [Cucumis sativus]>gi|700196635|gb|KGN51812.1| hypothetical protein Csa_5G601620 [Cucumis sativus]
c11991_g1	-4.0514	1.0541e-11	PREDICTED: U-box domain-containing protein 19-like [Cucumis melo]
c115460_g1	-2.0544	1.0574e-11	--
c65086_g1	-1.9712	1.686e-11	PREDICTED: uncharacterized protein LOC101203013 isoform X2 [Cucumis sativus]>gi|700192989|gb|KGN48193.1| hypothetical protein Csa_6G446530 [Cucumis sativus]
c8580_g1	-2.5979	2.0054e-11	PREDICTED: GDSL esterase/lipase At2g04570 [Cucumis melo]
c69647_g1	-2.3833	2.1318e-11	PREDICTED: probable leucine-rich repeat receptor-like serine/threonine-protein kinase At5g15730 isoform X2 [Cucumis melo]
c56929_g2	-2.6448	2.3306e-11	silverleaf whitefly-induced protein 3 [Cucurbita pepo]
c129573_g1	-1.7897	3.0603e-11	PREDICTED: 21 kDa protein-like [Cucumis melo]
c64756_g1	-2.7206	3.2312e-11	PREDICTED: UDP-glycosyltransferase 74E2-like [Cucumis sativus]>gi|700192426|gb|KGN47630.1| hypothetical protein Csa_6G366280 [Cucumis sativus]
c59164_g2	-2.5985	3.2704e-11	PREDICTED: tRNA (guanine(26)-N(2))-dimethyltransferase [Cucumis sativus]>gi|778701518|ref|XP_011655039.1| PREDICTED: tRNA (guanine(26)-N(2))-dimethyltransferase [Cucumis sativus]>gi|700195552|gb|KGN50729.1| hypothetical protein Csa_5G220920 [Cucumis sativus]
c52053_g1	-2.6627	4.206e-11	PREDICTED: uncharacterized protein LOC103494976 [Cucumis melo]
c43003_g1	-3.2871	4.6696e-11	PREDICTED: phosphoenolpyruvate carboxylase 4 [Cucumis melo]
c145570_g1	-2.3333	5.7092e-11	PREDICTED: uncharacterized protein LOC103485536 [Cucumis melo]
c72731_g1	-1.9067	6.0823e-11	PREDICTED: metacaspase-9 [Cucumis melo]
c44126_g1	-2.918	6.5116e-11	--
c67201_g1	-2.0752	7.664e-11	PREDICTED: ELKS/Rab6-interacting/CAST family member 1 isoform X1 [Cucumis melo]
c114886_g1	-1.8459	8.4742e-11	PREDICTED: receptor-like protein kinase FERONIA [Cucumis sativus]>gi|700198634|gb|KGN53792.1| hypothetical protein Csa_4G129580 [Cucumis sativus]
c67956_g1	-1.9162	8.6115e-11	PREDICTED: uncharacterized WD repeat-containing protein C2A9.03-like [Cucumis melo]>gi|659089143|ref|XP_008445350.1| PREDICTED: uncharacterized WD repeat-containing protein C2A9.03-like [Cucumis melo]
c130168_g1	-2.2189	1.0024e-10	PREDICTED: DEAD-box ATP-dependent RNA helicase 31-like [Cucumis melo]>gi|659123153|ref|XP_008461520.1| PREDICTED: DEAD-box ATP-dependent RNA helicase 31-like [Cucumis melo]
c47465_g1	-3.0325	1.2666e-10	PREDICTED: probable galacturonosyltransferase-like 1 [Cucumis melo]
c70585_g2	-3.1852	1.3313e-10	PREDICTED: MADS-box transcription factor 23 isoform X3 [Cucumis melo]
c144304_g1	-3.5963	1.735e-10	PREDICTED: 17.1 kDa class II heat shock protein-like [Cucumis melo]
c63983_g1	-2.3321	1.9322e-10	PREDICTED: MLO-like protein 3 [Cucumis sativus]>gi|700209651|gb|KGN64747.1| hypothetical protein Csa_1G086900 [Cucumis sativus]
c8671_g2	-2.8424	2.5725e-10	PREDICTED: bifunctional epoxide hydrolase 2-like [Cucumis sativus]>gi|700197658|gb|KGN52816.1| hypothetical protein Csa_4G001830 [Cucumis sativus]
c68383_g1	-2.1876	2.6079e-10	PREDICTED: protein ECERIFERUM 3 [Cucumis sativus]>gi|700210175|gb|KGN65271.1| hypothetical protein Csa_1G294020 [Cucumis sativus]
c71911_g1	-1.6203	3.0121e-10	PREDICTED: uncharacterized membrane protein C2G11.09-like [Cucumis melo]>gi|659118219|ref|XP_008459006.1| PREDICTED: uncharacterized membrane protein C2G11.09-like [Cucumis melo]
c70939_g5	-1.5462	3.507e-10	PREDICTED: plastidal glycolate/glycerate translocator 1, chloroplastic [Jatropha curcas]
c59641_g1	-4.4046	5.3742e-10	phloem protein 2 [Cucurbita moschata]
c116314_g1	-2.5522	6.1553e-10	PREDICTED: probable F-box protein At1g60180 [Cucumis sativus]>gi|700204027|gb|KGN59160.1| hypothetical protein Csa_3G777680 [Cucumis sativus]
c114921_g1	-1.4913	6.3556e-10	RecName: Full=Ribosome-inactivating protein bryodin II; AltName: Full=BD2; AltName: Full=rRNA N-glycosidase; Flags: Precursor [Bryonia dioica]
c72211_g1	-4.2125	7.1437e-10	PREDICTED: ABC transporter B family member 4-like [Cucumis melo]>gi|659090341|ref|XP_008445964.1| PREDICTED: ABC transporter B family member 4-like [Cucumis melo]
c115126_g1	-1.7968	7.4092e-10	PREDICTED: uncharacterized protein LOC103485575 [Cucumis melo]
c68059_g2	-1.6241	7.56e-10	PREDICTED: uncharacterized protein LOC103485322 [Cucumis melo]
c20197_g1	-3.1243	7.8403e-10	hypothetical protein Csa_4G646330 [Cucumis sativus]
c71237_g1	-1.5776	8.1993e-10	PREDICTED: U-box domain-containing protein 45-like [Cucumis melo]
c115215_g1	-2.9741	8.4644e-10	PREDICTED: protein LURP-one-related 17 [Cucumis melo]
c23035_g1	-1.6057	8.5777e-10	PREDICTED: heat shock protein 81-1 [Cucumis melo]
c8426_g1	-1.5108	8.6149e-10	PREDICTED: ferritin-3, chloroplastic [Cucumis sativus]>gi|700195516|gb|KGN50693.1| hypothetical protein Csa_5G215130 [Cucumis sativus]
c67817_g1	-1.7797	9.0493e-10	hypothetical protein Csa_5G623660 [Cucumis sativus]
c71648_g1	-2.5614	9.0493e-10	PREDICTED: uncharacterized protein LOC103497057 [Cucumis melo]
c70107_g1	-1.5875	9.1654e-10	PREDICTED: serine/threonine-protein kinase TNNI3K [Cucumis melo]
c68086_g2	-2.7373	1.0027e-09	PREDICTED: myb-related protein 306-like [Cucumis melo]
c1677_g1	-3.2571	1.765e-09	PREDICTED: heavy metal-associated isoprenylated plant protein 26 [Cucumis sativus]>gi|700193734|gb|KGN48938.1| hypothetical protein Csa_6G507130 [Cucumis sativus]
c143140_g1	-2.0364	1.8514e-09	PREDICTED: uncharacterized protein LOC101208392 [Cucumis sativus]>gi|700200175|gb|KGN55333.1| hypothetical protein Csa_4G646070 [Cucumis sativus]
c89850_g1	-2.3455	1.9329e-09	PREDICTED: 17.8 kDa class I heat shock protein-like [Cucumis melo]
c69851_g1	-1.8603	2.0698e-09	PREDICTED: protein CHUP1, chloroplastic [Cucumis melo]>gi|659124905|ref|XP_008462406.1| PREDICTED: protein CHUP1, chloroplastic [Cucumis melo]
c20889_g1	-1.5171	2.1763e-09	PREDICTED: heat stress transcription factor B-2b-like [Cucumis melo]
c72877_g1	-2.0274	2.2867e-09	hypothetical protein Csa_7G452250 [Cucumis sativus]
c71655_g2	-3.0283	2.4032e-09	PREDICTED: protein GIGANTEA-like [Cucumis melo]>gi|659113765|ref|XP_008456744.1| PREDICTED: protein GIGANTEA-like [Cucumis melo]>gi|659113767|ref|XP_008456745.1| PREDICTED: protein GIGANTEA-like [Cucumis melo]
c56544_g1	-3.9904	2.6772e-09	PREDICTED: long chain acyl-CoA synthetase 1 isoform X2 [Cucumis melo]
c73128_g1	-1.7477	2.8276e-09	PREDICTED: ATP-dependent zinc metalloprotease FTSH 6, chloroplastic [Cucumis sativus]>gi|700197284|gb|KGN52461.1| hypothetical protein Csa_5G636530 [Cucumis sativus]
c66929_g2	-1.6418	3.1489e-09	PREDICTED: cold-regulated 413 plasma membrane protein 2-like [Cucumis melo]
c65001_g3	-2.3019	3.1649e-09	PREDICTED: protein ENHANCED DISEASE RESISTANCE 2 [Cucumis sativus]>gi|449459856|ref|XP_004147662.1| PREDICTED: protein ENHANCED DISEASE RESISTANCE 2 [Cucumis sativus]>gi|700202120|gb|KGN57253.1| hypothetical protein Csa_3G174560 [Cucumis sativus]
c67362_g1	-1.7325	3.7024e-09	PREDICTED: probable E3 ubiquitin-protein ligase XERICO [Cucumis sativus]>gi|700196570|gb|KGN51747.1| hypothetical protein Csa_5G598060 [Cucumis sativus]
c71984_g5	-1.5079	3.7909e-09	PREDICTED: LOW QUALITY PROTEIN: serine carboxypeptidase-like 51 [Cucumis melo]
c42658_g1	-1.4886	3.8295e-09	PREDICTED: uncharacterized protein LOC103502227 [Cucumis melo]
c61118_g1	-1.6134	3.9702e-09	PREDICTED: G-type lectin S-receptor-like serine/threonine-protein kinase At5g24080 isoform X1 [Cucumis melo]
c90177_g1	-2.8499	4.2579e-09	PREDICTED: probable carboxylesterase 18 [Cucumis melo]
c38437_g1	-1.5186	4.4272e-09	PREDICTED: annexin-like protein RJ4 [Cucumis melo]
c64568_g1	-1.4912	5.6018e-09	PREDICTED: uncharacterized protein At1g32220, chloroplastic [Cucumis sativus]>gi|700205220|gb|KGN60353.1| hypothetical protein Csa_3G900980 [Cucumis sativus]
c67812_g1	-1.8468	6.3912e-09	PREDICTED: scarecrow-like protein 13 [Cucumis sativus]>gi|700193843|gb|KGN49047.1| hypothetical protein Csa_6G511620 [Cucumis sativus]
c70278_g1	-2.7727	6.3991e-09	PREDICTED: cinnamoyl-CoA reductase 1-like [Populus euphratica]
c38662_g1	-1.4179	6.7615e-09	PREDICTED: REF/SRPP-like protein At1g67360 [Cucumis melo]
c68431_g2	-1.5478	6.9891e-09	PREDICTED: glucan endo-1,3-beta-glucosidase [Cucumis sativus]>gi|700210627|gb|KGN65723.1| Glucan endo-1,3-beta-glucosidase [Cucumis sativus]
c68869_g2	-1.4895	7.88e-09	PREDICTED: probable trehalose-phosphate phosphatase J isoform X2 [Cucumis melo]
c74251_g1	-3.4919	7.88e-09	HSP19 [Citrullus lanatus]
c60220_g1	-4.2108	9.7586e-09	PREDICTED: uncharacterized protein LOC103494915 [Cucumis melo]
c51123_g1	-1.4515	1.0471e-08	PREDICTED: protein MEI2-like 5 [Cucumis sativus]>gi|700192797|gb|KGN48001.1| AML1 [Cucumis sativus]
c61189_g1	-2.0741	1.0639e-08	--
c52389_g1	-4.39	1.1118e-08	PREDICTED: GDSL esterase/lipase EXL3-like [Cucumis melo]
c44996_g2	-2.0929	1.2509e-08	PREDICTED: E3 ubiquitin-protein ligase RING1-like [Cucumis melo]
c8306_g1	-1.4098	1.267e-08	PREDICTED: dnaJ protein homolog [Cucumis melo]
c88153_g1	-2.043	1.3727e-08	PREDICTED: cysteine proteinase RD19a [Cucumis sativus]>gi|700207528|gb|KGN62647.1| Cysteine protease [Cucumis sativus]
c102625_g1	-3.078	1.388e-08	alpha-1,4-glucan phosphorylase L isozyme [Cucurbita maxima]
c30399_g1	-2.8827	1.8883e-08	PREDICTED: transcription factor MYB44 [Cucumis melo]
c66310_g1	-1.9152	1.9253e-08	PREDICTED: probable polyamine oxidase 2 [Cucumis sativus]>gi|700198349|gb|KGN53507.1| hypothetical protein Csa_4G062920 [Cucumis sativus]
c50590_g1	-1.5626	1.9526e-08	PREDICTED: uncharacterized protein LOC103504553 [Cucumis melo]
c73331_g1	-1.8969	2.0441e-08	PREDICTED: tRNA (guanine(37)-N1)-methyltransferase 1 [Cucumis sativus]>gi|700204731|gb|KGN59864.1| hypothetical protein Csa_3G851170 [Cucumis sativus]
c975_g1	-1.4738	2.1749e-08	PREDICTED: probable acyl-activating enzyme 18, peroxisomal isoform X1 [Cucumis melo]
c71077_g1	-1.6706	2.3235e-08	PREDICTED: probable LRR receptor-like serine/threonine-protein kinase At1g06840 isoform X1 [Cucumis melo]
c66535_g1	-1.364	2.3434e-08	PREDICTED: zinc finger CCCH domain-containing protein 20-like [Cucumis sativus]
c32165_g1	-2.0095	2.5819e-08	PREDICTED: uncharacterized protein LOC103489851 [Cucumis melo]
c69134_g2	-1.9899	2.8441e-08	PREDICTED: probable LRR receptor-like serine/threonine-protein kinase At2g16250 [Cucumis sativus]>gi|778686582|ref|XP_011652415.1| PREDICTED: probable LRR receptor-like serine/threonine-protein kinase At2g16250 [Cucumis sativus]>gi|700204825|gb|KGN59958.1| hypothetical protein Csa_3G856010 [Cucumis sativus]
c65625_g1	-1.5063	2.9221e-08	PREDICTED: ABSCISIC ACID-INSENSITIVE 5-like protein 6 [Cucumis sativus]>gi|778725073|ref|XP_011658897.1| PREDICTED: ABSCISIC ACID-INSENSITIVE 5-like protein 6 [Cucumis sativus]>gi|700188688|gb|KGN43921.1| hypothetical protein Csa_7G073570 [Cucumis sativus]
c66566_g1	-1.5614	2.988e-08	PREDICTED: allene oxide synthase, chloroplastic-like [Cucumis melo]
c70215_g1	-1.4953	3.0441e-08	PREDICTED: uncharacterized protein LOC100241465 [Vitis vinifera]
c50482_g1	-2.0684	3.2233e-08	PREDICTED: geraniol 8-hydroxylase-like [Cucumis sativus]>gi|700194993|gb|KGN50170.1| hypothetical protein Csa_5G157290 [Cucumis sativus]
c129619_g1	-1.4769	3.5164e-08	PREDICTED: uncharacterized protein LOC103488227 [Cucumis melo]
c70389_g1	-1.714	3.9254e-08	PREDICTED: peptidyl-prolyl cis-trans isomerase FKBP53 [Cucumis sativus]
c70793_g1	-2.8325	3.9362e-08	PREDICTED: aquaporin NIP2-1-like [Cucumis melo]
c52533_g1	-1.7707	4.2024e-08	PREDICTED: hydroxyethylthiazole kinase [Cucumis melo]
c49202_g2	-3.6739	4.3777e-08	PREDICTED: protein ECERIFERUM 3 [Cucumis sativus]>gi|700210175|gb|KGN65271.1| hypothetical protein Csa_1G294020 [Cucumis sativus]
c70511_g1	-1.3338	4.9208e-08	hypothetical protein Csa_1G039100 [Cucumis sativus]
c130113_g1	-3.6295	5.9296e-08	PREDICTED: NAC domain-containing protein 72-like [Cucumis sativus]>gi|700201089|gb|KGN56222.1| hypothetical protein Csa_3G101810 [Cucumis sativus]
c62610_g1	-1.8938	6.0831e-08	PREDICTED: uncharacterized protein LOC103484836 [Cucumis melo]
c67377_g1	-1.3404	6.3926e-08	PREDICTED: uncharacterized protein LOC103493004 [Cucumis melo]
c68016_g2	-1.5175	6.7281e-08	PREDICTED: protein BOBBER 1 [Cucumis melo]
c10837_g1	-1.8358	7.3768e-08	PREDICTED: uncharacterized protein LOC101211866 [Cucumis sativus]
c73221_g2	-2.2293	7.4946e-08	reverse transcriptase [Populus ciliata]
c71201_g1	-1.4277	7.9238e-08	PREDICTED: probable aldehyde dehydrogenase [Cucumis sativus]>gi|700209155|gb|KGN64251.1| hypothetical protein Csa_1G045490 [Cucumis sativus]
c70899_g1	-1.5028	9.3492e-08	PREDICTED: ethylene-responsive transcription factor ERF036-like [Cucumis melo]
c8333_g1	-1.7115	9.4063e-08	branched chain amino acid transaminase [Cucumis melo]
c55609_g1	-1.3177	9.4821e-08	PREDICTED: REF/SRPP-like protein At3g05500 [Cucumis melo]
c55900_g1	-2.7911	1.1175e-07	PREDICTED: probable aldo-keto reductase 4 [Cucumis melo]
c88484_g1	-2.0615	1.192e-07	--
c45816_g1	-4.0263	1.194e-07	hypothetical protein Csa_1G068570 [Cucumis sativus]
c65838_g1	-1.6612	1.2293e-07	PREDICTED: UBA and UBX domain-containing protein At4g15410 [Cucumis melo]
c30035_g1	-1.4729	1.3355e-07	PREDICTED: uncharacterized protein At5g02240 [Cucumis melo]>gi|659098977|ref|XP_008450373.1| PREDICTED: uncharacterized protein At5g02240 [Cucumis melo]
c69266_g1	-1.6937	1.3355e-07	PREDICTED: probable polyamine oxidase 2 [Cucumis sativus]>gi|700198349|gb|KGN53507.1| hypothetical protein Csa_4G062920 [Cucumis sativus]
c71341_g1	-2.1781	1.3766e-07	PREDICTED: delta-9 acyl-lipid desaturase 1-like [Cucumis melo]
c70402_g1	-1.5931	1.4279e-07	PREDICTED: cysteine-rich receptor-like protein kinase 5 isoform X1 [Prunus mume]
c73598_g1	-1.6152	1.4445e-07	PREDICTED: proton-coupled amino acid transporter 3-like [Cucumis melo]
c63669_g1	-1.4929	1.4594e-07	PREDICTED: squamosa promoter-binding-like protein 6 isoform X1 [Cucumis sativus]>gi|700208979|gb|KGN64075.1| hypothetical protein Csa_1G039890 [Cucumis sativus]
c101805_g1	-2.9453	1.7237e-07	PREDICTED: protein ECERIFERUM 3 [Cucumis sativus]>gi|700210175|gb|KGN65271.1| hypothetical protein Csa_1G294020 [Cucumis sativus]
c67216_g2	-2.2163	1.7894e-07	PREDICTED: uncharacterized protein LOC105435656 [Cucumis sativus]>gi|700210199|gb|KGN65295.1| hypothetical protein Csa_1G303705 [Cucumis sativus]
c46642_g1	-3.6372	1.7929e-07	silverleaf whitefly-induced protein 3 [Cucurbita pepo]
c131244_g1	-3.2479	1.8487e-07	PREDICTED: CBS domain-containing protein CBSX1, chloroplastic-like [Cucumis sativus]>gi|700209807|gb|KGN64903.1| hypothetical protein Csa_1G152500 [Cucumis sativus]
c29879_g1	-1.393	1.9232e-07	PREDICTED: autophagy-related protein 8c [Cucumis sativus]>gi|659111743|ref|XP_008455886.1| PREDICTED: autophagy-related protein 8c [Cucumis melo]>gi|778673472|ref|XP_011649998.1| PREDICTED: autophagy-related protein 8c [Cucumis sativus]>gi|700208129|gb|KGN63248.1| hypothetical protein Csa_2G418350 [Cucumis sativus]
c61991_g1	-1.7147	2.1353e-07	PREDICTED: uncharacterized protein LOC103499170 [Cucumis melo]
c54237_g1	-1.422	2.4214e-07	PREDICTED: uncharacterized protein LOC103485503 [Cucumis melo]
c8312_g1	-1.5511	2.4214e-07	PREDICTED: metacaspase-4-like [Cucumis melo]
c69340_g1	-2.0562	2.4367e-07	PREDICTED: EH domain-containing protein 1 [Cucumis melo]
c71270_g1	-1.9445	2.7727e-07	PREDICTED: DEAD-box ATP-dependent RNA helicase 22 [Cucumis melo]
c71795_g1	-1.3334	2.9761e-07	PREDICTED: phosphoglycerate mutase-like [Cucumis melo]
c64988_g2	-3.9841	3.1756e-07	PREDICTED: RING-H2 finger protein ATL11-like [Cucumis sativus]>gi|700207600|gb|KGN62719.1| hypothetical protein Csa_2G369210 [Cucumis sativus]
c62996_g1	-1.5711	3.2791e-07	PREDICTED: uncharacterized protein LOC103491218 isoform X1 [Cucumis melo]
c45877_g1	-4.1775	3.4552e-07	PREDICTED: CSC1-like protein ERD4 [Cucumis sativus]>gi|700194232|gb|KGN49436.1| hypothetical protein Csa_6G525220 [Cucumis sativus]
c102313_g1	-1.3794	3.584e-07	PREDICTED: gibberellin-regulated protein 11 [Cucumis sativus]>gi|700204902|gb|KGN60035.1| hypothetical protein Csa_3G872170 [Cucumis sativus]
c142387_g1	-1.6218	3.6838e-07	PREDICTED: uncharacterized protein LOC101213862 [Cucumis sativus]>gi|700206839|gb|KGN61958.1| hypothetical protein Csa_2G277000 [Cucumis sativus]
c63812_g1	-1.8706	3.8609e-07	PREDICTED: 10 kDa chaperonin-like [Cucumis melo]
c60518_g1	-1.4652	3.948e-07	PREDICTED: zinc finger protein CONSTANS-LIKE 14-like [Cucumis sativus]>gi|700197870|gb|KGN53028.1| hypothetical protein Csa_4G011750 [Cucumis sativus]
c30866_g1	-3.1386	3.9603e-07	--
c49596_g1	-1.7771	4.1141e-07	PREDICTED: 3-methyl-2-oxobutanoate hydroxymethyltransferase 2, mitochondrial-like [Cucumis sativus]>gi|700189354|gb|KGN44587.1| hypothetical protein Csa_7G338120 [Cucumis sativus]
c71166_g2	-1.3582	4.1846e-07	PREDICTED: calcyclin-binding protein [Cucumis sativus]>gi|700210444|gb|KGN65540.1| hypothetical protein Csa_1G439330 [Cucumis sativus]
c20252_g1	-1.5888	4.2369e-07	PREDICTED: UDP-glucuronic acid decarboxylase 6-like [Cucumis melo]>gi|659123443|ref|XP_008461667.1| PREDICTED: UDP-glucuronic acid decarboxylase 6-like [Cucumis melo]>gi|659123445|ref|XP_008461668.1| PREDICTED: UDP-glucuronic acid decarboxylase 6-like [Cucumis melo]
c54863_g1	-2.5315	4.3505e-07	PREDICTED: protein NUCLEAR FUSION DEFECTIVE 4 [Cucumis sativus]>gi|700210766|gb|KGN65862.1| hypothetical protein Csa_1G533690 [Cucumis sativus]
c65625_g2	-1.4655	4.3808e-07	PREDICTED: ABSCISIC ACID-INSENSITIVE 5-like protein 6 isoform X2 [Cucumis melo]>gi|659109934|ref|XP_008454958.1| PREDICTED: ABSCISIC ACID-INSENSITIVE 5-like protein 6 isoform X2 [Cucumis melo]
c59779_g1	-1.396	4.7624e-07	PREDICTED: cytochrome c-type biogenesis ccda-like chloroplastic protein isoform X2 [Cucumis melo]
c68691_g5	-1.447	5.2346e-07	PREDICTED: uncharacterized protein LOC103483117 isoform X3 [Cucumis melo]
c72471_g1	-1.2291	5.8643e-07	PREDICTED: heat shock protein 83 [Cucumis sativus]>gi|700194621|gb|KGN49798.1| hypothetical protein Csa_5G135340 [Cucumis sativus]
c142893_g1	-1.6853	5.9537e-07	PREDICTED: mitochondrial ribosome-associated GTPase 1 [Cucumis melo]
c67956_g2	-1.7337	6.3466e-07	PREDICTED: uncharacterized WD repeat-containing protein C2A9.03-like [Cucumis melo]>gi|659089143|ref|XP_008445350.1| PREDICTED: uncharacterized WD repeat-containing protein C2A9.03-like [Cucumis melo]
c41216_g1	-1.815	6.3472e-07	PREDICTED: uncharacterized protein LOC105634878 [Jatropha curcas]>gi|317106739|dbj|BAJ53235.1| JHL06P13.16 [Jatropha curcas]>gi|643729228|gb|KDP37108.1| hypothetical protein JCGZ_06164 [Jatropha curcas]
c142966_g1	-1.3703	6.4399e-07	PREDICTED: 20 kDa chaperonin, chloroplastic [Cucumis melo]
c53544_g1	-2.4238	6.4994e-07	PREDICTED: acylpyruvase FAHD1, mitochondrial [Cucumis melo]
c63573_g1	-2.3318	8.2279e-07	PREDICTED: mitochondrial pyruvate carrier 1-like [Cucumis melo]
c69459_g1	-1.8634	8.4368e-07	PREDICTED: uncharacterized protein LOC101208263 [Cucumis sativus]>gi|700206773|gb|KGN61892.1| hypothetical protein Csa_2G263870 [Cucumis sativus]
c60328_g1	-1.4328	9.2575e-07	PREDICTED: subtilisin-like protease SBT1.7 [Cucumis sativus]>gi|700202178|gb|KGN57311.1| hypothetical protein Csa_3G178520 [Cucumis sativus]
c55244_g1	-1.7459	1.005e-06	PREDICTED: NAP1-related protein 2-like [Cucumis sativus]>gi|700197276|gb|KGN52453.1| hypothetical protein Csa_5G636460 [Cucumis sativus]
c71306_g1	-1.3037	1.0584e-06	PREDICTED: dipeptidyl peptidase 8 isoform X1 [Cucumis sativus]>gi|778698869|ref|XP_011654612.1| PREDICTED: dipeptidyl peptidase 8 isoform X1 [Cucumis sativus]>gi|778698872|ref|XP_011654613.1| PREDICTED: dipeptidyl peptidase 8 isoform X1 [Cucumis sativus]>gi|778698877|ref|XP_011654614.1| PREDICTED: dipeptidyl peptidase 8 isoform X1 [Cucumis sativus]>gi|778698880|ref|XP_011654615.1| PREDICTED: dipe…
c15653_g1	-1.3936	1.133e-06	PREDICTED: probable WRKY transcription factor 40 [Cucumis melo]
c115064_g1	-2.2721	1.1673e-06	PREDICTED: uncharacterized protein LOC103500119 [Cucumis melo]>gi|659071716|ref|XP_008461554.1| PREDICTED: uncharacterized protein LOC103500119 [Cucumis melo]
c46285_g1	-3.5079	1.1884e-06	PREDICTED: uncharacterized protein LOC101205386 [Cucumis sativus]>gi|700203456|gb|KGN58589.1| hypothetical protein Csa_3G695850 [Cucumis sativus]
c70371_g3	-1.9138	1.27e-06	PREDICTED: uncharacterized protein At3g49140-like [Cucumis melo]
c50747_g1	-2.5699	1.3747e-06	PREDICTED: probable sodium/metabolite cotransporter BASS3, chloroplastic [Cucumis sativus]
c72086_g2	-1.3416	1.3961e-06	PREDICTED: 2-hydroxyacyl-CoA lyase [Cucumis melo]
c43924_g1	-3.1154	1.4639e-06	PREDICTED: dnaJ homolog subfamily B member 6-like [Cucumis melo]
c50942_g1	-1.7456	1.4949e-06	PREDICTED: polygalacturonase inhibitor-like [Cucumis melo]
c56102_g1	-1.4407	1.5241e-06	--
c71367_g1	-1.3188	1.5286e-06	PREDICTED: chaperone protein ClpB4, mitochondrial isoform X2 [Cucumis melo]
c69420_g1	-1.3872	1.5533e-06	PREDICTED: ribulose-1,5 bisphosphate carboxylase/oxygenase large subunit N-methyltransferase, chloroplastic [Cucumis sativus]>gi|778681714|ref|XP_011651570.1| PREDICTED: ribulose-1,5 bisphosphate carboxylase/oxygenase large subunit N-methyltransferase, chloroplastic [Cucumis sativus]>gi|700203064|gb|KGN58197.1| hypothetical protein Csa_3G589550 [Cucumis sativus]
c142481_g1	-1.6302	1.5688e-06	PREDICTED: 70 kDa peptidyl-prolyl isomerase-like [Cucumis melo]
c47090_g1	-1.3557	1.5713e-06	PREDICTED: isoamylase 3, chloroplastic isoform X1 [Cucumis melo]>gi|659132434|ref|XP_008466195.1| PREDICTED: isoamylase 3, chloroplastic isoform X1 [Cucumis melo]
c72884_g1	-1.7303	1.5713e-06	PREDICTED: aconitate hydratase, cytoplasmic [Cucumis melo]
c26987_g1	-1.5742	1.6854e-06	PREDICTED: heparanase-like protein 1 [Cucumis melo]>gi|659106073|ref|XP_008453244.1| PREDICTED: heparanase-like protein 1 [Cucumis melo]>gi|659106077|ref|XP_008453245.1| PREDICTED: heparanase-like protein 1 [Cucumis melo]
c58336_g1	-4.9592	1.6985e-06	RecName: Full=Type I ribosome-inactivating protein trichoanguina; Short=RIP; AltName: Full=Trichoanguin; AltName: Full=rRNA N-glycosidase; Flags: Precursor [Trichosanthes anguina]>gi|4106063|gb|AAD02686.1| trichoanguin [Trichosanthes cucumerina]
c56620_g1	-1.2445	1.7088e-06	ascorbate peroxidase 2 [Momordica charantia]
c68854_g1	-1.2318	1.7088e-06	PREDICTED: high mobility group B protein 1 [Cucumis sativus]>gi|778693785|ref|XP_011653691.1| PREDICTED: high mobility group B protein 1 [Cucumis sativus]>gi|700199219|gb|KGN54377.1| hypothetical protein Csa_4G309150 [Cucumis sativus]
c46175_g1	-1.4578	1.7474e-06	PREDICTED: ABC transporter G family member 11 [Cucumis melo]>gi|659067029|ref|XP_008437295.1| PREDICTED: ABC transporter G family member 11 [Cucumis melo]
c73274_g1	-1.2289	1.7942e-06	PREDICTED: non-specific lipid-transfer protein 2-like [Cucumis melo]
c64437_g1	-1.2984	1.8795e-06	PREDICTED: C-terminal processing peptidase, chloroplastic isoform X1 [Cucumis melo]
c8371_g1	-2.6376	2.2483e-06	PREDICTED: probable protein phosphatase 2C 24 [Cucumis melo]
c55738_g1	-1.9606	2.2656e-06	PREDICTED: DEAD-box ATP-dependent RNA helicase 53-like [Cucumis sativus]>gi|700199802|gb|KGN54960.1| hypothetical protein Csa_4G616790 [Cucumis sativus]
c71644_g3	-3.8897	2.2675e-06	PREDICTED: E3 ubiquitin-protein ligase RING1 isoform X2 [Cucumis sativus]
c52795_g2	-2.3309	2.291e-06	--
c46422_g1	-1.2723	2.3498e-06	PREDICTED: uncharacterized protein LOC101212325 [Cucumis sativus]>gi|700188043|gb|KGN43276.1| hypothetical protein Csa_7G016610 [Cucumis sativus]
c131171_g1	-2.4789	2.4286e-06	PREDICTED: uncharacterized protein LOC103494333 [Cucumis melo]
c71966_g1	-1.5136	2.658e-06	PREDICTED: uncharacterized protein LOC101207151 [Cucumis sativus]>gi|700210945|gb|KGN66041.1| hypothetical protein Csa_1G569190 [Cucumis sativus]
c88349_g1	-2.0068	2.8883e-06	PREDICTED: uncharacterized WD repeat-containing protein C2A9.03-like [Cucumis melo]>gi|659089143|ref|XP_008445350.1| PREDICTED: uncharacterized WD repeat-containing protein C2A9.03-like [Cucumis melo]
c60453_g1	-1.4494	2.9125e-06	hypothetical protein Csa_3G184030 [Cucumis sativus]
c73118_g3	-1.4836	3.0319e-06	PREDICTED: protein TIME FOR COFFEE isoform X2 [Cucumis melo]
c72979_g1	-1.4875	3.0415e-06	PREDICTED: DNA-directed RNA polymerase 3, chloroplastic [Cucumis melo]
c68736_g3	-1.668	3.0482e-06	PREDICTED: RPM1-interacting protein 4-like isoform X2 [Cucumis melo]>gi|778712397|ref|XP_011656890.1| PREDICTED: RPM1-interacting protein 4-like [Cucumis sativus]>gi|700191410|gb|KGN46614.1| hypothetical protein Csa_6G113510 [Cucumis sativus]
c68941_g1	-1.4236	3.2258e-06	PREDICTED: putative ribosomal RNA methyltransferase NOP2 [Cucumis melo]
c115582_g1	-2.0275	3.3072e-06	PREDICTED: uncharacterized protein LOC103500647 [Cucumis melo]
c101889_g1	-1.6377	3.4465e-06	HSP15.9 [Citrullus lanatus]
c68400_g1	-2.702	3.7027e-06	PREDICTED: E3 ubiquitin-protein ligase CCNB1IP1 homolog isoform X3 [Cucumis melo]
c69110_g1	-1.3159	3.8364e-06	PREDICTED: PHD finger protein At1g33420 [Cucumis melo]
c43611_g1	-2.1335	3.9065e-06	PREDICTED: homogentisate phytyltransferase 1, chloroplastic [Cucumis sativus]>gi|700206033|gb|KGN61152.1| hypothetical protein Csa_2G059830 [Cucumis sativus]
c75780_g1	-1.9696	3.9123e-06	PREDICTED: uncharacterized protein LOC103489679 [Cucumis melo]
c52667_g1	-3.035	3.9602e-06	PREDICTED: ABC transporter B family member 26, chloroplastic isoform X2 [Cucumis sativus]
c63716_g1	-1.1786	4.3195e-06	PREDICTED: 2-oxoglutarate dehydrogenase, mitochondrial-like [Cucumis sativus]>gi|778703323|ref|XP_011655352.1| PREDICTED: 2-oxoglutarate dehydrogenase, mitochondrial-like [Cucumis sativus]>gi|700196102|gb|KGN51279.1| hypothetical protein Csa_5G512860 [Cucumis sativus]
c56347_g1	-1.3471	4.329e-06	PREDICTED: prolycopene isomerase, chloroplastic [Cucumis sativus]>gi|700201125|gb|KGN56258.1| hypothetical protein Csa_3G110060 [Cucumis sativus]
c70071_g4	-1.18	4.4471e-06	PREDICTED: NAC domain-containing protein 2-like [Cucumis sativus]>gi|700192503|gb|KGN47707.1| NAC domain-containing protein [Cucumis sativus]
c49931_g1	-3.414	4.7453e-06	PREDICTED: heat shock 70 kDa protein 8 [Cucumis sativus]>gi|778678515|ref|XP_011650982.1| PREDICTED: heat shock 70 kDa protein 8 [Cucumis sativus]>gi|700201858|gb|KGN56991.1| hypothetical protein Csa_3G147740 [Cucumis sativus]
c89887_g1	-2.877	4.9533e-06	PREDICTED: chromoplast-specific carotenoid-associated protein, chromoplast [Cucumis sativus]>gi|62899808|sp|Q96398.1|CHRC_CUCSA RecName: Full=Chromoplast-specific carotenoid-associated protein, chromoplast; Flags: Precursor [Cucumis sativus]>gi|1523992|emb|CAA64846.1| chromoplast-specific carotenoid-associated protein, CHRC [Cucumis sativus]>gi|4138857|gb|AAD05165.1| chromoplast-specific caroteno…
c68881_g1	-1.2897	4.9716e-06	PREDICTED: NAD-dependent malic enzyme 62 kDa isoform, mitochondrial isoform X1 [Cucumis melo]
c66948_g1	-1.5142	5.1873e-06	PREDICTED: uncharacterized protein LOC103483175 isoform X2 [Cucumis melo]
c57345_g1	-1.1642	5.6763e-06	PREDICTED: ubiquitin-like protein 5 [Setaria italica]
c129603_g1	-1.3908	6.1871e-06	PREDICTED: 3-hydroxy-3-methylglutaryl-coenzyme A reductase 1-like [Cucumis melo]
c56659_g1	-1.549	6.2243e-06	PREDICTED: DNA-directed RNA polymerase III subunit rpc1 [Cucumis sativus]
c70124_g2	-1.4011	6.2243e-06	PREDICTED: probable mannitol dehydrogenase [Cucumis melo]
c20756_g1	-1.8109	6.484e-06	PREDICTED: beta-amylase 1, chloroplastic-like [Cucumis melo]
c40471_g1	-1.2542	6.6965e-06	PREDICTED: NAC transcription factor 25 [Cucumis sativus]>gi|700197872|gb|KGN53030.1| NAC domain-containing protein [Cucumis sativus]
c2111_g1	-1.2346	6.8751e-06	PREDICTED: pheophorbide a oxygenase, chloroplastic [Cucumis melo]
c63579_g1	-1.8867	7.2273e-06	PREDICTED: zinc finger protein VAR3, chloroplastic [Cucumis sativus]>gi|700208784|gb|KGN63880.1| hypothetical protein Csa_1G025120 [Cucumis sativus]
c129999_g1	-3.1748	7.229e-06	PREDICTED: 18.5 kDa class I heat shock protein-like [Cucumis melo]
c72414_g1	-1.3868	7.2505e-06	PREDICTED: transcription factor DIVARICATA-like [Cucumis sativus]>gi|778702240|ref|XP_011655162.1| PREDICTED: transcription factor DIVARICATA-like [Cucumis sativus]>gi|778702244|ref|XP_011655163.1| PREDICTED: transcription factor DIVARICATA-like [Cucumis sativus]>gi|778702247|ref|XP_011655164.1| PREDICTED: transcription factor DIVARICATA-like [Cucumis sativus]>gi|778702249|ref|XP_011655165.1| PRE…
c71065_g1	-2.3671	7.2657e-06	PREDICTED: dehydration-responsive element-binding protein 2C isoform X2 [Cucumis sativus]>gi|700190603|gb|KGN45807.1| Dehydration-responsive element-binding protein 2C [Cucumis sativus]
c72089_g2	-2.4485	7.3452e-06	PREDICTED: protein NRT1/ PTR FAMILY 7.3-like [Cucumis melo]
c65649_g1	-2.2842	7.4046e-06	PREDICTED: polygalacturonase inhibitor 1 [Cucumis sativus]>gi|700188664|gb|KGN43897.1| hypothetical protein Csa_7G072840 [Cucumis sativus]
c66344_g1	-1.3503	8.1272e-06	PREDICTED: uncharacterized protein LOC103494211 [Cucumis melo]
c47802_g1	-1.961	8.2928e-06	PREDICTED: dynein light chain 1, cytoplasmic-like [Cucumis sativus]
c58295_g2	-3.336	8.4174e-06	sigma factor binding protein 1 [Citrullus lanatus subsp. vulgaris]
c129756_g1	-1.3863	8.4855e-06	hypothetical protein Csa_6G046370 [Cucumis sativus]
c50390_g1	-1.7373	8.493e-06	PREDICTED: two-component response regulator-like APRR7 [Cucumis sativus]>gi|778693266|ref|XP_011653603.1| PREDICTED: two-component response regulator-like APRR7 [Cucumis sativus]>gi|778693269|ref|XP_011653604.1| PREDICTED: two-component response regulator-like APRR7 [Cucumis sativus]>gi|778693272|ref|XP_011653605.1| PREDICTED: two-component response regulator-like APRR7 [Cucumis sativus]>gi|70019…
c66066_g1	-2.048	8.7277e-06	PREDICTED: LOW QUALITY PROTEIN: probable 1-acyl-sn-glycerol-3-phosphate acyltransferase 5 [Cucumis melo]
c73538_g1	-2.463	8.7625e-06	ascorbate peroxidase [Luffa aegyptiaca]
c17782_g1	-1.7665	8.9194e-06	PREDICTED: nucleolar protein 6 isoform X2 [Cucumis melo]
c71861_g1	-1.2311	9.2335e-06	PREDICTED: aldehyde dehydrogenase family 2 member B7, mitochondrial-like [Cucumis melo]
c60635_g1	-2.1501	9.4203e-06	PREDICTED: putative ribosomal RNA methyltransferase mrm2, mitochondrial isoform X2 [Cucumis melo]
c60354_g1	-5.3753	9.4836e-06	PREDICTED: thiamine thiazole synthase, chloroplastic [Cucumis sativus]>gi|700201016|gb|KGN56149.1| hypothetical protein Csa_3G078800 [Cucumis sativus]
c64253_g1	-1.6894	1.0035e-05	PREDICTED: gamma-glutamyl hydrolase 2-like [Cucumis melo]
c70637_g1	-1.564	1.0193e-05	PREDICTED: homeobox protein knotted-1-like 3 isoform X2 [Cucumis sativus]
c117218_g1	-2.7221	1.0319e-05	--
c88574_g1	-2.5364	1.0752e-05	PREDICTED: uncharacterized protein LOC101219661 [Cucumis sativus]>gi|700200507|gb|KGN55640.1| hypothetical protein Csa_3G002600 [Cucumis sativus]
c61659_g1	-1.7721	1.1809e-05	PREDICTED: chaperonin 60 subunit alpha 2, chloroplastic [Cucumis sativus]>gi|700211769|gb|KGN66865.1| hypothetical protein Csa_1G701900 [Cucumis sativus]
c49708_g1	-1.0971	1.1859e-05	PREDICTED: indole-3-acetic acid-induced protein ARG2-like [Cucumis melo]
c43513_g1	-1.2367	1.1872e-05	PREDICTED: acetyl-CoA carboxylase 1 [Cucumis sativus]>gi|778702480|ref|XP_011655208.1| PREDICTED: acetyl-CoA carboxylase 1 [Cucumis sativus]>gi|700195827|gb|KGN51004.1| hypothetical protein Csa_5G396020 [Cucumis sativus]
c61848_g1	-2.0313	1.1899e-05	--
c117090_g1	-2.7999	1.2151e-05	PREDICTED: uncharacterized protein LOC105768423 [Gossypium raimondii]>gi|763795798|gb|KJB62794.1| hypothetical protein B456_009G438000 [Gossypium raimondii]
c7954_g1	-1.2212	1.2309e-05	PREDICTED: COBW domain-containing protein 1 [Cucumis melo]
c145107_g1	-2.3376	1.2511e-05	PREDICTED: dnaJ homolog subfamily B member 8 [Cucumis melo]
c144983_g1	-2.25	1.306e-05	PREDICTED: DEAD-box ATP-dependent RNA helicase 31-like [Cucumis sativus]>gi|778726704|ref|XP_011659147.1| PREDICTED: DEAD-box ATP-dependent RNA helicase 31-like [Cucumis sativus]>gi|778726707|ref|XP_011659148.1| PREDICTED: DEAD-box ATP-dependent RNA helicase 31-like [Cucumis sativus]>gi|700189295|gb|KGN44528.1| hypothetical protein Csa_7G325200 [Cucumis sativus]
c43430_g2	-1.1562	1.3169e-05	PREDICTED: aminopeptidase M1-like [Cucumis sativus]>gi|700204674|gb|KGN59807.1| hypothetical protein Csa_3G848170 [Cucumis sativus]
c65444_g1	-1.4764	1.3648e-05	PREDICTED: probable WRKY transcription factor 3 isoform X1 [Cucumis melo]
c63913_g1	-1.1715	1.387e-05	PREDICTED: tocopherol cyclase, chloroplastic [Cucumis sativus]>gi|700207706|gb|KGN62825.1| Tocopherol cyclase [Cucumis sativus]
c75109_g1	-1.7013	1.5121e-05	PREDICTED: exosome complex component RRP42 [Cucumis sativus]>gi|778655598|ref|XP_011656293.1| PREDICTED: exosome complex component RRP42 [Cucumis sativus]>gi|778655602|ref|XP_011656329.1| PREDICTED: exosome complex component RRP42 [Cucumis sativus]>gi|700208470|gb|KGN63566.1| hypothetical protein Csa_1G004330 [Cucumis sativus]
c146255_g1	-1.8263	1.533e-05	PREDICTED: adenosine kinase 2 [Cucumis melo]
c63542_g1	-1.4556	1.5658e-05	PREDICTED: reticulon-like protein B8 isoform X2 [Cucumis melo]>gi|659101887|ref|XP_008451844.1| PREDICTED: reticulon-like protein B8 isoform X2 [Cucumis melo]
c54216_g1	-2.0202	1.5911e-05	PREDICTED: uncharacterized protein LOC103499022 isoform X2 [Cucumis melo]
c53163_g3	-1.1415	1.6439e-05	RecName: Full=Mavicyanin [Cucurbita pepo]>gi|1836088|gb|AAB46871.1| mavicyanin=12.752 kda small blue copper-containing stellacyanin-like glycoprotein/type I cupredoxin [Cucurbita pepo=green zucchini, peelings, Peptide, 108 aa]
c65626_g1	-1.3048	1.8553e-05	PREDICTED: uncharacterized protein LOC101218566 [Cucumis sativus]>gi|449462603|ref|XP_004149030.1| PREDICTED: uncharacterized protein LOC101218566 [Cucumis sativus]>gi|659100521|ref|XP_008451134.1| PREDICTED: uncharacterized protein LOC103492511 [Cucumis melo]>gi|659100523|ref|XP_008451135.1| PREDICTED: uncharacterized protein LOC103492511 [Cucumis melo]>gi|778663565|ref|XP_011660109.1| PREDICTED…
c50945_g1	-1.311	1.8688e-05	PREDICTED: uncharacterized protein LOC103494159 [Cucumis melo]
c41577_g1	-2.9122	1.9284e-05	PREDICTED: SEC14 cytosolic factor-like [Cucumis melo]
c142464_g1	-1.7199	1.947e-05	unnamed protein product [Vitis vinifera]
c63625_g2	-1.5163	2.162e-05	PREDICTED: 3-ketoacyl-CoA synthase 6 [Cucumis sativus]>gi|700196902|gb|KGN52079.1| hypothetical protein Csa_5G609650 [Cucumis sativus]
c61134_g1	-1.6543	2.2905e-05	PREDICTED: uncharacterized protein LOC103486301 isoform X1 [Cucumis melo]
c70019_g1	-1.3942	2.2991e-05	PREDICTED: BTB/POZ domain-containing protein At3g50780 [Cucumis melo]>gi|659079278|ref|XP_008440172.1| PREDICTED: BTB/POZ domain-containing protein At3g50780 [Cucumis melo]
c63249_g2	-1.1369	2.3111e-05	pseudo-response regulator 9 [Castanea sativa]
c22068_g1	-1.2538	2.3418e-05	PREDICTED: auxin response factor 18 isoform X1 [Cucumis sativus]>gi|700189314|gb|KGN44547.1| hypothetical protein Csa_7G329330 [Cucumis sativus]
c51014_g2	-4.9853	2.4137e-05	PREDICTED: uncharacterized protein LOC101203417 [Cucumis sativus]>gi|700195335|gb|KGN50512.1| hypothetical protein Csa_5G179770 [Cucumis sativus]
c142405_g1	-1.146	2.4698e-05	PREDICTED: ctenidin-3-like [Cucumis sativus]>gi|700193986|gb|KGN49190.1| hypothetical protein Csa_6G516980 [Cucumis sativus]
c73191_g1	-1.2931	2.4954e-05	hypothetical protein VITISV_015518 [Vitis vinifera]
c132698_g1	-2.981	2.5355e-05	--
c72256_g1	-1.2999	2.8273e-05	PREDICTED: diacylglycerol kinase 1 [Cucumis melo]
c72686_g2	-1.3541	2.8601e-05	PREDICTED: cellulose synthase A catalytic subunit 3 [UDP-forming]-like [Cucumis melo]>gi|659122726|ref|XP_008461292.1| PREDICTED: cellulose synthase A catalytic subunit 3 [UDP-forming]-like [Cucumis melo]>gi|659122728|ref|XP_008461293.1| PREDICTED: cellulose synthase A catalytic subunit 3 [UDP-forming]-like [Cucumis melo]>gi|659122730|ref|XP_008461294.1| PREDICTED: cellulose synthase A catalytic …
c53254_g1	-1.1791	2.9058e-05	PREDICTED: GTP-binding protein ERG [Cucumis sativus]>gi|700194300|gb|KGN49504.1| hypothetical protein Csa_6G526380 [Cucumis sativus]
c66629_g2	-2.0977	2.9951e-05	PREDICTED: uncharacterized protein LOC103941607 [Pyrus x bretschneideri]
c38124_g1	-4.4847	3.0089e-05	hypothetical protein Csa_2G379360 [Cucumis sativus]
c60091_g1	-1.2739	3.1467e-05	PREDICTED: probable voltage-gated potassium channel subunit beta [Cucumis sativus]>gi|700201632|gb|KGN56765.1| hypothetical protein Csa_3G133160 [Cucumis sativus]
c73302_g1	-4.0067	3.2053e-05	PREDICTED: EID1-like F-box protein 3 [Cucumis sativus]>gi|700192668|gb|KGN47872.1| hypothetical protein Csa_6G408800 [Cucumis sativus]
c63267_g2	-1.1345	3.2598e-05	PREDICTED: O-acyltransferase WSD1-like [Cucumis sativus]>gi|700188686|gb|KGN43919.1| hypothetical protein Csa_7G073550 [Cucumis sativus]
c60672_g1	-2.6067	3.4336e-05	PREDICTED: uncharacterized protein LOC103491779 [Cucumis melo]
c72571_g1	-1.2314	3.5785e-05	PREDICTED: uncharacterized protein LOC103487948 [Cucumis melo]
c19155_g1	-1.4985	3.664e-05	PREDICTED: chaperone protein dnaJ 11, chloroplastic [Cucumis melo]
c70482_g2	-1.2935	3.6759e-05	PREDICTED: probable beta-D-xylosidase 6 [Cucumis melo]
c148421_g1	-3.4313	3.7284e-05	heat shock protein 70 isoform-1 [Cucumis sativus]
c43111_g2	-1.6845	3.7342e-05	PREDICTED: cytochrome P450 86A8-like [Cucumis melo]
c19719_g1	-3.5719	3.7621e-05	PREDICTED: uncharacterized protein LOC103484107 [Cucumis melo]
c71884_g4	-1.4186	3.943e-05	PREDICTED: vacuolar protein sorting-associated protein 2 homolog 1 [Cucumis melo]
c72437_g1	-1.4292	4.0292e-05	PREDICTED: WD repeat-containing protein 75 isoform X2 [Cucumis melo]
c72139_g2	-3.9728	4.056e-05	PREDICTED: heat stress transcription factor A-2 [Cucumis melo]
c74299_g1	-2.562	4.1632e-05	PREDICTED: zinc finger CCCH domain-containing protein 20-like [Cucumis sativus]
c60496_g1	-1.1951	4.3628e-05	PREDICTED: uncharacterized protein LOC101220681 [Cucumis sativus]>gi|700206496|gb|KGN61615.1| hypothetical protein Csa_2G185730 [Cucumis sativus]
c65064_g1	-1.1816	4.37e-05	PREDICTED: glycine-rich RNA-binding protein RZ1C-like [Cucumis sativus]>gi|700207072|gb|KGN62191.1| hypothetical protein Csa_2G324460 [Cucumis sativus]
c67883_g1	-1.5332	4.4294e-05	PREDICTED: acyltransferase-like protein At1g54570, chloroplastic [Cucumis melo]
c57439_g1	-1.1589	4.4648e-05	PREDICTED: protein STAY-GREEN, chloroplastic-like [Cucumis sativus]>gi|700194981|gb|KGN50158.1| hypothetical protein Csa_5G156180 [Cucumis sativus]
c73435_g1	-2.0189	4.5484e-05	PREDICTED: presequence protease 1, chloroplastic/mitochondrial-like [Cucumis sativus]>gi|700188708|gb|KGN43941.1| hypothetical protein Csa_7G073760 [Cucumis sativus]
c75872_g1	-1.581	4.7744e-05	--
c21157_g1	-1.3471	4.7824e-05	PREDICTED: uncharacterized protein LOC103483117 isoform X1 [Cucumis melo]>gi|659067128|ref|XP_008437796.1| PREDICTED: uncharacterized protein LOC103483117 isoform X1 [Cucumis melo]
c129506_g1	-1.169	4.8424e-05	PREDICTED: NAC transcription factor 25 [Cucumis sativus]>gi|700201087|gb|KGN56220.1| hypothetical protein Csa_3G100800 [Cucumis sativus]
c68771_g1	-1.5876	4.8424e-05	PREDICTED: cytochrome c biogenesis protein CCS1, chloroplastic [Cucumis melo]
c59164_g3	-1.1268	4.8546e-05	PREDICTED: alpha-galactosidase isoform X1 [Cucumis melo]
c29952_g1	-1.8255	5.0311e-05	PREDICTED: probable anion transporter 1, chloroplastic [Nicotiana sylvestris]
c69925_g2	-1.1698	5.0762e-05	PREDICTED: probable methyltransferase PMT2 [Cucumis melo]>gi|659082165|ref|XP_008441701.1| PREDICTED: probable methyltransferase PMT2 [Cucumis melo]
c53215_g1	-1.2647	5.0892e-05	PREDICTED: glycine-rich RNA-binding protein 4, mitochondrial [Cucumis melo]
c69432_g1	-1.41	5.1273e-05	PREDICTED: uncharacterized protein LOC101220341 [Cucumis sativus]>gi|700190083|gb|KGN45316.1| hypothetical protein Csa_7G433940 [Cucumis sativus]
c70813_g2	-3.2879	5.3299e-05	hypothetical protein Csa_7G405960 [Cucumis sativus]
c102044_g1	-1.2966	5.5199e-05	PREDICTED: nucleotide pyrophosphatase/phosphodiesterase-like [Cucumis melo]
c55240_g1	-1.4752	5.5199e-05	PREDICTED: mitochondrial arginine transporter BAC2-like [Cucumis melo]
c61597_g2	-1.2342	5.8088e-05	PREDICTED: uricase-2 [Cucumis sativus]
c20753_g1	-1.8041	5.9261e-05	PREDICTED: probable carboxylesterase 18 [Cucumis sativus]
c129415_g1	-1.5188	5.9754e-05	PREDICTED: oxalate--CoA ligase-like [Cucumis sativus]>gi|700194933|gb|KGN50110.1| AMP dependent CoA ligase [Cucumis sativus]
c142807_g1	-1.6189	5.9768e-05	PREDICTED: expansin-like A2 [Cucumis melo]
c88973_g1	-3.3593	6.0787e-05	PREDICTED: uncharacterized serine-rich protein C215.13 isoform X1 [Cucumis melo]
c70813_g1	-2.8915	6.3737e-05	PREDICTED: uncharacterized protein LOC103492778 [Cucumis melo]
c62587_g2	-3.0071	6.4082e-05	Sugar transporter [Cucumis sativus]
c53261_g1	-1.3932	6.6176e-05	PREDICTED: poly [ADP-ribose] polymerase 1 [Cucumis sativus]>gi|700202802|gb|KGN57935.1| hypothetical protein Csa_3G398930 [Cucumis sativus]
c143290_g1	-1.0915	6.6525e-05	PREDICTED: uncharacterized protein LOC101213465 [Cucumis sativus]>gi|700201049|gb|KGN56182.1| hypothetical protein Csa_3G094500 [Cucumis sativus]
c71551_g1	-1.1174	6.7028e-05	PREDICTED: ferredoxin-thioredoxin reductase catalytic chain, chloroplastic [Cucumis melo]
c142778_g1	-2.2925	6.8454e-05	PREDICTED: uncharacterized WD repeat-containing protein C2A9.03-like [Cucumis melo]>gi|659089143|ref|XP_008445350.1| PREDICTED: uncharacterized WD repeat-containing protein C2A9.03-like [Cucumis melo]
c151000_g1	-4.6281	6.9284e-05	--
c53138_g1	-2.8198	7.108e-05	hypothetical protein Csa_1G294060 [Cucumis sativus]
c69455_g4	-1.1713	7.1594e-05	PREDICTED: uncharacterized protein LOC101203089 [Cucumis sativus]>gi|700188268|gb|KGN43501.1| hypothetical protein Csa_7G041950 [Cucumis sativus]
c71404_g1	-1.1282	7.1825e-05	PREDICTED: uncharacterized protein LOC103493516 [Cucumis melo]
c20369_g1	-1.0376	7.2528e-05	hypothetical protein Csa_2G359890 [Cucumis sativus]
c54469_g1	-2.5298	7.5301e-05	PREDICTED: CSC1-like protein ERD4 [Cucumis sativus]>gi|700194232|gb|KGN49436.1| hypothetical protein Csa_6G525220 [Cucumis sativus]
c52473_g1	-3.1643	7.7471e-05	PREDICTED: (+)-gamma-cadinene synthase [Cucumis sativus]>gi|700201057|gb|KGN56190.1| hypothetical protein Csa_3G097540 [Cucumis sativus]
c54216_g2	-1.6329	7.7471e-05	PREDICTED: uncharacterized protein LOC101221550 [Cucumis sativus]
c72181_g2	-2.3897	7.7471e-05	PREDICTED: sister chromatid cohesion protein PDS5 homolog A isoform X2 [Cucumis melo]
c72218_g1	-2.3874	7.7471e-05	PREDICTED: DNA replication ATP-dependent helicase/nuclease DNA2 [Cucumis melo]
c65626_g2	-1.1864	8.0267e-05	PREDICTED: uncharacterized protein LOC101218566 [Cucumis sativus]>gi|449462603|ref|XP_004149030.1| PREDICTED: uncharacterized protein LOC101218566 [Cucumis sativus]>gi|659100521|ref|XP_008451134.1| PREDICTED: uncharacterized protein LOC103492511 [Cucumis melo]>gi|659100523|ref|XP_008451135.1| PREDICTED: uncharacterized protein LOC103492511 [Cucumis melo]>gi|778663565|ref|XP_011660109.1| PREDICTED…
c42002_g1	-1.1391	8.2123e-05	PREDICTED: uncharacterized protein LOC101208427 [Cucumis sativus]
c117015_g1	-1.6525	8.3607e-05	PREDICTED: transcription factor MYB44-like [Cucumis sativus]>gi|700193353|gb|KGN48557.1| Sucrose responsive element binding protein [Cucumis sativus]
c68839_g1	-1.1882	8.8976e-05	PREDICTED: scarecrow-like protein 34 [Cucumis melo]
c55864_g1	-1.1674	9.0567e-05	PREDICTED: uncharacterized protein At3g61260 [Cucumis melo]
c71680_g1	-1.0784	9.3077e-05	PREDICTED: uncharacterized protein LOC103492936 [Cucumis melo]
c73973_g1	-1.9358	9.355e-05	PREDICTED: dnaJ homolog subfamily B member 13-like [Cucumis sativus]>gi|700208081|gb|KGN63200.1| hypothetical protein Csa_2G408950 [Cucumis sativus]
c15683_g1	-3.2374	9.3854e-05	PREDICTED: probable aspartyl aminopeptidase isoform X2 [Cucumis melo]
c70963_g1	-1.3303	9.3854e-05	PREDICTED: UDP-glycosyltransferase 74E2-like [Cucumis melo]
c66967_g1	-2.3402	9.6476e-05	PREDICTED: hippocampus abundant transcript-like protein 1 [Populus euphratica]
c8314_g1	-1.0974	9.6692e-05	PREDICTED: protein ECERIFERUM 1 [Cucumis melo]
c29447_g1	-1.3715	9.851e-05	PREDICTED: uncharacterized protein LOC103486271 [Cucumis melo]
c50770_g2	-1.1649	0.00010585	PREDICTED: pentatricopeptide repeat-containing protein At3g23020 [Cucumis melo]>gi|659096814|ref|XP_008449301.1| PREDICTED: pentatricopeptide repeat-containing protein At3g23020 [Cucumis melo]>gi|659096816|ref|XP_008449302.1| PREDICTED: pentatricopeptide repeat-containing protein At3g23020 [Cucumis melo]
c68000_g1	-1.5411	0.00010731	PREDICTED: septum-promoting GTP-binding protein 1 [Cucumis melo]
c69667_g1	-1.0148	0.00010845	--
c65380_g2	-1.3646	0.00011073	PREDICTED: vegetative incompatibility protein HET-E-1-like [Cucumis sativus]>gi|700207439|gb|KGN62558.1| hypothetical protein Csa_2G360750 [Cucumis sativus]
c30098_g1	-3.0784	0.00011281	PREDICTED: probable zinc metallopeptidase EGY3, chloroplastic [Cucumis melo]>gi|307135955|gb|ADN33815.1| sterol regulatory element-binding protein site 2 protease [Cucumis melo subsp. melo]
c143040_g1	-1.124	0.00012338	PREDICTED: exocyst complex component EXO70B1-like [Cucumis melo]
c71277_g10	-1.3886	0.00012626	PREDICTED: ureide permease 1-like isoform X1 [Cucumis sativus]
c142348_g1	-0.98272	0.00012852	PREDICTED: histone H1 [Cucumis sativus]>gi|700193695|gb|KGN48899.1| Histone H1 [Cucumis sativus]
c67231_g1	-1.3736	0.0001338	PREDICTED: acetyl-CoA acetyltransferase, cytosolic 1 isoform X1 [Cucumis sativus]>gi|700209897|gb|KGN64993.1| hypothetical protein Csa_1G173130 [Cucumis sativus]
c129940_g1	-1.8629	0.00013598	PREDICTED: uncharacterized protein LOC103497304 [Cucumis melo]
c20356_g1	-1.2134	0.00013658	PREDICTED: vesicle-associated protein 4-1 [Cucumis melo]
c63981_g1	-1.644	0.00013935	hypothetical protein Csa_4G420150 [Cucumis sativus]
c55447_g1	-1.6581	0.00013969	PREDICTED: cation transport regulator-like protein 2 [Cucumis melo]
c71095_g1	-1.6222	0.00014269	PREDICTED: adagio protein 3 isoform X2 [Cucumis melo]
c88478_g1	-1.1037	0.00014518	PREDICTED: uncharacterized protein LOC103494706 [Cucumis melo]
c63613_g1	-1.1286	0.00014929	PREDICTED: glycine-rich RNA-binding protein 3, mitochondrial-like [Cucumis sativus]>gi|700208957|gb|KGN64053.1| hypothetical protein Csa_1G039190 [Cucumis sativus]
c53961_g1	-2.1387	0.00015007	PREDICTED: probable helicase MAGATAMA 3 isoform X1 [Cucumis melo]
c71389_g1	-1.4885	0.00015517	PREDICTED: uncharacterized protein LOC101209995 [Cucumis sativus]>gi|700196659|gb|KGN51836.1| hypothetical protein Csa_5G603330 [Cucumis sativus]
c60134_g1	-1.2113	0.00016442	hypothetical protein Csa_3G912950 [Cucumis sativus]
c65190_g1	-1.0734	0.00016841	PREDICTED: protein ENHANCED DISEASE RESISTANCE 2-like [Cucumis melo]
c46915_g1	-3.6438	0.00016845	PREDICTED: dnaJ homolog subfamily B member 6-like [Cucumis melo]
c72666_g1	-1.141	0.00017181	PREDICTED: histone-lysine N-methyltransferase CLF [Cucumis sativus]>gi|700206864|gb|KGN61983.1| hypothetical protein Csa_2G279200 [Cucumis sativus]
c53476_g1	-1.3697	0.00017217	PREDICTED: pre-mRNA cleavage factor Im 25 kDa subunit 1 [Cucumis sativus]>gi|700205403|gb|KGN60522.1| hypothetical protein Csa_2G000310 [Cucumis sativus]
c68789_g1	-2.1163	0.00017768	PREDICTED: uncharacterized protein LOC103489440 isoform X1 [Cucumis melo]
c67388_g1	-1.1149	0.00017785	PREDICTED: 2-methylene-furan-3-one reductase-like [Cucumis melo]
c35418_g1	-4.479	0.00017868	PREDICTED: zinc finger CCCH domain-containing protein 23-like [Cucumis sativus]
c63270_g1	-1.3005	0.00018443	PREDICTED: uncharacterized protein LOC103496343 [Cucumis melo]
c67102_g1	-1.0572	0.00018669	PREDICTED: uncharacterized protein LOC101208391 [Cucumis sativus]>gi|700204644|gb|KGN59777.1| hypothetical protein Csa_3G845440 [Cucumis sativus]
c4003_g1	-1.5238	0.00019186	PREDICTED: uncharacterized protein LOC103500428 [Cucumis melo]
c73075_g2	-1.1505	0.00019614	PREDICTED: prolycopene isomerase, chloroplastic [Cucumis sativus]>gi|700204110|gb|KGN59243.1| hypothetical protein Csa_3G784380 [Cucumis sativus]
c62042_g1	-1.0738	0.00019918	protein kinase PINOID 2-like [Cucumis sativus]>gi|5360798|dbj|BAA82168.1| CsPK3 [Cucumis sativus]>gi|7416109|dbj|BAA93704.1| cucumber protein kinase CsPK3 [Cucumis sativus]>gi|700198369|gb|KGN53527.1| hypothetical protein Csa_4G064100 [Cucumis sativus]
c66708_g2	-1.1198	0.00019982	PREDICTED: ganglioside-induced differentiation-associated protein 2 [Cucumis sativus]>gi|700200492|gb|KGN55625.1| hypothetical protein Csa_3G002450 [Cucumis sativus]
c10936_g1	-2.0514	0.00019986	PREDICTED: stromal 70 kDa heat shock-related protein, chloroplastic-like [Cucumis melo]
c105741_g1	-1.8959	0.00020206	PREDICTED: adenosine kinase 2 [Cucumis melo]
c143929_g1	-1.3501	0.00020277	PREDICTED: uncharacterized protein LOC103495576 [Cucumis melo]
c142647_g1	-3.1398	0.00020336	hypothetical protein Csa_1G629040 [Cucumis sativus]
c92795_g1	-2.1179	0.00020904	--
c54631_g1	-1.2778	0.00021063	PREDICTED: ATP-dependent zinc metalloprotease FTSH 6, chloroplastic [Cucumis sativus]>gi|700198259|gb|KGN53417.1| hypothetical protein Csa_4G052670 [Cucumis sativus]
c70783_g1	-1.2052	0.00021989	T27G7.16 [Arabidopsis thaliana]
c41728_g2	-1.1873	0.00022386	PREDICTED: uncharacterized protein LOC103499674 [Cucumis melo]
c89919_g1	-1.6984	0.0002291	catalase [Cucurbita moschata]
c57250_g1	-2.0764	0.00022999	PREDICTED: beta-galactosidase 15 [Cucumis sativus]>gi|700211228|gb|KGN66324.1| hypothetical protein Csa_1G597710 [Cucumis sativus]
c38516_g1	-1.0915	0.00023432	PREDICTED: sec-independent protein translocase protein TATC, chloroplastic [Cucumis melo]
c64182_g1	-1.3554	0.00023612	PREDICTED: prostaglandin E synthase 2-like [Cucumis melo]
c56506_g1	-1.4276	0.00023867	PREDICTED: iron-sulfur cluster co-chaperone protein HscB, mitochondrial [Cucumis melo]
c41345_g1	-1.0027	0.0002405	carotenoid cleavage dioxygenase 4 [Momordica charantia]
c71533_g4	-2.2401	0.00024154	PREDICTED: glycine-rich cell wall structural protein 1.8-like [Cucumis sativus]>gi|700190659|gb|KGN45863.1| Abscisic stress ripening-like protein [Cucumis sativus]
c36526_g1	-1.2629	0.00024883	PREDICTED: 2-alkenal reductase (NADP(+)-dependent)-like [Cucumis melo]
c20371_g1	-0.98807	0.00024976	PREDICTED: phosphoprotein ECPP44-like [Cucumis melo]
c37803_g1	-2.1465	0.00025223	PREDICTED: scarecrow-like protein 1 [Cucumis sativus]>gi|700189277|gb|KGN44510.1| hypothetical protein Csa_7G322070 [Cucumis sativus]
c51825_g1	-4.2444	0.0002544	PREDICTED: graves disease carrier protein [Cucumis melo]>gi|659087443|ref|XP_008444454.1| PREDICTED: graves disease carrier protein [Cucumis melo]
c61846_g2	-1.569	0.00025453	PREDICTED: probable glycerol-3-phosphate acyltransferase 3 [Cucumis melo]
c65352_g1	-1.9961	0.00025453	hypothetical protein ARALYDRAFT_487769 [Arabidopsis lyrata subsp. lyrata]>gi|297319245|gb|EFH49667.1| hypothetical protein ARALYDRAFT_487769 [Arabidopsis lyrata subsp. lyrata]
c58186_g2	-1.4491	0.00025592	chloroplast chaperonin [Cucumis melo subsp. melo]
c119360_g1	-1.8437	0.00025727	hypothetical protein ARALYDRAFT_323209 [Arabidopsis lyrata subsp. lyrata]>gi|297323238|gb|EFH53659.1| hypothetical protein ARALYDRAFT_323209 [Arabidopsis lyrata subsp. lyrata]
c69006_g1	-3.1302	0.00025875	PREDICTED: 18.1 kDa class I heat shock protein-like [Cucumis melo]
c102352_g1	-1.1017	0.00026814	PREDICTED: histone deacetylase complex subunit SAP18 [Cucumis melo]
c60183_g1	-1.2362	0.00027088	PREDICTED: uncharacterized protein LOC101216535 [Cucumis sativus]>gi|778677471|ref|XP_011650795.1| PREDICTED: uncharacterized protein LOC101216535 [Cucumis sativus]>gi|778677474|ref|XP_011650796.1| PREDICTED: uncharacterized protein LOC101216535 [Cucumis sativus]>gi|700201479|gb|KGN56612.1| hypothetical protein Csa_3G126760 [Cucumis sativus]
c129769_g1	-1.114	0.00027364	PREDICTED: probable ran guanine nucleotide release factor [Cucumis sativus]>gi|700196730|gb|KGN51907.1| hypothetical protein Csa_5G605010 [Cucumis sativus]
c88244_g1	-1.3919	0.0002776	PREDICTED: probable tRNA (guanine(26)-N(2))-dimethyltransferase 2 [Cucumis sativus]>gi|700197350|gb|KGN52527.1| hypothetical protein Csa_5G641600 [Cucumis sativus]
c77802_g1	-2.3649	0.00028488	PREDICTED: sodium-dependent phosphate transport protein 1, chloroplastic [Cucumis sativus]>gi|700210700|gb|KGN65796.1| hypothetical protein Csa_1G528610 [Cucumis sativus]
c10842_g1	-1.0405	0.00028858	PREDICTED: arginine biosynthesis bifunctional protein ArgJ, chloroplastic [Cucumis melo]
c133401_g1	-1.647	0.00028862	PREDICTED: beta-amylase 1, chloroplastic-like [Cucumis melo]
c53763_g1	-5.5488	0.00029253	--
c73371_g1	-2.8112	0.00031257	PREDICTED: primary amine oxidase-like [Cucumis sativus]>gi|700195025|gb|KGN50202.1| Primary amine oxidase [Cucumis sativus]
c70566_g1	-1.0275	0.00031318	PREDICTED: probable protein phosphatase 2C 60 [Cucumis sativus]>gi|778728906|ref|XP_011659497.1| PREDICTED: probable protein phosphatase 2C 60 [Cucumis sativus]>gi|778728909|ref|XP_011659498.1| PREDICTED: probable protein phosphatase 2C 60 [Cucumis sativus]>gi|700189980|gb|KGN45213.1| hypothetical protein Csa_7G431940 [Cucumis sativus]
c89354_g1	-6.1491	0.00032542	--
c17739_g2	-4.4467	0.00032702	PREDICTED: F-box protein SKIP22-like [Cucumis melo]>gi|307135956|gb|ADN33816.1| F-box family protein [Cucumis melo subsp. melo]
c64088_g2	-1.1949	0.00032949	hypothetical protein Csa_7G407670 [Cucumis sativus]
c9902_g1	-1.3251	0.00033952	PREDICTED: uncharacterized protein LOC101208067 [Cucumis sativus]>gi|700191530|gb|KGN46734.1| hypothetical protein Csa_6G127460 [Cucumis sativus]
c53410_g1	-1.0089	0.00034686	PREDICTED: calvin cycle protein CP12-2, chloroplastic [Cucumis sativus]>gi|700197695|gb|KGN52853.1| Chloroplast protein 12 [Cucumis sativus]
c115011_g1	-1.1591	0.00034896	PREDICTED: zingipain-2 [Cucumis melo]
c72843_g1	-1.2578	0.00034896	PREDICTED: origin of replication complex subunit 1B-like [Cucumis sativus]>gi|700203313|gb|KGN58446.1| hypothetical protein Csa_3G644850 [Cucumis sativus]
c65955_g1	-1.1642	0.00035192	PREDICTED: probable LRR receptor-like serine/threonine-protein kinase RFK1 isoform X1 [Cucumis melo]
c35015_g1	-1.2061	0.00035288	PREDICTED: uncharacterized protein LOC103497776 [Cucumis melo]>gi|659116921|ref|XP_008458329.1| PREDICTED: uncharacterized protein LOC103497776 [Cucumis melo]>gi|659116923|ref|XP_008458330.1| PREDICTED: uncharacterized protein LOC103497776 [Cucumis melo]
c69072_g1	-2.8365	0.00035288	PREDICTED: heat shock 70 kDa protein [Cucumis melo]
c142363_g1	-1.3919	0.00035448	PREDICTED: 21 kDa protein-like [Cucumis melo]
c61600_g1	-1.0227	0.00036105	PREDICTED: pleiotropic drug resistance protein 2-like [Cucumis melo]
c64779_g1	-3.4844	0.00036563	--
c88578_g1	-1.8583	0.0003748	heat shock protein 70 family protein [Posidonia oceanica]
c53832_g1	-1.1798	0.00037871	PREDICTED: quinone-oxidoreductase homolog, chloroplastic-like [Cucumis sativus]>gi|700189394|gb|KGN44627.1| hypothetical protein Csa_7G351910 [Cucumis sativus]
c66855_g1	-3.0959	0.00038056	PREDICTED: heat shock 70 kDa protein [Cucumis melo]
c144750_g1	-2.2282	0.00039181	PREDICTED: scarecrow-like protein 13 [Cucumis sativus]>gi|700193843|gb|KGN49047.1| hypothetical protein Csa_6G511620 [Cucumis sativus]
c56439_g1	-1.3792	0.00043232	PREDICTED: transcription factor MYB86-like [Cucumis melo]
c71273_g1	-1.0123	0.00044112	PREDICTED: luminal-binding protein 5 [Cucumis melo]
c71832_g1	-1.1396	0.00044173	PREDICTED: uncharacterized protein LOC101212549 isoform X1 [Cucumis sativus]>gi|700205616|gb|KGN60735.1| hypothetical protein Csa_2G008750 [Cucumis sativus]
c67026_g1	-2.1958	0.00044466	PREDICTED: DEAD-box ATP-dependent RNA helicase 1 [Cucumis melo]
c90602_g1	-2.9395	0.00044762	PREDICTED: F-box protein SKIP22-like [Cucumis melo]>gi|307135956|gb|ADN33816.1| F-box family protein [Cucumis melo subsp. melo]
c67421_g1	-1.4336	0.00044794	PREDICTED: serine decarboxylase isoform X1 [Cucumis sativus]>gi|778710846|ref|XP_011656639.1| PREDICTED: serine decarboxylase isoform X1 [Cucumis sativus]
c51349_g1	-1.5656	0.00045537	PREDICTED: cysteine proteinase inhibitor 1 [Beta vulgaris subsp. vulgaris]>gi|870852252|gb|KMT04191.1| hypothetical protein BVRB_8g184860 [Beta vulgaris subsp. vulgaris]
c43411_g1	-1.0736	0.00046403	PREDICTED: probable metal-nicotianamine transporter YSL6 [Cucumis melo]
c31854_g1	-2.5986	0.00046869	PREDICTED: uncharacterized protein LOC105434788 [Cucumis sativus]>gi|700200881|gb|KGN56014.1| hypothetical protein Csa_3G047750 [Cucumis sativus]
c70481_g1	-1.462	0.00046869	PREDICTED: ATPase family AAA domain-containing protein 3-B [Cucumis sativus]>gi|700208245|gb|KGN63364.1| hypothetical protein Csa_2G432810 [Cucumis sativus]
c70321_g1	-1.089	0.00047574	PREDICTED: prohibitin-1, mitochondrial [Cucumis sativus]>gi|700188950|gb|KGN44183.1| Prohibitin [Cucumis sativus]
c65331_g1	-1.0961	0.00048368	PREDICTED: beta-galactosidase 8 [Cucumis melo]
c57451_g1	-1.0047	0.00048573	PREDICTED: probable nucleoredoxin 2 isoform X1 [Cucumis melo]>gi|659132925|ref|XP_008466459.1| PREDICTED: probable nucleoredoxin 2 isoform X2 [Cucumis melo]
c72646_g1	-1.0704	0.00049185	PREDICTED: uncharacterized protein LOC103491714 [Cucumis melo]
c129983_g1	-1.0784	0.0004953	PREDICTED: uncharacterized protein LOC103332045 [Prunus mume]
c89476_g1	-1.1367	0.00050176	PREDICTED: serine acetyltransferase 2 [Cucumis melo]
c47063_g1	-3.0344	0.00050564	PREDICTED: transcription factor MYB44-like [Cucumis sativus]>gi|700193353|gb|KGN48557.1| Sucrose responsive element binding protein [Cucumis sativus]
c117232_g1	-1.8575	0.00050687	PREDICTED: uncharacterized protein LOC101218277 [Cucumis sativus]>gi|700205040|gb|KGN60173.1| hypothetical protein Csa_3G881860 [Cucumis sativus]
c59257_g1	-2.9572	0.00053647	PREDICTED: pentatricopeptide repeat-containing protein At1g06710, mitochondrial [Cucumis sativus]
c67774_g1	-1.7751	0.00053647	PREDICTED: laccase-12 [Cucumis melo]
c57270_g1	-1.0009	0.00054051	PREDICTED: probable calcium-binding protein CML36 [Cucumis melo]
c88359_g1	-1.0522	0.00055196	PREDICTED: uncharacterized protein LOC101211164 [Cucumis sativus]>gi|700190879|gb|KGN46083.1| hypothetical protein Csa_6G052090 [Cucumis sativus]
c53415_g1	-3.1967	0.00055344	PREDICTED: CSC1-like protein ERD4 [Cucumis sativus]>gi|700194232|gb|KGN49436.1| hypothetical protein Csa_6G525220 [Cucumis sativus]
c147263_g1	-1.7871	0.00056357	PREDICTED: chaperonin CPN60-2, mitochondrial [Cucumis sativus]>gi|700206429|gb|KGN61548.1| hypothetical protein Csa_2G169720 [Cucumis sativus]
c37818_g1	-2.511	0.00056911	Uncharacterized protein isoform 1 [Theobroma cacao]>gi|508700582|gb|EOX92478.1| Uncharacterized protein isoform 1 [Theobroma cacao]
c51268_g1	-0.98571	0.00058545	PREDICTED: thioredoxin M-type, chloroplastic-like [Cucumis sativus]>gi|700192287|gb|KGN47491.1| hypothetical protein Csa_6G343710 [Cucumis sativus]
c53784_g1	-2.5781	0.0006023	PREDICTED: uncharacterized protein LOC103489631 [Cucumis melo]>gi|659092495|ref|XP_008447088.1| PREDICTED: uncharacterized protein LOC103489631 [Cucumis melo]>gi|659092497|ref|XP_008447089.1| PREDICTED: uncharacterized protein LOC103489631 [Cucumis melo]>gi|659092499|ref|XP_008447091.1| PREDICTED: uncharacterized protein LOC103489631 [Cucumis melo]>gi|659092501|ref|XP_008447092.1| PREDICTED: unch…
c71700_g1	-1.3842	0.00060514	PREDICTED: actin-related protein 2/3 complex subunit 1A-like [Cucumis melo]
c63121_g1	-1.312	0.00061807	PREDICTED: DNA ligase 4 isoform X1 [Cucumis sativus]
c71434_g1	-4.147	0.00061807	PREDICTED: uncharacterized protein LOC103485388 isoform X1 [Cucumis melo]>gi|659081138|ref|XP_008441172.1| PREDICTED: uncharacterized protein LOC103485388 isoform X1 [Cucumis melo]>gi|659081140|ref|XP_008441173.1| PREDICTED: uncharacterized protein LOC103485388 isoform X1 [Cucumis melo]
c67918_g1	-1.1042	0.00062225	PREDICTED: probable acyl-activating enzyme 16, chloroplastic [Cucumis melo]
c10833_g1	-2.9263	0.00062599	PREDICTED: protein NRT1/ PTR FAMILY 6.1 [Cucumis melo]>gi|659108356|ref|XP_008454155.1| PREDICTED: protein NRT1/ PTR FAMILY 6.1 [Cucumis melo]>gi|659108358|ref|XP_008454156.1| PREDICTED: protein NRT1/ PTR FAMILY 6.1 [Cucumis melo]
c73902_g1	-1.1437	0.0006273	zinc finger protein [Cucurbita pepo subsp. pepo]
c71910_g1	-1.0035	0.00063918	PREDICTED: leishmanolysin homolog [Cucumis sativus]>gi|700207453|gb|KGN62572.1| hypothetical protein Csa_2G361380 [Cucumis sativus]
c8749_g1	-1.49	0.00064229	PREDICTED: uncharacterized protein LOC103495620 [Cucumis melo]
c57590_g1	-5.2219	0.00064582	PREDICTED: actin-depolymerizing factor 1-like [Tarenaya hassleriana]
c43598_g1	-0.97059	0.00065521	PREDICTED: glycine-rich RNA-binding protein blt801 [Cucumis sativus]>gi|700208634|gb|KGN63730.1| hypothetical protein Csa_1G013770 [Cucumis sativus]
c68487_g1	-0.94357	0.00067787	PREDICTED: tRNA (cytosine(38)-C(5))-methyltransferase isoform X1 [Cucumis melo]
c46674_g1	-1.8342	0.00067828	PREDICTED: putative disease resistance protein RGA3 [Cucumis melo]
c72388_g1	-1.7192	0.00067906	PREDICTED: E3 ubiquitin-protein ligase MARCH2 isoform X1 [Cucumis sativus]>gi|778699152|ref|XP_011654669.1| PREDICTED: E3 ubiquitin-protein ligase MARCH2 isoform X1 [Cucumis sativus]
c47192_g1	-2.4109	0.00067925	PREDICTED: gamma-glutamyltranspeptidase 3 [Cucumis melo]>gi|659071302|ref|XP_008459126.1| PREDICTED: gamma-glutamyltranspeptidase 3 [Cucumis melo]
c136335_g1	-3.1791	0.00068546	PREDICTED: cell wall integrity and stress response component 1 isoform X1 [Cucumis melo]
c65396_g1	-2.5917	0.00069554	hypothetical protein Csa_1G612920 [Cucumis sativus]
c66633_g1	-1.1901	0.00069829	PREDICTED: uncharacterized protein LOC101203603 isoform X1 [Cucumis sativus]>gi|700197820|gb|KGN52978.1| hypothetical protein Csa_4G008810 [Cucumis sativus]
c64107_g1	-1.5024	0.00070156	PREDICTED: anaphase-promoting complex subunit 1 [Cucumis sativus]>gi|700195493|gb|KGN50670.1| hypothetical protein Csa_5G208480 [Cucumis sativus]
c72941_g1	-1.5197	0.00072388	PREDICTED: methionine S-methyltransferase [Cucumis melo]
c73105_g1	-1.5868	0.00072765	PREDICTED: uncharacterized protein LOC101215477 isoform X1 [Cucumis sativus]
c66503_g1	-1.4944	0.00073551	hypothetical protein Csa_7G047460 [Cucumis sativus]
c67344_g1	-1.0367	0.00074598	PREDICTED: uncharacterized protein LOC101204725 [Cucumis sativus]
c20379_g1	-0.9711	0.00075197	PREDICTED: protochlorophyllide-dependent translocon component 52, chloroplastic-like [Cucumis melo]
c71475_g2	-1.0165	0.00075722	PREDICTED: trihelix transcription factor ASIL2-like [Jatropha curcas]>gi|643704033|gb|KDP21097.1| hypothetical protein JCGZ_21568 [Jatropha curcas]
c17354_g1	-1.8836	0.00076023	hypothetical protein Csa_7G397010 [Cucumis sativus]
c68018_g1	-1.5587	0.00076023	PREDICTED: uncharacterized protein LOC101209944 [Cucumis sativus]>gi|700211198|gb|KGN66294.1| hypothetical protein Csa_1G596440 [Cucumis sativus]
c115846_g1	-1.9687	0.00080517	--
c60198_g1	-1.1718	0.00080594	PREDICTED: xylose isomerase [Cucumis sativus]>gi|778667398|ref|XP_011648919.1| PREDICTED: xylose isomerase [Cucumis sativus]>gi|700205988|gb|KGN61107.1| hypothetical protein Csa_2G049960 [Cucumis sativus]
c58709_g1	-1.3608	0.00081981	PREDICTED: putative BPI/LBP family protein At1g04970 [Cucumis melo]
c62026_g1	-0.97048	0.00087621	RecName: Full=L-ascorbate oxidase; Short=ASO; Short=Ascorbase; Flags: Precursor [Cucurbita maxima]>gi|885589|dbj|BAA09528.1| ascorbate oxidase [Cucurbita maxima]
c57065_g1	-2.6514	0.00088006	PREDICTED: scarecrow-like protein 1 [Cucumis sativus]>gi|700189277|gb|KGN44510.1| hypothetical protein Csa_7G322070 [Cucumis sativus]
c60593_g1	-1.4057	0.00090375	PREDICTED: E3 ubiquitin-protein ligase TRAIP-like [Cucumis sativus]
c72037_g3	-1.2061	0.00092946	hypothetical protein Csa_3G732620 [Cucumis sativus]
c3829_g1	-1.8767	0.00095233	PREDICTED: proline-rich protein 4-like [Cucumis melo]
c69783_g2	-3.4668	0.00095387	--
c50975_g1	-4.2928	0.00095486	PREDICTED: WAT1-related protein At5g07050 [Cucumis sativus]>gi|700204285|gb|KGN59418.1| hypothetical protein Csa_3G818270 [Cucumis sativus]
c65743_g1	-0.9989	0.0009723	--
c118274_g1	-1.5623	0.00099547	PREDICTED: uncharacterized membrane protein C2G11.09-like [Cucumis melo]>gi|659118219|ref|XP_008459006.1| PREDICTED: uncharacterized membrane protein C2G11.09-like [Cucumis melo]
c73118_g2	-1.0317	0.0010131	PREDICTED: protein TIME FOR COFFEE isoform X3 [Cucumis sativus]
c18708_g1	-0.91824	0.0010401	PREDICTED: uncharacterized protein LOC101211403 [Cucumis sativus]>gi|700209013|gb|KGN64109.1| hypothetical protein Csa_1G042210 [Cucumis sativus]
c52358_g1	-2.6178	0.0010428	PREDICTED: protein ECERIFERUM 26 [Cucumis melo]
c57989_g1	-0.97409	0.0010638	PREDICTED: protein TIFY 10B-like [Cucumis melo]
c69932_g2	-0.96925	0.0010638	PREDICTED: nucleolar protein 56 [Cucumis sativus]>gi|700208398|gb|KGN63494.1| hypothetical protein Csa_1G002140 [Cucumis sativus]
c61742_g1	-1.0577	0.0010718	PREDICTED: THO complex subunit 4D isoform X1 [Cucumis melo]
c68335_g1	-3.7559	0.0010838	PREDICTED: protein WEAK CHLOROPLAST MOVEMENT UNDER BLUE LIGHT-like 1 [Cucumis sativus]>gi|700208602|gb|KGN63698.1| hypothetical protein Csa_1G011500 [Cucumis sativus]
c88216_g1	-1.3893	0.0010984	PREDICTED: uncharacterized protein LOC101222570 [Cucumis sativus]
c64288_g1	-1.2095	0.001109	PREDICTED: cytochrome P450 71B37-like [Cucumis sativus]
c88241_g1	-1.0411	0.0011301	PREDICTED: probable lactoylglutathione lyase, chloroplast isoform X1 [Cucumis melo]
c55861_g2	-2.962	0.0011366	PREDICTED: peptidyl-prolyl cis-trans isomerase FKBP17-2, chloroplastic [Cucumis melo]
c67697_g1	-2.597	0.0011442	PREDICTED: E3 ubiquitin-protein ligase At4g11680 isoform X1 [Cucumis melo]
c62333_g1	-2.0467	0.0011557	PREDICTED: dehydration-responsive element-binding protein 2C isoform X1 [Cucumis sativus]
c71119_g1	-0.96021	0.0011971	PREDICTED: flocculation protein FLO11 isoform X2 [Cucumis melo]>gi|659081639|ref|XP_008441437.1| PREDICTED: flocculation protein FLO11 isoform X2 [Cucumis melo]
c71105_g1	-1.0874	0.0012044	PREDICTED: histone-lysine N-methyltransferase family member SUVH9 [Cucumis sativus]>gi|778678056|ref|XP_011650906.1| PREDICTED: histone-lysine N-methyltransferase family member SUVH9 [Cucumis sativus]>gi|778678059|ref|XP_011650907.1| PREDICTED: histone-lysine N-methyltransferase family member SUVH9 [Cucumis sativus]>gi|778678062|ref|XP_011650908.1| PREDICTED: histone-lysine N-methyltransferase fa…
c4688_g1	-1.5107	0.0012063	PREDICTED: homeobox-leucine zipper protein HAT5-like isoform X2 [Gossypium raimondii]>gi|763740748|gb|KJB08247.1| hypothetical protein B456_001G073600 [Gossypium raimondii]
c101924_g1	-1.7958	0.0012291	PREDICTED: UDP-glycosyltransferase 76E2-like [Cucumis melo]
c72949_g1	-1.6357	0.0012467	PREDICTED: transcription factor bHLH157 [Cucumis sativus]>gi|700200545|gb|KGN55678.1| hypothetical protein Csa_3G002970 [Cucumis sativus]
c51804_g1	-1.8033	0.0012484	--
c62570_g1	-1.1528	0.0012563	PREDICTED: cellulose synthase-like protein G3 [Cucumis sativus]
c38964_g1	-1.131	0.0012755	hypothetical protein Csa_7G448790 [Cucumis sativus]
c67400_g2	-1.0328	0.0012798	PREDICTED: peptidyl-prolyl cis-trans isomerase FKBP42 [Cucumis melo]
c69093_g2	-1.2837	0.0012969	PREDICTED: transcription factor MYC2-like [Cucumis sativus]>gi|700200626|gb|KGN55759.1| Transcription factor AtMYC2 [Cucumis sativus]
c11723_g1	-0.88786	0.0013573	superoxide dismutase [Cucurbita maxima]
c65306_g1	-1.6061	0.0013744	Thymidine kinase [Cucumis sativus]
c67673_g1	-1.5061	0.0013843	hypothetical protein Csa_2G302250 [Cucumis sativus]
c52915_g1	-1.024	0.0013876	PREDICTED: UDP-glycosyltransferase 85A3-like isoform X2 [Cucumis melo]
c142520_g1	-1.6376	0.0014021	PREDICTED: lon protease homolog 1, mitochondrial [Cucumis sativus]>gi|700205876|gb|KGN60995.1| hypothetical protein Csa_2G033990 [Cucumis sativus]
c43839_g1	-4.175	0.0014354	hypothetical protein Csa_5G139590 [Cucumis sativus]
c118904_g1	-3.1955	0.0014359	PREDICTED: GABA transporter 1-like [Cucumis sativus]>gi|700197036|gb|KGN52213.1| hypothetical protein Csa_5G616330 [Cucumis sativus]
c68842_g1	-1.0068	0.0014359	PREDICTED: cytochrome P450 81E8 [Cucumis sativus]>gi|700193358|gb|KGN48562.1| Cytochrome P450 [Cucumis sativus]
c89700_g1	-1.194	0.0014359	hypothetical protein Csa_3G780540 [Cucumis sativus]
c68932_g3	-0.93473	0.0014654	PREDICTED: NAC domain-containing protein 74 [Cucumis melo]
c27460_g1	-2.0572	0.0014798	PREDICTED: protein PALE CRESS, chloroplastic [Cucumis melo]
c62685_g1	-1.265	0.0014846	PREDICTED: NAC transcription factor NAM-B2 isoform X2 [Cucumis melo]
c148135_g1	-2.3243	0.0014873	PREDICTED: putative leucine-rich repeat-containing protein DDB_G0290503 isoform X1 [Cucumis melo]>gi|659102130|ref|XP_008451967.1| PREDICTED: putative leucine-rich repeat-containing protein DDB_G0290503 isoform X1 [Cucumis melo]>gi|659102132|ref|XP_008451968.1| PREDICTED: putative leucine-rich repeat-containing protein DDB_G0290503 isoform X2 [Cucumis melo]
c129813_g1	-1.2754	0.0015101	PREDICTED: uncharacterized protein LOC103495690 [Cucumis melo]
c108308_g1	-2.4309	0.0015123	PREDICTED: altered inheritance of mitochondria protein 32 [Cucumis sativus]>gi|700196180|gb|KGN51357.1| hypothetical protein Csa_5G523030 [Cucumis sativus]
c53512_g1	-1.0321	0.0015123	PREDICTED: uncharacterized protein LOC101204368 isoform X1 [Cucumis sativus]
c72571_g4	-2.5218	0.0015123	--
c69611_g1	-1.1119	0.0015356	PREDICTED: auxilin-like protein 1 [Cucumis melo]>gi|659133081|ref|XP_008466544.1| PREDICTED: auxilin-like protein 1 [Cucumis melo]>gi|307136375|gb|ADN34187.1| auxilin-like protein [Cucumis melo subsp. melo]
c60682_g2	-2.4663	0.0015445	PREDICTED: uncharacterized protein LOC103494824 isoform X2 [Cucumis melo]
c70052_g1	-1.4083	0.0015445	PREDICTED: maltose excess protein 1-like, chloroplastic [Cucumis sativus]>gi|700208225|gb|KGN63344.1| hypothetical protein Csa_2G431130 [Cucumis sativus]
c51046_g1	-1.8518	0.0015673	PREDICTED: uncharacterized protein LOC101203692 [Cucumis sativus]>gi|700201680|gb|KGN56813.1| hypothetical protein Csa_3G134620 [Cucumis sativus]
c130324_g1	-2.0941	0.0015995	PREDICTED: probable leucine-rich repeat receptor-like protein kinase At5g49770 isoform X2 [Cucumis melo]>gi|659130774|ref|XP_008465344.1| PREDICTED: probable leucine-rich repeat receptor-like protein kinase At5g49770 isoform X2 [Cucumis melo]
c66442_g2	-1.3832	0.0016107	PREDICTED: ethylene-responsive transcription factor 1B [Cucumis melo]
c56682_g1	-1.0896	0.0016186	PREDICTED: heptahelical transmembrane protein ADIPOR1 [Cucumis sativus]>gi|700210012|gb|KGN65108.1| hypothetical protein Csa_1G224880 [Cucumis sativus]
c62874_g1	-1.0063	0.0016548	PREDICTED: phenazine biosynthesis-like domain-containing protein 2 [Cucumis sativus]>gi|700189594|gb|KGN44827.1| hypothetical protein Csa_7G390060 [Cucumis sativus]
c71431_g2	-2.2682	0.0016677	PREDICTED: pentatricopeptide repeat-containing protein At5g38730 [Cucumis sativus]>gi|700195674|gb|KGN50851.1| hypothetical protein Csa_5G289620 [Cucumis sativus]
c115062_g1	-0.8958	0.0016696	PREDICTED: mitochondrial amidoxime reducing component 2 [Cucumis sativus]>gi|700194330|gb|KGN49534.1| hypothetical protein Csa_6G538630 [Cucumis sativus]
c58409_g1	-2.8801	0.0017058	PREDICTED: palmitoyl-acyl carrier protein thioesterase, chloroplastic [Cucumis sativus]>gi|778665983|ref|XP_011648667.1| PREDICTED: palmitoyl-acyl carrier protein thioesterase, chloroplastic [Cucumis sativus]>gi|778665986|ref|XP_011648668.1| PREDICTED: palmitoyl-acyl carrier protein thioesterase, chloroplastic [Cucumis sativus]>gi|700205521|gb|KGN60640.1| hypothetical protein Csa_2G005370 [Cucumi…
c74669_g1	-1.5973	0.0017058	PREDICTED: GDP-mannose transporter GONST4 isoform X1 [Cucumis melo]
c71528_g1	-0.91535	0.001728	PREDICTED: ultraviolet-B receptor UVR8-like isoform X4 [Cucumis sativus]
c70050_g1	-1.6263	0.0017362	PREDICTED: uncharacterized protein LOC101211269 [Cucumis sativus]
c66450_g1	-2.5353	0.0017392	PREDICTED: probable calcium-binding protein CML44 [Cucumis melo]
c72539_g1	-1.6097	0.0017398	PREDICTED: LOW QUALITY PROTEIN: callose synthase 5-like [Cucumis melo]
c42058_g1	-1.6331	0.0017665	PREDICTED: influenza virus NS1A-binding protein homolog isoform X1 [Cucumis melo]
c63848_g1	-1.1	0.0017801	FAD/NAD(P)-binding oxidoreductase family protein [Erodium chrysanthum]
c70456_g1	-0.96548	0.0017917	PREDICTED: common plant regulatory factor 1-like isoform X2 [Cucumis melo]>gi|307136354|gb|ADN34168.1| bzip transcription factor [Cucumis melo subsp. melo]
c47628_g1	-1.8419	0.0018348	PREDICTED: 26.5 kDa heat shock protein, mitochondrial [Cucumis melo]
c130512_g1	-1.7838	0.0018624	PREDICTED: uncharacterized protein LOC103501198 [Cucumis melo]
c60916_g2	-1.0568	0.0018682	PREDICTED: subtilisin-like protease [Cucumis melo]
c74916_g1	-1.2876	0.0018869	PREDICTED: uncharacterized protein LOC103486623 [Cucumis melo]
c47167_g1	-1.1778	0.0019025	PREDICTED: uncharacterized protein LOC103501814 isoform X1 [Cucumis melo]>gi|659127510|ref|XP_008463741.1| PREDICTED: uncharacterized protein LOC103501814 isoform X2 [Cucumis melo]
c69607_g1	-0.94438	0.0019041	PREDICTED: potassium transporter 11-like [Cucumis melo]
c72591_g1	-2.5891	0.0019041	PREDICTED: ABC transporter B family member 4-like [Cucumis melo]>gi|659090341|ref|XP_008445964.1| PREDICTED: ABC transporter B family member 4-like [Cucumis melo]
c52105_g1	-3.0014	0.0019283	PREDICTED: putative UDP-glucose glucosyltransferase [Cucumis melo]
c88204_g1	-3.6376	0.0019326	PREDICTED: non-specific lipid-transfer protein 1-like [Cucumis melo]
c42585_g1	-1.3632	0.001954	PREDICTED: uncharacterized CRM domain-containing protein At3g25440, chloroplastic isoform X1 [Cucumis sativus]>gi|700196175|gb|KGN51352.1| hypothetical protein Csa_5G522980 [Cucumis sativus]
c63414_g1	-0.95897	0.0019555	PREDICTED: 7-hydroxymethyl chlorophyll a reductase, chloroplastic-like [Glycine max]
c116638_g1	-1.1616	0.0019587	PREDICTED: uncharacterized protein LOC105435841 [Cucumis sativus]>gi|700192213|gb|KGN47417.1| hypothetical protein Csa_6G318150 [Cucumis sativus]
c101729_g1	-3.7302	0.0019597	PREDICTED: uncharacterized protein LOC103492768 [Cucumis melo]
c52033_g1	-1.0463	0.0019741	PREDICTED: uncharacterized protein LOC103496516 [Cucumis melo]
c88392_g1	-2.0492	0.0020445	--
c74242_g1	-2.5762	0.0020715	PREDICTED: LOW QUALITY PROTEIN: ATP synthase gamma chain 1, chloroplastic-like [Cucumis melo]
c3517_g1	-1.0037	0.0020882	PREDICTED: uncharacterized protein LOC103489722 [Cucumis melo]
c71409_g1	-0.96487	0.0020979	PREDICTED: LOW QUALITY PROTEIN: uncharacterized protein LOC103493911 [Cucumis melo]
c54335_g1	-1.0062	0.0021051	PREDICTED: protein disulfide-isomerase-like [Cucumis melo]>gi|659133435|ref|XP_008466727.1| PREDICTED: protein disulfide-isomerase-like [Cucumis melo]
c72285_g2	-0.90295	0.0021051	PREDICTED: protein phosphatase 2C 16 isoform X1 [Cucumis melo]>gi|659093619|ref|XP_008447625.1| PREDICTED: protein phosphatase 2C 16 isoform X1 [Cucumis melo]>gi|307135864|gb|ADN33732.1| protein phosphatase 2c [Cucumis melo subsp. melo]
c145162_g1	-1.6734	0.0021508	--
c67449_g2	-2.0696	0.0021525	PREDICTED: uncharacterized protein LOC103488235 [Cucumis melo]>gi|659088648|ref|XP_008445092.1| PREDICTED: uncharacterized protein LOC103488235 [Cucumis melo]
c72658_g2	-1.1987	0.002176	PREDICTED: ATPase family AAA domain-containing protein 3 [Cucumis sativus]>gi|700193631|gb|KGN48835.1| hypothetical protein Csa_6G502730 [Cucumis sativus]
c29769_g1	-2.5344	0.0022437	PREDICTED: uncharacterized protein LOC103504254, partial [Cucumis melo]
c79851_g1	-1.7778	0.0022538	PREDICTED: uncharacterized protein LOC101223048 [Cucumis sativus]>gi|700194806|gb|KGN49983.1| hypothetical protein Csa_5G148540 [Cucumis sativus]
c70397_g1	-2.4026	0.0022561	PREDICTED: uncharacterized protein LOC103490721 isoform X1 [Cucumis melo]
c39076_g1	-2.8661	0.0022782	hypothetical protein PHAVU_008G274400g [Phaseolus vulgaris]>gi|561015501|gb|ESW14362.1| hypothetical protein PHAVU_008G274400g [Phaseolus vulgaris]
c52924_g1	-1.8006	0.0023193	hypothetical protein Csa_3G006630 [Cucumis sativus]
c115757_g1	-1.0475	0.0023547	PREDICTED: LOW QUALITY PROTEIN: heat shock factor protein HSF24 [Cucumis melo]
c20485_g1	-0.93919	0.002443	PREDICTED: ABC transporter B family member 26, chloroplastic isoform X2 [Cucumis melo]
c9444_g1	-1.7532	0.0024624	PREDICTED: scarecrow-like protein 1 [Cucumis sativus]>gi|700189277|gb|KGN44510.1| hypothetical protein Csa_7G322070 [Cucumis sativus]
c88277_g1	-1.1048	0.0024705	PREDICTED: serine/threonine-protein kinase OXI1-like [Cucumis melo]
c63434_g1	-1.2812	0.0025173	PREDICTED: squalene monooxygenase-like [Cucumis sativus]>gi|700200145|gb|KGN55303.1| hypothetical protein Csa_4G645290 [Cucumis sativus]
c69262_g1	-0.99236	0.0025359	hypothetical protein Csa_1G222880 [Cucumis sativus]
c89748_g1	-1.6143	0.0025652	hypothetical protein Csa_1G528510 [Cucumis sativus]
c116598_g1	-1.2238	0.002592	PREDICTED: 2-alkenal reductase (NADP(+)-dependent) [Cucumis melo]
c49083_g1	-0.90035	0.0026464	HMG1/2-like protein-like [Cucumis sativus]>gi|659095243|ref|XP_008448477.1| PREDICTED: HMG1/2-like protein [Cucumis melo]>gi|63020536|gb|AAY26151.1| high mobility group protein [Cucumis sativus]
c67859_g1	-0.93584	0.0026481	PREDICTED: LOW QUALITY PROTEIN: phospholipase D delta [Cucumis melo]
c69685_g1	-1.1634	0.0026893	PREDICTED: omega-hydroxypalmitate O-feruloyl transferase [Cucumis melo]
c69246_g1	-0.87451	0.0027361	PREDICTED: selenium-binding protein 2 [Cucumis melo]
c65707_g1	-1.1863	0.0027583	PREDICTED: UPF0202 protein At3g57940 [Cucumis melo]
c72772_g1	-0.89995	0.002776	PREDICTED: hsp70-Hsp90 organizing protein 3-like [Cucumis melo]
c43370_g1	-1.8444	0.0027909	PREDICTED: uncharacterized protein LOC103489189 isoform X3 [Cucumis melo]
c21013_g1	-2.8338	0.0027972	--
c57322_g1	-0.93205	0.0028296	PREDICTED: uncharacterized protein LOC101213138 [Cucumis sativus]>gi|700195474|gb|KGN50651.1| hypothetical protein Csa_5G202350 [Cucumis sativus]
c45987_g1	-1.1261	0.0028555	PREDICTED: uncharacterized protein LOC103482634 [Cucumis melo]
c66709_g1	-0.95239	0.0029077	PREDICTED: probable methyltransferase PMT16 [Cucumis sativus]
c143187_g1	-2.0057	0.0029724	PREDICTED: uncharacterized protein LOC103493663 [Cucumis melo]>gi|659103864|ref|XP_008452729.1| PREDICTED: uncharacterized protein LOC103493663 [Cucumis melo]
c30412_g1	-1.2033	0.0030295	PREDICTED: dynein light chain 1, cytoplasmic [Cucumis sativus]>gi|659072825|ref|XP_008467114.1| PREDICTED: dynein light chain 1, cytoplasmic [Cucumis melo]>gi|700196301|gb|KGN51478.1| hypothetical protein Csa_5G567290 [Cucumis sativus]
c52661_g1	-1.0325	0.0030357	PREDICTED: uncharacterized protein LOC101219169 isoform X1 [Cucumis sativus]
c73164_g1	-0.99841	0.0030357	PREDICTED: DNA-directed RNA polymerase 1B, mitochondrial isoform X2 [Cucumis melo]
c45736_g1	-1.5372	0.003114	PREDICTED: uncharacterized protein LOC101207532 [Cucumis sativus]>gi|700202984|gb|KGN58117.1| hypothetical protein Csa_3G516560 [Cucumis sativus]
c64855_g1	-1.4645	0.0031716	PREDICTED: pentatricopeptide repeat-containing protein At3g29230 [Cucumis melo]
c65298_g1	-1.5195	0.0032085	PREDICTED: protein NUCLEAR FUSION DEFECTIVE 6, chloroplastic/mitochondrial-like isoform X1 [Cucumis sativus]
c71425_g1	-0.94319	0.0032107	PREDICTED: probable 2-oxoglutarate-dependent dioxygenase At3g49630 isoform X1 [Cucumis sativus]>gi|778665804|ref|XP_011648635.1| PREDICTED: probable 2-oxoglutarate-dependent dioxygenase At3g49630 isoform X1 [Cucumis sativus]
c8347_g1	-1.3138	0.0032122	PREDICTED: transcription factor TGA7-like isoform X2 [Cucumis melo]>gi|659081258|ref|XP_008441237.1| PREDICTED: transcription factor TGA7-like isoform X2 [Cucumis melo]
c47507_g1	-1.0162	0.0032409	PREDICTED: uncharacterized protein DDB_G0271670 [Cucumis melo]
c71433_g4	-2.3285	0.0033213	Abscisic acid 8'-hydroxylase 4 isoform 2 [Theobroma cacao]>gi|508706363|gb|EOX98259.1| Abscisic acid 8'-hydroxylase 4 isoform 2 [Theobroma cacao]
c70992_g1	-1.3233	0.003336	PREDICTED: U3 small nucleolar RNA-interacting protein 2 [Cucumis sativus]>gi|700197438|gb|KGN52615.1| hypothetical protein Csa_5G647380 [Cucumis sativus]
c66885_g1	-2.1026	0.0033914	PREDICTED: pentatricopeptide repeat-containing protein At4g21705, mitochondrial [Cucumis melo]
c47424_g1	-2.1835	0.0034379	PREDICTED: uncharacterized protein LOC103491594 [Cucumis melo]
c88350_g1	-1.3289	0.0034939	PREDICTED: probable protein disulfide-isomerase A6 [Cucumis sativus]>gi|700189766|gb|KGN44999.1| hypothetical protein Csa_7G407520 [Cucumis sativus]
c69880_g1	-0.89211	0.0035007	PREDICTED: ferrochelatase-2, chloroplastic [Cucumis melo]
c74521_g1	-1.2524	0.0035311	PREDICTED: p21-activated protein kinase-interacting protein 1-like [Cucumis melo]
c60051_g1	-0.88174	0.0035589	PREDICTED: zinc transporter 11 [Cucumis melo]
c62879_g1	-1.5064	0.0035748	--
c72390_g2	-0.86182	0.0035898	PREDICTED: cellulose synthase-like protein E1 [Cucumis sativus]>gi|700188805|gb|KGN44038.1| hypothetical protein Csa_7G127380 [Cucumis sativus]
c53714_g1	-0.90734	0.0035944	PREDICTED: uncharacterized protein LOC105434967 [Cucumis sativus]>gi|700203937|gb|KGN59070.1| hypothetical protein Csa_3G751450 [Cucumis sativus]
c2903_g1	-0.88803	0.0036096	--
c70551_g1	-1.4443	0.0036139	PREDICTED: potassium transporter 6 [Cucumis sativus]>gi|700196641|gb|KGN51818.1| hypothetical protein Csa_5G602170 [Cucumis sativus]
c60086_g1	-1.39	0.0036182	PREDICTED: 20 kDa chaperonin, chloroplastic [Cucumis melo]
c142644_g1	-0.87958	0.0036201	PREDICTED: glyoxysomal fatty acid beta-oxidation multifunctional protein MFP-a-like [Cucumis melo]
c59488_g1	-1.7717	0.0036385	PREDICTED: U-box domain-containing protein 15-like isoform X2 [Cucumis melo]
c69785_g2	-3.8112	0.003661	PREDICTED: probable protein phosphatase 2C 25 [Cucumis melo]
c65959_g1	-0.89785	0.0036947	PREDICTED: transcription factor bHLH147 [Cucumis sativus]>gi|449462140|ref|XP_004148799.1| PREDICTED: transcription factor bHLH147 [Cucumis sativus]>gi|700192251|gb|KGN47455.1| hypothetical protein Csa_6G327940 [Cucumis sativus]
c38140_g1	-0.89254	0.0038055	--
c145970_g1	-3.1176	0.0038218	--
c70841_g1	-1.0788	0.0038404	PREDICTED: mitochondrial import receptor subunit TOM40-1-like [Cucumis melo]
c1481_g1	-1.2884	0.0038465	PREDICTED: uncharacterized protein LOC103492996 [Cucumis melo]
c38653_g1	-0.87536	0.0038465	PREDICTED: vacuolar-sorting receptor 4-like isoform X2 [Cucumis melo]
c71737_g1	-1.2534	0.0039616	PREDICTED: putative protease Do-like 14 [Cucumis sativus]>gi|778666911|ref|XP_011648838.1| PREDICTED: putative protease Do-like 14 [Cucumis sativus]>gi|700205831|gb|KGN60950.1| hypothetical protein Csa_2G030600 [Cucumis sativus]
c102818_g1	-1.2713	0.0039695	PREDICTED: D-amino-acid transaminase, chloroplastic [Cucumis sativus]>gi|700199942|gb|KGN55100.1| hypothetical protein Csa_4G629460 [Cucumis sativus]
c29064_g1	-1.2417	0.0040912	GRAM domain-containing protein [Citrullus lanatus subsp. vulgaris]
c69800_g1	-0.90479	0.0041486	PREDICTED: probable protein phosphatase 2C 4 [Cucumis melo]
c70433_g1	-0.94925	0.0042329	PREDICTED: tubby-like F-box protein 3 [Cucumis melo]>gi|659076661|ref|XP_008438800.1| PREDICTED: tubby-like F-box protein 3 [Cucumis melo]
c72518_g1	-0.85655	0.0042729	PREDICTED: heat shock 70 kDa protein 15-like [Cucumis melo]>gi|659124410|ref|XP_008462147.1| PREDICTED: heat shock 70 kDa protein 15-like [Cucumis melo]
c55971_g1	-2.2121	0.0043166	--
c70738_g1	-1.0722	0.0043783	PREDICTED: protein arginine N-methyltransferase 1.5 isoform X1 [Cucumis melo]
c69554_g1	-1.0042	0.0044506	PREDICTED: cytochrome P450 3A1-like isoform X1 [Cucumis melo]
c74535_g1	-3.5167	0.0044691	PREDICTED: F-box protein SKIP22 [Cucumis sativus]>gi|700197580|gb|KGN52738.1| hypothetical protein Csa_4G000590 [Cucumis sativus]
c46353_g1	-3.8559	0.0044743	--
c62591_g1	-1.0663	0.0045392	PREDICTED: 13S globulin seed storage protein 2-like [Cucumis melo]
c91002_g1	-1.8021	0.0046027	PREDICTED: calmodulin-binding transcription activator 4 [Cucumis melo]
c142849_g1	-0.8679	0.0046052	PREDICTED: UDP-glycosyltransferase 85A5-like [Cucumis melo]
c73465_g1	-0.92409	0.0046661	PREDICTED: betaine aldehyde dehydrogenase 1, chloroplastic [Cucumis sativus]>gi|700208521|gb|KGN63617.1| hypothetical protein Csa_1G006270 [Cucumis sativus]
c73948_g1	-1.394	0.0046812	PREDICTED: uncharacterized protein LOC103484347 [Cucumis melo]
c145804_g1	-2.0015	0.0046976	PREDICTED: wound-induced protein 1 [Cucumis melo]
c72655_g1	-1.0517	0.0047545	PREDICTED: glucan endo-1,3-beta-glucosidase 13 [Cucumis sativus]>gi|700211095|gb|KGN66191.1| hypothetical protein Csa_1G575070 [Cucumis sativus]
c65765_g2	-1.8153	0.0047616	PREDICTED: probable pectin methyltransferase QUA2 [Nicotiana sylvestris]
c66935_g1	-1.035	0.0047701	PREDICTED: myosin-15 isoform X1 [Cucumis melo]
c145241_g1	-3.0095	0.004779	--
c45496_g1	-1.1386	0.004799	PREDICTED: electron transfer flavoprotein subunit alpha, mitochondrial [Cucumis melo]>gi|659109085|ref|XP_008454541.1| PREDICTED: electron transfer flavoprotein subunit alpha, mitochondrial [Cucumis melo]
c72293_g1	-1.5172	0.0048693	PREDICTED: receptor-like protein 12 isoform X1 [Cucumis sativus]>gi|700191099|gb|KGN46303.1| hypothetical protein Csa_6G081440 [Cucumis sativus]
c73445_g1	-1.5638	0.0050795	PREDICTED: transcription factor MYB44-like [Cucumis sativus]>gi|700193353|gb|KGN48557.1| Sucrose responsive element binding protein [Cucumis sativus]
c57713_g1	-0.89151	0.0051029	PREDICTED: cationic amino acid transporter 4, vacuolar [Cucumis sativus]>gi|700198745|gb|KGN53903.1| hypothetical protein Csa_4G187820 [Cucumis sativus]
c62443_g1	-1.7845	0.0051029	PREDICTED: uncharacterized protein LOC101216350 [Cucumis sativus]>gi|700204758|gb|KGN59891.1| hypothetical protein Csa_3G851910 [Cucumis sativus]
c8788_g1	-4.2583	0.0051417	hypothetical protein Csa_1G265640 [Cucumis sativus]
c73946_g1	-1.4444	0.0051721	--
c66958_g1	-1.9246	0.0052732	PREDICTED: cytokinin riboside 5'-monophosphate phosphoribohydrolase LOG7-like [Cucumis melo]
c101727_g1	-0.85826	0.0052912	--
c114869_g1	-0.83451	0.0052928	PREDICTED: uncharacterized protein LOC103500970, partial [Cucumis melo]
c61827_g1	-2.6725	0.0053147	PREDICTED: pathogenesis-related protein PRB1-2-like [Cucumis melo]
c65125_g2	-1.3254	0.0054074	PREDICTED: uncharacterized protein LOC105435747 [Cucumis sativus]>gi|700190640|gb|KGN45844.1| hypothetical protein Csa_6G014640 [Cucumis sativus]
c72279_g1	-2.1347	0.0054335	PREDICTED: uncharacterized protein LOC105436188 [Cucumis sativus]
c69306_g2	-1.6938	0.0054626	PREDICTED: transmembrane emp24 domain-containing protein p24delta9 [Cucumis melo]
c114870_g1	-4.7431	0.0055735	--
c70231_g1	-0.95747	0.0056077	hypothetical protein ARALYDRAFT_902339 [Arabidopsis lyrata subsp. lyrata]>gi|297327080|gb|EFH57500.1| hypothetical protein ARALYDRAFT_902339 [Arabidopsis lyrata subsp. lyrata]
c37594_g1	-5.1048	0.0056116	PREDICTED: beta-amyrin synthase-like [Eucalyptus grandis]>gi|629125355|gb|KCW89780.1| hypothetical protein EUGRSUZ_A02035 [Eucalyptus grandis]
c70543_g1	-2.1666	0.0056183	PREDICTED: serine/threonine-protein kinase HT1-like isoform X1 [Cucumis melo]
c62200_g2	-0.86373	0.005681	PREDICTED: probable protein phosphatase 2C 9 isoform X1 [Cucumis sativus]>gi|700198555|gb|KGN53713.1| hypothetical protein Csa_4G109020 [Cucumis sativus]
c60327_g2	-0.93498	0.0057404	PREDICTED: protein NRT1/ PTR FAMILY 5.8-like [Cucumis melo]
c143390_g1	-0.99764	0.0057673	PREDICTED: uncharacterized protein LOC103490489 isoform X1 [Cucumis melo]
c36675_g1	-2.0661	0.0057673	PREDICTED: basic blue protein-like [Cucumis sativus]>gi|700202438|gb|KGN57571.1| hypothetical protein Csa_3G215590 [Cucumis sativus]
c90718_g1	-2.2593	0.0057673	PREDICTED: uncharacterized protein LOC101215395 [Cucumis sativus]>gi|700196328|gb|KGN51505.1| hypothetical protein Csa_5G571480 [Cucumis sativus]
c67215_g1	-1.7042	0.0057945	PREDICTED: mitochondrial phosphate carrier protein 3, mitochondrial isoform X1 [Cucumis melo]
c88369_g1	-0.83053	0.005802	PREDICTED: phospholipase D alpha 1 [Cucumis melo]
c53551_g1	-0.90651	0.0058594	PREDICTED: pentatricopeptide repeat-containing protein At3g61520, mitochondrial-like [Cucumis melo]>gi|659092911|ref|XP_008447282.1| PREDICTED: pentatricopeptide repeat-containing protein At3g61520, mitochondrial-like [Cucumis melo]>gi|659092913|ref|XP_008447283.1| PREDICTED: pentatricopeptide repeat-containing protein At3g61520, mitochondrial-like [Cucumis melo]
c29798_g1	-4.6563	0.005925	--
c71084_g1	-1.7235	0.0059475	hypothetical protein Csa_2G299940 [Cucumis sativus]
c143101_g1	-1.718	0.0059762	PREDICTED: desiccation-related protein PCC13-62-like [Prunus mume]
c70939_g1	-2.2878	0.0059823	hypothetical protein POPTR_0006s25670g [Populus trichocarpa]>gi|222854585|gb|EEE92132.1| hypothetical protein POPTR_0006s25670g [Populus trichocarpa]
c73065_g1	-0.82154	0.0060438	PREDICTED: probable GTP diphosphokinase RSH2, chloroplastic [Cucumis sativus]>gi|700190253|gb|KGN45486.1| hypothetical protein Csa_7G449460 [Cucumis sativus]
c132101_g1	-2.7519	0.0060466	hypothetical protein Csa_2G263880 [Cucumis sativus]
c93240_g1	-2.772	0.0060499	PREDICTED: ethylene-responsive transcription factor ERF113-like [Cucumis melo]
c42571_g1	-1.4069	0.006128	PREDICTED: uncharacterized protein LOC103482698 [Cucumis melo]
c60787_g1	-2.1753	0.0061493	--
c71234_g2	-0.84748	0.0061672	PREDICTED: nucleolin 1 isoform X1 [Cucumis sativus]
c70309_g2	-1.3572	0.0061751	PREDICTED: AT-hook motif nuclear-localized protein 9 [Cucumis sativus]>gi|700190445|gb|KGN45649.1| hypothetical protein Csa_6G003410 [Cucumis sativus]
c115965_g1	-1.1648	0.0063284	hypothetical protein Csa_2G006810 [Cucumis sativus]
c2469_g1	-1.3461	0.006352	PREDICTED: ATP-dependent Clp protease ATP-binding subunit clpX-like, mitochondrial isoform X2 [Cucumis melo]>gi|307135876|gb|ADN33742.1| ATP-dependent clp protease ATP-binding subunit clpx [Cucumis melo subsp. melo]
c95170_g1	-2.187	0.006354	Putative non-specific lipid-transfer protein AKCS9 [Glycine soja]
c17193_g1	-1.0732	0.0063612	PREDICTED: uncharacterized protein LOC101209039 isoform X1 [Cucumis sativus]
c72095_g1	-1.172	0.0063612	PREDICTED: U-box domain-containing protein 52 isoform X2 [Cucumis sativus]>gi|700207737|gb|KGN62856.1| hypothetical protein Csa_2G377920 [Cucumis sativus]
c65385_g2	-2.9359	0.0066083	PREDICTED: MLP-like protein 43 [Cucumis melo]
c46671_g1	-1.3787	0.0066112	PREDICTED: uncharacterized protein LOC101218685 [Cucumis sativus]>gi|778716485|ref|XP_011657548.1| PREDICTED: uncharacterized protein LOC101218685 [Cucumis sativus]>gi|778716489|ref|XP_011657549.1| PREDICTED: uncharacterized protein LOC101218685 [Cucumis sativus]>gi|700192763|gb|KGN47967.1| hypothetical protein Csa_6G421610 [Cucumis sativus]
c8306_g2	-1.4354	0.006631	seed maturation protein PM37 [Glycine max]>gi|5802244|gb|AAD51625.1|AF169022_1 seed maturation protein PM37 [Glycine max]>gi|734375963|gb|KHN21201.1| DnaJ protein like [Glycine soja]
c60060_g2	-2.7582	0.006639	PREDICTED: cytochrome P450 71B19-like [Cucumis sativus]
c71734_g4	-1.0947	0.0066579	PREDICTED: uncharacterized protein LOC103501887 isoform X3 [Cucumis melo]
c69083_g2	-1.0235	0.0066705	PREDICTED: uncharacterized protein LOC101207905 isoform X1 [Cucumis sativus]
c54807_g1	-0.82015	0.0066744	PREDICTED: cytokinin riboside 5'-monophosphate phosphoribohydrolase LOG1-like [Cucumis melo]
c88230_g1	-0.87925	0.0067389	PREDICTED: beta-galactosidase 5-like [Cucumis melo]
c67022_g1	-1.4805	0.0068352	PREDICTED: non-specific lipid-transfer protein-like protein At2g13820 [Cucumis melo]
c131644_g1	-1.504	0.0068468	PREDICTED: protein YLS3 [Cucumis sativus]>gi|700194571|gb|KGN49748.1| hypothetical protein Csa_5G099500 [Cucumis sativus]
c56084_g1	-3.3975	0.0068468	hypothetical protein Csa_5G197120 [Cucumis sativus]
c73903_g1	-1.1067	0.0068499	PREDICTED: ethylene-responsive transcription factor ERF069-like [Cucumis melo]
c15345_g1	-3.1853	0.006858	PREDICTED: non-specific lipid transfer protein GPI-anchored 1 [Cucumis sativus]>gi|700196489|gb|KGN51666.1| hypothetical protein Csa_5G589340 [Cucumis sativus]
c68816_g1	-1.2681	0.0069209	PREDICTED: serine carboxypeptidase-like 25 isoform X1 [Cucumis melo]
c45596_g1	-1.2299	0.0069477	PREDICTED: ribosome biogenesis protein WDR12 homolog [Cucumis melo]>gi|659082788|ref|XP_008442032.1| PREDICTED: ribosome biogenesis protein WDR12 homolog [Cucumis melo]>gi|659082790|ref|XP_008442033.1| PREDICTED: ribosome biogenesis protein WDR12 homolog [Cucumis melo]
c70178_g2	-2.7804	0.0070029	PREDICTED: long-chain-alcohol oxidase FAO4A [Cucumis sativus]
c66500_g2	-0.97509	0.0070055	C2H2-like zinc finger protein [Theobroma cacao]>gi|508722815|gb|EOY14712.1| C2H2-like zinc finger protein [Theobroma cacao]
c89391_g1	-1.1021	0.0070145	PREDICTED: uncharacterized protein LOC103485750 isoform X1 [Cucumis melo]
c68889_g5	-1.1377	0.0070313	PREDICTED: uncharacterized protein LOC101218752 [Cucumis sativus]>gi|778728293|ref|XP_011659400.1| PREDICTED: uncharacterized protein LOC101218752 [Cucumis sativus]>gi|778728296|ref|XP_011659401.1| PREDICTED: uncharacterized protein LOC101218752 [Cucumis sativus]
c43535_g1	-2.7491	0.0070635	late embryogenesis abundant protein D-29 [Cucumis melo subsp. melo]
c73160_g1	-0.85777	0.0070841	hypothetical protein Csa_6G104600 [Cucumis sativus]
c73089_g1	-0.80872	0.0071475	PREDICTED: dnaJ protein homolog 1 [Cucumis sativus]>gi|700194051|gb|KGN49255.1| Protein SIS1 [Cucumis sativus]
c66138_g1	-1.1042	0.0072054	PREDICTED: uncharacterized protein LOC101209200 [Cucumis sativus]
c49202_g1	-4.607	0.0072763	--
c66281_g1	-1.8363	0.0073008	PREDICTED: exocyst complex component EXO84A [Solanum lycopersicum]
c67575_g1	-1.6176	0.0074473	PREDICTED: probable thimet oligopeptidase isoform X1 [Cucumis melo]
c88314_g1	-3.3445	0.007485	--
c73118_g1	-1.0715	0.0074899	PREDICTED: protein TIME FOR COFFEE isoform X2 [Cucumis melo]
c63195_g1	-2.2875	0.0074959	PREDICTED: uncharacterized protein LOC105434623 [Cucumis sativus]>gi|700207037|gb|KGN62156.1| hypothetical protein Csa_2G302230 [Cucumis sativus]
c8400_g1	-1.0187	0.0074959	PREDICTED: carbonic anhydrase 2 isoform X1 [Cucumis melo]>gi|659108944|ref|XP_008454466.1| PREDICTED: carbonic anhydrase 2 isoform X1 [Cucumis melo]
c50526_g1	-1.0562	0.0075797	PREDICTED: uncharacterized protein LOC101212373 [Cucumis sativus]>gi|659128885|ref|XP_008464420.1| PREDICTED: uncharacterized protein LOC103502312 [Cucumis melo]>gi|700208379|gb|KGN63475.1| hypothetical protein Csa_1G001470 [Cucumis sativus]
c68344_g1	-0.95826	0.0076037	PREDICTED: peptidyl-prolyl cis-trans isomerase 8 [Cucumis melo]
c49286_g1	-2.1119	0.0076629	PREDICTED: probable protein phosphatase 2C 8 [Cucumis melo]
c68333_g1	-1.6171	0.0077232	--
c46375_g1	-1.6917	0.0077352	PREDICTED: probable serine/threonine-protein kinase At1g54610 [Cucumis sativus]>gi|700191532|gb|KGN46736.1| hypothetical protein Csa_6G127480 [Cucumis sativus]
c66244_g1	-1.1868	0.0078043	PREDICTED: probable inactive heme oxygenase 2, chloroplastic [Cucumis melo]>gi|659103197|ref|XP_008452520.1| PREDICTED: probable inactive heme oxygenase 2, chloroplastic [Cucumis melo]>gi|659103201|ref|XP_008452522.1| PREDICTED: probable inactive heme oxygenase 2, chloroplastic [Cucumis melo]
c64875_g1	-0.88198	0.0078146	PREDICTED: APO protein 1, chloroplastic [Cucumis melo]
c90103_g1	-2.6497	0.0078743	PREDICTED: uncharacterized protein LOC103487091 [Cucumis melo]
c65986_g1	-1.5004	0.0079455	PREDICTED: probable phosphatase SPBPB21E7.02c [Cucumis melo]>gi|659132299|ref|XP_008466128.1| PREDICTED: probable phosphatase SPBPB21E7.02c [Cucumis melo]>gi|659132301|ref|XP_008466129.1| PREDICTED: probable phosphatase SPBPB21E7.02c [Cucumis melo]
c70279_g1	-1.1416	0.0079897	PREDICTED: uncharacterized protein LOC103485275 [Cucumis melo]
c28136_g1	-1.2351	0.0080347	PREDICTED: glycine-rich cell wall structural protein 1 [Cucumis sativus]>gi|700197418|gb|KGN52595.1| hypothetical protein Csa_5G646690 [Cucumis sativus]
c63146_g1	-1.2997	0.0080682	PREDICTED: BAG family molecular chaperone regulator 3 [Cucumis melo]
c70928_g3	-3.6235	0.008075	hypothetical protein Csa_3G076010 [Cucumis sativus]
c52795_g1	-2.5041	0.0080826	--
c104975_g1	-1.5773	0.0080946	PREDICTED: LOW QUALITY PROTEIN: calmodulin-binding transcription activator 5 [Cucumis melo]
c70790_g1	-1.7104	0.0081542	PREDICTED: putative disease resistance protein RGA4 [Cucumis sativus]
c71433_g2	-3.1013	0.0081594	PREDICTED: abscisic acid 8'-hydroxylase 4-like [Cucumis sativus]
c72428_g1	-0.89859	0.0082425	PREDICTED: uncharacterized protein LOC103496418 [Cucumis melo]
c31690_g1	-1.3971	0.0083276	hypothetical protein Csa_4G291900 [Cucumis sativus]
c30477_g1	-1.4615	0.0083292	PREDICTED: glutathione S-transferase L3-like [Cucumis melo]
c70281_g1	-3.7198	0.0083292	enoyl-[acyl-carrier-protein] reductase [NADH], chloroplastic-like [Malus domestica]>gi|657951344|ref|XP_008352274.1| PREDICTED: enoyl-[acyl-carrier-protein] reductase [NADH], chloroplastic-like [Malus domestica]>gi|478435715|gb|AGJ00075.1| enoyl-ACP reductase [Malus domestica]
c59043_g1	-3.1568	0.0083356	PREDICTED: NAC domain-containing protein 72-like [Cucumis sativus]>gi|700201089|gb|KGN56222.1| hypothetical protein Csa_3G101810 [Cucumis sativus]
c63813_g1	-0.97956	0.0083466	PREDICTED: vacuolar amino acid transporter 1-like isoform X1 [Cucumis melo]>gi|659085133|ref|XP_008443263.1| PREDICTED: vacuolar amino acid transporter 1-like isoform X2 [Cucumis melo]
c142469_g1	-0.82192	0.0083671	PREDICTED: formin-like protein 20 [Cucumis melo]
c46475_g1	-1.1989	0.0083671	PREDICTED: cellulose synthase A catalytic subunit 3 [UDP-forming]-like [Cucumis melo]>gi|659122726|ref|XP_008461292.1| PREDICTED: cellulose synthase A catalytic subunit 3 [UDP-forming]-like [Cucumis melo]>gi|659122728|ref|XP_008461293.1| PREDICTED: cellulose synthase A catalytic subunit 3 [UDP-forming]-like [Cucumis melo]>gi|659122730|ref|XP_008461294.1| PREDICTED: cellulose synthase A catalytic …
c88363_g1	-1.3588	0.0083671	PREDICTED: probable acyl-activating enzyme 1, peroxisomal [Cucumis sativus]>gi|700200335|gb|KGN55493.1| hypothetical protein Csa_4G658530 [Cucumis sativus]
c59266_g1	-1.5316	0.0084722	PREDICTED: bifunctional nuclease 1 [Cucumis melo]>gi|659133054|ref|XP_008466529.1| PREDICTED: bifunctional nuclease 1 [Cucumis melo]>gi|659133056|ref|XP_008466530.1| PREDICTED: bifunctional nuclease 1 [Cucumis melo]
c142402_g1	-0.95994	0.0084787	PREDICTED: vacuolar-sorting receptor 1 [Cucumis sativus]
c70799_g1	-1.2309	0.0085446	PREDICTED: polyribonucleotide nucleotidyltransferase 2, mitochondrial [Cucumis sativus]>gi|700204556|gb|KGN59689.1| hypothetical protein Csa_3G838680 [Cucumis sativus]
c73895_g1	-5.9106	0.0088015	HSP25.5 [Citrullus lanatus]
c69749_g1	-1.0811	0.0088251	PREDICTED: biotin synthase [Cucumis melo]
c65084_g2	-0.98832	0.0088431	PREDICTED: uncharacterized protein LOC103493718 isoform X1 [Cucumis melo]
c104301_g1	-1.2931	0.0089439	heat shock protein 70, partial [Nicotiana attenuata]
c41728_g1	-2.0442	0.0090133	--
c58465_g1	-1.8684	0.009022	PREDICTED: uncharacterized protein LOC103486836 [Cucumis melo]
c43894_g1	-1.9156	0.0090566	PREDICTED: uncharacterized protein LOC103487091 [Cucumis melo]
c8328_g1	-0.85651	0.009059	PREDICTED: protein SGT1 homolog [Cucumis melo]
c69724_g1	-0.85439	0.0091598	hypothetical protein Csa_6G190310 [Cucumis sativus]
c20475_g1	-0.77888	0.009361	hypothetical protein Csa_2G358870 [Cucumis sativus]
c3202_g1	-1.4507	0.0093636	--
c71794_g3	-0.98744	0.0094209	PREDICTED: BTB/POZ domain-containing protein At1g67900 [Cucumis melo]>gi|659090707|ref|XP_008446158.1| PREDICTED: BTB/POZ domain-containing protein At1g67900 [Cucumis melo]
c32926_g1	-3.1403	0.0094329	PREDICTED: LOW QUALITY PROTEIN: zinc finger CCCH domain-containing protein 20 [Cucumis melo]
c59924_g1	-0.87434	0.0094342	PREDICTED: putative lipid phosphate phosphatase 3, chloroplastic isoform X4 [Cucumis melo]
c50116_g1	-2.1744	0.0094822	PREDICTED: K(+) efflux antiporter 2, chloroplastic [Cucumis sativus]>gi|700201402|gb|KGN56535.1| hypothetical protein Csa_3G122590 [Cucumis sativus]
c142772_g1	-1.845	0.0095073	PREDICTED: serine/threonine-protein kinase TNNI3K [Cucumis sativus]>gi|700196773|gb|KGN51950.1| hypothetical protein Csa_5G606410 [Cucumis sativus]
c50033_g1	-2.2959	0.0095683	PREDICTED: GDSL esterase/lipase EXL3 [Cucumis sativus]>gi|700207148|gb|KGN62267.1| hypothetical protein Csa_2G346080 [Cucumis sativus]
c44599_g1	-2.212	0.0096867	PREDICTED: CASP-like protein 1C1 [Cucumis sativus]
c60640_g1	-2.4304	0.0097549	PREDICTED: uncharacterized protein LOC103494033 [Cucumis melo]
c69744_g1	-0.85893	0.009813	PREDICTED: uncharacterized protein LOC101202748 [Cucumis sativus]>gi|700203698|gb|KGN58831.1| hypothetical protein Csa_3G733360 [Cucumis sativus]
c53252_g1	-0.81968	0.0098321	PREDICTED: uncharacterized protein LOC103499992 isoform X1 [Cucumis melo]
c68507_g2	-0.81051	0.0098818	PREDICTED: ATP-dependent Clp protease proteolytic subunit 5, chloroplastic [Cucumis melo]
c43757_g1	-1.1639	0.0099069	PREDICTED: periodic tryptophan protein 2 homolog [Cucumis sativus]>gi|700197712|gb|KGN52870.1| hypothetical protein Csa_4G004810 [Cucumis sativus]
c64611_g1	-0.97318	0.0099748	PREDICTED: uncharacterized protein LOC103497462 [Cucumis melo]
c49426_g1	-0.843	0.0099816	unnamed protein product [Vitis vinifera]
c63115_g2	-1.1725	0.010211	PREDICTED: MATE efflux family protein 5 [Cucumis melo]>gi|659123042|ref|XP_008461458.1| PREDICTED: MATE efflux family protein 5 [Cucumis melo]>gi|659123044|ref|XP_008461459.1| PREDICTED: MATE efflux family protein 5 [Cucumis melo]>gi|659123046|ref|XP_008461460.1| PREDICTED: MATE efflux family protein 5 [Cucumis melo]
c65657_g1	-1.3808	0.010231	PREDICTED: uncharacterized protein At2g39920 isoform X1 [Cucumis melo]
c129992_g1	-1.8797	0.010274	PREDICTED: heat stress transcription factor A-3 [Cucumis sativus]>gi|700203926|gb|KGN59059.1| hypothetical protein Csa_3G750350 [Cucumis sativus]
c88240_g1	-0.82938	0.010274	PREDICTED: uncharacterized protein LOC103485983 [Cucumis melo]
c62866_g1	-2.1705	0.010302	ATP synthase subunit alpha [Medicago truncatula]
c71530_g1	-1.6721	0.010302	PREDICTED: transcription factor MYB108-like [Cucumis sativus]
c57985_g1	-1.9291	0.010331	PREDICTED: probable protein phosphatase 2C 11 [Cucumis sativus]>gi|700192292|gb|KGN47496.1| hypothetical protein Csa_6G344250 [Cucumis sativus]
c64712_g1	-0.90272	0.010393	PREDICTED: F-box protein PP2-A13 [Cucumis sativus]>gi|700201419|gb|KGN56552.1| hypothetical protein Csa_3G124230 [Cucumis sativus]
c64650_g1	-1.0116	0.010474	--
c70146_g1	-1.0526	0.010641	PREDICTED: myb family transcription factor APL isoform X1 [Cucumis melo]
c68609_g2	-1.5808	0.01069	PREDICTED: uncharacterized protein LOC101222492 [Cucumis sativus]>gi|700199888|gb|KGN55046.1| hypothetical protein Csa_4G625010 [Cucumis sativus]
c69885_g1	-1.2617	0.010946	PREDICTED: cell cycle checkpoint control protein RAD9A isoform X1 [Cucumis melo]>gi|659070260|ref|XP_008454211.1| PREDICTED: cell cycle checkpoint control protein RAD9A isoform X1 [Cucumis melo]>gi|659070262|ref|XP_008454219.1| PREDICTED: cell cycle checkpoint control protein RAD9A isoform X1 [Cucumis melo]
c11722_g1	-0.87362	0.011008	PREDICTED: probable proteasome inhibitor [Cucumis melo]
c60019_g1	-1.7	0.01112	ADP-glucose pyrophosphorylase large subunit 1 [Citrullus lanatus subsp. vulgaris]
c115158_g1	-0.85098	0.01118	PREDICTED: high mobility group B protein 1 [Cucumis sativus]>gi|778693785|ref|XP_011653691.1| PREDICTED: high mobility group B protein 1 [Cucumis sativus]>gi|700199219|gb|KGN54377.1| hypothetical protein Csa_4G309150 [Cucumis sativus]
c101793_g1	-0.97547	0.011255	PREDICTED: probable VAMP-like protein At1g33475 [Cucumis sativus]>gi|700207969|gb|KGN63088.1| hypothetical protein Csa_2G401480 [Cucumis sativus]
c19857_g1	-0.8895	0.011362	PREDICTED: monodehydroascorbate reductase, seedling isozyme [Cucumis melo]
c58606_g1	-2.4258	0.011469	PREDICTED: serine/threonine-protein kinase TNNI3K [Cucumis melo]
c151_g1	-1.4225	0.011508	PREDICTED: transcription factor MYB44-like [Cucumis sativus]>gi|700207358|gb|KGN62477.1| hypothetical protein Csa_2G355030 [Cucumis sativus]
c64346_g1	-2.3386	0.011584	hypothetical protein CICLE_v10026786mg [Citrus clementina]>gi|557528032|gb|ESR39282.1| hypothetical protein CICLE_v10026786mg [Citrus clementina]
c69045_g1	-1.3058	0.011783	PREDICTED: peptide chain release factor PrfB2, chloroplastic [Cucumis sativus]>gi|778662243|ref|XP_011659591.1| PREDICTED: peptide chain release factor PrfB2, chloroplastic [Cucumis sativus]>gi|778662246|ref|XP_011659596.1| PREDICTED: peptide chain release factor PrfB2, chloroplastic [Cucumis sativus]>gi|700210919|gb|KGN66015.1| hypothetical protein Csa_1G561950 [Cucumis sativus]
c60011_g1	-1.4093	0.011855	PREDICTED: very-long-chain 3-oxoacyl-CoA reductase 1 [Cucumis melo]
c65001_g4	-0.95346	0.011926	PREDICTED: protein ENHANCED DISEASE RESISTANCE 2 [Cucumis sativus]>gi|449459856|ref|XP_004147662.1| PREDICTED: protein ENHANCED DISEASE RESISTANCE 2 [Cucumis sativus]>gi|700202120|gb|KGN57253.1| hypothetical protein Csa_3G174560 [Cucumis sativus]
c102257_g1	-1.3969	0.011932	PREDICTED: equilibrative nucleotide transporter 1 [Prunus mume]
c31554_g1	-1.1295	0.012042	PREDICTED: DEAD-box ATP-dependent RNA helicase 32 [Cucumis melo]
c60614_g1	-1.4605	0.012094	PREDICTED: peroxygenase [Cucumis sativus]>gi|164449275|gb|ABY56103.1| caleosin [Cucumis sativus]
c71394_g1	-1.2416	0.012145	PREDICTED: DEAD-box ATP-dependent RNA helicase 16 [Cucumis melo]
c68507_g1	-1.173	0.012195	PREDICTED: ATP-dependent Clp protease proteolytic subunit 5, chloroplastic [Cucumis melo]
c59020_g1	-4.0889	0.01221	PREDICTED: xyloglucan galactosyltransferase KATAMARI1-like [Cucumis melo]
c66853_g1	-0.98124	0.012212	PREDICTED: uncharacterized protein LOC101221514 [Cucumis sativus]>gi|700196447|gb|KGN51624.1| Heat shock protein DnaJ, N-terminal [Cucumis sativus]
c42312_g1	-2.1093	0.012216	PREDICTED: uncharacterized protein At5g02240-like [Brachypodium distachyon]
c63315_g1	-1.1915	0.012293	PREDICTED: CASP-like protein At2g28370 [Cucumis melo]>gi|659127901|ref|XP_008463949.1| PREDICTED: CASP-like protein At2g28370 [Cucumis melo]
c59846_g1	-2.4402	0.012378	hypothetical protein Csa_4G022940 [Cucumis sativus]
c73455_g1	-0.80028	0.012417	PREDICTED: uncharacterized protein LOC103497310 [Cucumis melo]>gi|307136163|gb|ADN34004.1| 1-phosphatidylinositol phosphodiesterase [Cucumis melo subsp. melo]
c9941_g1	-1.163	0.012475	PREDICTED: probable membrane-associated kinase regulator 1 [Cucumis sativus]>gi|700201869|gb|KGN57002.1| hypothetical protein Csa_3G149330 [Cucumis sativus]
c68399_g1	-1.8212	0.012575	PREDICTED: uncharacterized protein LOC103502031 [Cucumis melo]
c70567_g1	-0.82029	0.012585	PREDICTED: CDPK-related kinase 5 [Cucumis sativus]>gi|659109874|ref|XP_008454927.1| PREDICTED: CDPK-related kinase 5 [Cucumis melo]>gi|700188714|gb|KGN43947.1| hypothetical protein Csa_7G074310 [Cucumis sativus]
c67919_g2	-1.1407	0.012633	PREDICTED: glutaminyl-peptide cyclotransferase [Cucumis melo]
c47370_g1	-1.6348	0.012662	PREDICTED: putative RING-H2 finger protein ATL21A [Cucumis melo]
c69579_g1	-0.9171	0.012685	PREDICTED: uncharacterized protein LOC103483446 isoform X1 [Cucumis melo]>gi|659075711|ref|XP_008438289.1| PREDICTED: uncharacterized protein LOC103483446 isoform X1 [Cucumis melo]
c62654_g1	-3.8164	0.012738	PREDICTED: EC protein homolog 1-like [Cucumis melo]
c37262_g1	-1.1192	0.012778	PREDICTED: WD repeat-containing protein 36 isoform X1 [Cucumis melo]
c130859_g1	-1.0288	0.012908	PREDICTED: pentatricopeptide repeat-containing protein At4g35850, mitochondrial [Cucumis melo]
c72986_g2	-1.2573	0.012912	PREDICTED: protein TRANSPARENT TESTA 12-like [Cucumis melo]
c42864_g1	-1.8558	0.013052	--
c52020_g1	-1.429	0.013329	PREDICTED: putative methyltransferase C9orf114 [Cucumis sativus]>gi|700201873|gb|KGN57006.1| hypothetical protein Csa_3G149370 [Cucumis sativus]
c118535_g1	-1.1242	0.013386	PREDICTED: uncharacterized protein LOC105435724 [Cucumis sativus]>gi|700190492|gb|KGN45696.1| hypothetical protein Csa_6G006820 [Cucumis sativus]
c70023_g1	-0.7781	0.013649	PREDICTED: desumoylating isopeptidase 1 [Cucumis melo]
c60530_g1	-1.2613	0.013689	PREDICTED: vacuolar amino acid transporter 1-like isoform X1 [Cucumis melo]
c61369_g1	-2.4351	0.013717	--
c66094_g2	-0.93758	0.013876	PREDICTED: ATP-dependent RNA helicase DHX36 isoform X1 [Cucumis melo]
c58442_g1	-1.8962	0.013882	PREDICTED: uncharacterized protein LOC103484579 [Cucumis melo]
c72813_g1	-0.75137	0.01391	PREDICTED: ruBisCO large subunit-binding protein subunit alpha [Cucumis melo]
c49730_g1	-3.3121	0.013936	--
c67451_g1	-0.8999	0.013954	PREDICTED: uncharacterized protein LOC103490909 [Cucumis melo]
c63617_g2	-4.0065	0.013991	PREDICTED: LRR receptor-like serine/threonine-protein kinase ERECTA [Cucumis melo]
c72247_g1	-0.87091	0.013991	PREDICTED: uncharacterized protein At4g37920, chloroplastic isoform X2 [Cucumis melo]
c105337_g1	-1.6048	0.014002	--
c63857_g2	-3.6473	0.014109	PREDICTED: bidirectional sugar transporter SWEET17 [Cucumis sativus]>gi|700201992|gb|KGN57125.1| hypothetical protein Csa_3G159450 [Cucumis sativus]
c55845_g1	-1.0429	0.014227	hypothetical protein Csa_6G381850 [Cucumis sativus]
c70163_g1	-0.77562	0.014374	PREDICTED: ATP-dependent zinc metalloprotease FTSH, chloroplastic [Cucumis sativus]>gi|700200328|gb|KGN55486.1| hypothetical protein Csa_4G653470 [Cucumis sativus]
c8478_g1	-0.82758	0.014565	PREDICTED: cold-regulated 413 inner membrane protein 2, chloroplastic-like [Cucumis melo]
c61038_g1	-1.2117	0.01458	PREDICTED: 1,4-alpha-glucan-branching enzyme 3, chloroplastic/amyloplastic isoform X1 [Cucumis melo]
c1644_g1	-1.3609	0.014613	PREDICTED: heat shock cognate 70 kDa protein [Cucumis sativus]>gi|700196117|gb|KGN51294.1| hypothetical protein Csa_5G514500 [Cucumis sativus]
c3204_g1	-1.0046	0.014624	PREDICTED: zinc-finger homeodomain protein 9-like [Cucumis sativus]>gi|700204441|gb|KGN59574.1| hypothetical protein Csa_3G826680 [Cucumis sativus]
c59165_g1	-0.86193	0.014624	PREDICTED: ultraviolet-B receptor UVR8 [Cucumis sativus]>gi|778707474|ref|XP_011656016.1| PREDICTED: ultraviolet-B receptor UVR8 [Cucumis sativus]>gi|700197352|gb|KGN52529.1| hypothetical protein Csa_5G641620 [Cucumis sativus]
c65385_g3	-2.8576	0.014829	PREDICTED: MLP-like protein 43 [Cucumis melo]
c68349_g1	-0.81942	0.014871	PREDICTED: probable protein phosphatase 2C 46 [Cucumis sativus]>gi|778674700|ref|XP_011650277.1| PREDICTED: probable protein phosphatase 2C 46 [Cucumis sativus]>gi|700200504|gb|KGN55637.1| hypothetical protein Csa_3G002570 [Cucumis sativus]
c7421_g1	-2.9193	0.014898	PREDICTED: uncharacterized protein LOC105435750 isoform X2 [Cucumis sativus]>gi|700190726|gb|KGN45930.1| hypothetical protein Csa_6G023890 [Cucumis sativus]
c21906_g1	-1.1446	0.0149	PREDICTED: PXMP2/4 family protein 4 [Cucumis melo]
c102101_g1	-2.5836	0.01497	PREDICTED: uncharacterized protein LOC103497564 [Cucumis melo]
c63325_g1	-0.90325	0.015081	PREDICTED: FHA domain-containing protein DDL [Cucumis melo]>gi|659109053|ref|XP_008454523.1| PREDICTED: FHA domain-containing protein DDL [Cucumis melo]>gi|659109055|ref|XP_008454524.1| PREDICTED: FHA domain-containing protein DDL [Cucumis melo]
c130471_g1	-5.572	0.015117	PREDICTED: zinc finger CCCH domain-containing protein 20-like [Cucumis melo]
c34123_g1	-1.4699	0.015167	PREDICTED: rop guanine nucleotide exchange factor 14 [Cucumis sativus]
c72287_g1	-0.91602	0.015334	PREDICTED: mitochondrial inner membrane protein OXA1 [Cucumis melo]>gi|659102089|ref|XP_008451947.1| PREDICTED: mitochondrial inner membrane protein OXA1 [Cucumis melo]>gi|659102091|ref|XP_008451948.1| PREDICTED: mitochondrial inner membrane protein OXA1 [Cucumis melo]
c59013_g1	-1.2229	0.015751	PREDICTED: uncharacterized protein LOC103493622 isoform X2 [Cucumis melo]
c72826_g4	-0.99931	0.015767	PREDICTED: ankyrin-1 [Cucumis sativus]>gi|778666467|ref|XP_011648746.1| PREDICTED: ankyrin-1 [Cucumis sativus]>gi|700205674|gb|KGN60793.1| hypothetical protein Csa_2G010290 [Cucumis sativus]
c67171_g1	-1.7692	0.015919	PREDICTED: serine carboxypeptidase-like 34 [Cucumis sativus]>gi|700189852|gb|KGN45085.1| hypothetical protein Csa_7G420780 [Cucumis sativus]
c48310_g2	-2.1079	0.016326	--
c73884_g1	-3.2547	0.016326	PREDICTED: CASP-like protein 1E2 [Cucumis sativus]
c66151_g1	-0.84353	0.016609	PREDICTED: F-box/kelch-repeat protein OR23 [Cucumis melo]
c69871_g2	-0.73641	0.016624	RNA-binding family protein isoform 2 [Theobroma cacao]>gi|590588427|ref|XP_007016196.1| RNA-binding family protein isoform 2 [Theobroma cacao]>gi|508786558|gb|EOY33814.1| RNA-binding family protein isoform 2 [Theobroma cacao]>gi|508786559|gb|EOY33815.1| RNA-binding family protein isoform 2 [Theobroma cacao]
c56586_g1	-1.5377	0.016751	PREDICTED: 4-coumarate--CoA ligase 2 [Cucumis sativus]
c46475_g2	-2.2047	0.016772	PREDICTED: cellulose synthase A catalytic subunit 3 [UDP-forming]-like [Cucumis melo]>gi|659122726|ref|XP_008461292.1| PREDICTED: cellulose synthase A catalytic subunit 3 [UDP-forming]-like [Cucumis melo]>gi|659122728|ref|XP_008461293.1| PREDICTED: cellulose synthase A catalytic subunit 3 [UDP-forming]-like [Cucumis melo]>gi|659122730|ref|XP_008461294.1| PREDICTED: cellulose synthase A catalytic …
c69722_g1	-1.4206	0.016827	PREDICTED: triacylglycerol lipase 2 isoform X1 [Cucumis melo]
c68616_g1	-0.77375	0.016865	PREDICTED: bifunctional nuclease 1 [Cucumis melo]>gi|659133054|ref|XP_008466529.1| PREDICTED: bifunctional nuclease 1 [Cucumis melo]>gi|659133056|ref|XP_008466530.1| PREDICTED: bifunctional nuclease 1 [Cucumis melo]
c70427_g1	-0.80684	0.016999	PREDICTED: non-specific phospholipase C1 [Cucumis sativus]
c69890_g1	-1.5885	0.01729	PREDICTED: pyruvate, phosphate dikinase, chloroplastic [Cucumis melo]>gi|659076580|ref|XP_008438756.1| PREDICTED: pyruvate, phosphate dikinase, chloroplastic [Cucumis melo]
c70736_g2	-0.78039	0.017519	hypothetical protein Csa_6G148320 [Cucumis sativus]
c73661_g1	-1.1886	0.017597	hypothetical protein Csa_2G379340 [Cucumis sativus]
c45390_g1	-2.746	0.017718	PREDICTED: uncharacterized Rho GTPase-activating protein At5g61530 [Cucumis sativus]>gi|778690193|ref|XP_011653075.1| PREDICTED: uncharacterized Rho GTPase-activating protein At5g61530 [Cucumis sativus]>gi|778690198|ref|XP_011653076.1| PREDICTED: uncharacterized Rho GTPase-activating protein At5g61530 [Cucumis sativus]>gi|700197999|gb|KGN53157.1| hypothetical protein Csa_4G022930 [Cucumis sativus]
c70940_g1	-0.80453	0.017718	RecName: Full=Citrate synthase, glyoxysomal; AltName: Full=GCS; Flags: Precursor [Cucurbita maxima]>gi|1084323|pir||S53007 citrate synthase - cucurbit>gi|975633|dbj|BAA07328.1| glyoxysomal citrate synthase [Cucurbita cv. Kurokawa Amakuri]
c56559_g1	-2.2372	0.017728	PREDICTED: uncharacterized protein LOC103928158 [Pyrus x bretschneideri]
c53235_g1	-1.5059	0.017733	PREDICTED: uncharacterized protein LOC103500045 [Cucumis melo]
c67541_g1	-1.5792	0.017744	PREDICTED: uncharacterized protein LOC103487273 [Cucumis melo]
c68332_g1	-0.88804	0.017795	PREDICTED: squamosa promoter-binding-like protein 7 isoform X2 [Cucumis melo]
c62757_g1	-0.96319	0.017834	PREDICTED: protein kinase APK1B, chloroplastic-like [Cucumis sativus]>gi|778661473|ref|XP_011658173.1| PREDICTED: protein kinase APK1B, chloroplastic-like [Cucumis sativus]>gi|700210630|gb|KGN65726.1| hypothetical protein Csa_1G522520 [Cucumis sativus]
c146378_g1	-1.3831	0.018267	--
c44092_g1	-3.5823	0.018267	PREDICTED: (3S,6E)-nerolidol synthase 1-like [Cucumis melo]
c108434_g1	-3.5636	0.018436	PREDICTED: ethylene-responsive transcription factor ERF061 [Cucumis melo]
c62844_g1	-0.78557	0.018619	PREDICTED: putative serine/threonine-protein kinase [Cucumis sativus]>gi|700190916|gb|KGN46120.1| Receptor serine-threonine protein kinase [Cucumis sativus]
c64493_g2	-1.332	0.01872	PREDICTED: ocs element-binding factor 1-like [Cucumis sativus]>gi|700206701|gb|KGN61820.1| hypothetical protein Csa_2G249260 [Cucumis sativus]
c51792_g3	-2.6475	0.018752	PREDICTED: adenine/guanine permease AZG1 [Cucumis sativus]>gi|700190624|gb|KGN45828.1| hypothetical protein Csa_6G014490 [Cucumis sativus]
c104453_g1	-3.5592	0.018842	--
c19749_g1	-3.3126	0.018863	--
c10150_g1	-1.1012	0.018992	PREDICTED: LOW QUALITY PROTEIN: protein SMG7L [Cucumis melo]
c72343_g1	-1.0981	0.019271	PREDICTED: linoleate 13S-lipoxygenase 3-1, chloroplastic [Cucumis melo]
c56170_g1	-3.9609	0.019484	--
c58999_g1	-3.6226	0.019524	silverleaf whitefly-induced protein 3 [Cucurbita pepo]
c56285_g1	-1.4125	0.019591	PREDICTED: probable protein phosphatase 2C 49 [Cucumis melo]
c58422_g1	-0.79257	0.019616	PREDICTED: probable plastid-lipid-associated protein 6, chloroplastic [Cucumis melo]
c62500_g3	-1.6297	0.020053	PREDICTED: glyoxylate/succinic semialdehyde reductase 2, chloroplastic-like [Cucumis melo]
c802_g1	-2.4664	0.020116	PREDICTED: histone H3.v1-like [Cucumis sativus]
c65060_g1	-1.1925	0.020119	PREDICTED: receptor-like protein 12 [Cucumis sativus]
c67396_g1	-0.82735	0.020156	PREDICTED: putative lipase C4A8.10 isoform X1 [Cucumis sativus]>gi|700210543|gb|KGN65639.1| hypothetical protein Csa_1G476000 [Cucumis sativus]
c52876_g1	-0.78086	0.020336	PREDICTED: outer envelope pore protein 16, chloroplastic [Cucumis melo]
c89643_g1	-3.4294	0.020416	gibberellin-regulated protein [Populus tomentosa]>gi|407260789|gb|AFT92013.1| gibberellin-regulated protein [Populus tomentosa]
c55451_g1	-1.9171	0.02042	PREDICTED: zinc finger protein NUTCRACKER [Cucumis melo]
c859_g1	-1.2077	0.020689	PREDICTED: uncharacterized protein DDB_G0287625 isoform X1 [Cucumis melo]
c102020_g1	-1.2402	0.020992	PREDICTED: BAG family molecular chaperone regulator 1-like [Cucumis melo]
c134562_g1	-2.3868	0.021269	PREDICTED: MLO-like protein 3 [Cucumis melo]
c50639_g1	#NAME?	0.021367	--
c46867_g1	-0.82108	0.021534	PREDICTED: monosaccharide-sensing protein 2 [Cucumis sativus]>gi|778712557|ref|XP_011656905.1| PREDICTED: monosaccharide-sensing protein 2 [Cucumis sativus]>gi|778712559|ref|XP_011656906.1| PREDICTED: monosaccharide-sensing protein 2 [Cucumis sativus]>gi|778712561|ref|XP_011656908.1| PREDICTED: monosaccharide-sensing protein 2 [Cucumis sativus]>gi|778712567|ref|XP_011656909.1| PREDICTED: monosacc…
c58307_g1	-1.1091	0.021546	PREDICTED: uncharacterized protein LOC101206397 [Cucumis sativus]>gi|700204801|gb|KGN59934.1| hypothetical protein Csa_3G855280 [Cucumis sativus]
c52960_g1	-2.4493	0.021651	PREDICTED: AP-2 complex subunit sigma [Solanum lycopersicum]>gi|565350163|ref|XP_006342043.1| PREDICTED: AP-2 complex subunit sigma-like [Solanum tuberosum]>gi|697129654|ref|XP_009618888.1| PREDICTED: AP-2 complex subunit sigma [Nicotiana tomentosiformis]>gi|698422458|ref|XP_009780808.1| PREDICTED: AP-2 complex subunit sigma [Nicotiana sylvestris]
c67454_g1	-4.123	0.021687	PREDICTED: WAT1-related protein At5g07050 [Cucumis melo]
c71103_g1	-0.82431	0.021889	PREDICTED: elongation factor Tu, mitochondrial [Cucumis melo]
c54714_g1	-2.2555	0.021938	PREDICTED: long-chain-alcohol oxidase FAO4A isoform X1 [Cucumis melo]
c130397_g1	-1.6332	0.022062	PREDICTED: tyrosine aminotransferase-like [Cucumis sativus]>gi|700191769|gb|KGN46973.1| hypothetical protein Csa_6G155030 [Cucumis sativus]
c53987_g1	-1.4822	0.022134	PREDICTED: BAG family molecular chaperone regulator 2-like [Cucumis sativus]>gi|700195253|gb|KGN50430.1| hypothetical protein Csa_5G174560 [Cucumis sativus]
c5459_g1	-1.4845	0.022279	PREDICTED: argininosuccinate lyase, chloroplastic [Cucumis melo]
c58703_g1	-1.8607	0.022486	PREDICTED: uncharacterized protein LOC100241465 [Vitis vinifera]
c71276_g1	-2.2317	0.022556	PREDICTED: (3S,6E)-nerolidol synthase 1-like [Cucumis melo]
c53968_g1	-1.2391	0.0226	PREDICTED: outer envelope protein 64, mitochondrial [Cucumis melo]
c9465_g1	-1.7912	0.02266	PREDICTED: uncharacterized protein LOC103489276 [Cucumis melo]
c142537_g1	-1.9933	0.02295	PREDICTED: uncharacterized protein LOC103490262 [Cucumis melo]
c62697_g1	-0.80673	0.022976	PREDICTED: uncharacterized protein LOC101219007 [Cucumis sativus]>gi|700190142|gb|KGN45375.1| hypothetical protein Csa_7G446900 [Cucumis sativus]
c66060_g1	-1.6803	0.023108	PREDICTED: single-stranded DNA-binding protein, mitochondrial [Cucumis sativus]>gi|700210929|gb|KGN66025.1| hypothetical protein Csa_1G568540 [Cucumis sativus]
c44469_g1	-3.2481	0.023112	remorin [Morus indica]
c73481_g1	-0.82817	0.023125	PREDICTED: protein ROOT PRIMORDIUM DEFECTIVE 1 [Cucumis melo]
c68943_g1	-0.8331	0.023377	PREDICTED: protein TRANSPARENT TESTA 12-like [Cucumis melo]
c67025_g1	-0.91709	0.023386	PREDICTED: MACPF domain-containing protein CAD1 [Cucumis sativus]
c70326_g1	-0.76755	0.023821	PREDICTED: gibberellin 20 oxidase 2-like [Cucumis melo]
c72075_g6	-1.3361	0.023964	PREDICTED: probable flavin-containing monooxygenase 1 [Cucumis sativus]>gi|700191553|gb|KGN46757.1| hypothetical protein Csa_6G133660 [Cucumis sativus]
c65698_g1	-1.0416	0.02414	PREDICTED: E3 ubiquitin-protein ligase RNF181 [Jatropha curcas]>gi|643734539|gb|KDP41209.1| hypothetical protein JCGZ_15616 [Jatropha curcas]
c69674_g4	-1.2616	0.024482	PREDICTED: uncharacterized protein LOC103494552 [Cucumis melo]
c2556_g1	-2.8748	0.024559	PREDICTED: GABA transporter 1-like isoform X2 [Cucumis melo]
c69553_g1	-1.0397	0.024577	PREDICTED: transmembrane protein 184 homolog DDB_G0279555 isoform X2 [Cucumis sativus]
c69470_g1	-3.0724	0.024808	PREDICTED: GATA transcription factor 16-like [Vitis vinifera]>gi|147814791|emb|CAN74414.1| hypothetical protein VITISV_042395 [Vitis vinifera]
c101795_g1	-0.87358	0.024931	PREDICTED: ALA-interacting subunit 5-like [Cucumis melo]
c59302_g1	-1.176	0.024941	PREDICTED: probable LRR receptor-like serine/threonine-protein kinase At1g14390 [Cucumis melo]
c67428_g1	-2.8207	0.024944	PREDICTED: nuclear transcription factor Y subunit A-1-like isoform X1 [Cucumis sativus]>gi|778717038|ref|XP_011657642.1| PREDICTED: nuclear transcription factor Y subunit A-1-like isoform X1 [Cucumis sativus]>gi|700192926|gb|KGN48130.1| hypothetical protein Csa_6G439960 [Cucumis sativus]
c115728_g1	-1.259	0.025217	SNF1-related kinase, partial [Cucumis sativus]
c68646_g1	-0.87318	0.025419	PREDICTED: protein Hook homolog 1 isoform X1 [Cucumis sativus]
c90699_g1	-1.7641	0.025859	PREDICTED: ATP-dependent Clp protease ATP-binding subunit clpX-like, mitochondrial isoform X1 [Cucumis melo]
c143537_g1	-1.8209	0.025879	PREDICTED: glutaredoxin-C13-like [Cucumis sativus]>gi|659092697|ref|XP_008447177.1| PREDICTED: glutaredoxin-C13-like [Cucumis melo]>gi|700188986|gb|KGN44219.1| hypothetical protein Csa_7G230940 [Cucumis sativus]
c72055_g1	-0.76736	0.025906	PREDICTED: probable LRR receptor-like serine/threonine-protein kinase At4g26540 [Cucumis sativus]>gi|700188892|gb|KGN44125.1| hypothetical protein Csa_7G197810 [Cucumis sativus]
c72977_g5	#NAME?	0.025906	--
c70624_g1	-0.74386	0.026114	PREDICTED: uncharacterized protein LOC101215285 [Cucumis sativus]>gi|700197167|gb|KGN52344.1| hypothetical protein Csa_5G626040 [Cucumis sativus]
c20198_g1	-0.94827	0.026169	PREDICTED: calmodulin-binding receptor-like cytoplasmic kinase 1 [Cucumis melo]
c144335_g1	-0.91283	0.026178	PREDICTED: uncharacterized protein LOC103498107 [Cucumis melo]
c53110_g1	-0.89255	0.026412	PREDICTED: uncharacterized protein LOC101206927 [Cucumis sativus]>gi|700191167|gb|KGN46371.1| hypothetical protein Csa_6G087990 [Cucumis sativus]
c60980_g1	-1.9779	0.026482	PREDICTED: non-specific lipid-transfer protein-like protein At2g13820 [Cucumis melo]
c115899_g1	-1.4945	0.02659	PREDICTED: uncharacterized protein LOC101210060 [Cucumis sativus]>gi|700203498|gb|KGN58631.1| hypothetical protein Csa_3G705670 [Cucumis sativus]
c63434_g3	-1.124	0.026659	PREDICTED: squalene monooxygenase-like [Cucumis sativus]>gi|700200145|gb|KGN55303.1| hypothetical protein Csa_4G645290 [Cucumis sativus]
c72779_g3	-1.3483	0.026714	PREDICTED: heat stress transcription factor B-2b [Cucumis sativus]>gi|700194960|gb|KGN50137.1| hypothetical protein Csa_5G155480 [Cucumis sativus]
c35298_g1	-1.2161	0.027128	PREDICTED: ferritin-2, chloroplastic [Cucumis melo]
c58292_g2	-1.7083	0.027321	PREDICTED: F-box protein CPR30-like [Cucumis sativus]>gi|700189236|gb|KGN44469.1| hypothetical protein Csa_7G299340 [Cucumis sativus]
c72139_g4	-0.85541	0.0275	serine/threonine-protein kinase cx32 [Cucumis melo subsp. melo]
c72948_g2	-0.85531	0.027787	PREDICTED: homeobox protein ATH1 [Cucumis melo]>gi|659087481|ref|XP_008444475.1| PREDICTED: homeobox protein ATH1 [Cucumis melo]>gi|659087483|ref|XP_008444476.1| PREDICTED: homeobox protein ATH1 [Cucumis melo]>gi|659087485|ref|XP_008444478.1| PREDICTED: homeobox protein ATH1 [Cucumis melo]>gi|659087487|ref|XP_008444479.1| PREDICTED: homeobox protein ATH1 [Cucumis melo]>gi|659087489|ref|XP_0084444…
c47485_g1	-3.0281	0.0278	PREDICTED: probable purple acid phosphatase 20 isoform X1 [Cucumis melo]>gi|659125201|ref|XP_008462562.1| PREDICTED: probable purple acid phosphatase 20 isoform X2 [Cucumis melo]
c115792_g1	-1.4389	0.028748	--
c59329_g1	-0.81078	0.028798	PREDICTED: choline/ethanolaminephosphotransferase 1 [Cucumis melo]>gi|659072010|ref|XP_008463031.1| PREDICTED: choline/ethanolaminephosphotransferase 1 [Cucumis melo]>gi|659072012|ref|XP_008463036.1| PREDICTED: choline/ethanolaminephosphotransferase 1 [Cucumis melo]
c73705_g1	-1.3924	0.028941	PREDICTED: 3-ketoacyl-CoA synthase 19-like [Cucumis melo]
c68403_g2	-0.97674	0.029232	PREDICTED: uncharacterized protein LOC103501748 isoform X2 [Cucumis melo]
c73886_g1	-0.8431	0.029235	PREDICTED: uncharacterized protein LOC103497353 [Cucumis melo]
c56312_g1	-5.8977	0.029533	--
c72644_g1	-1.0205	0.029602	PREDICTED: pentatricopeptide repeat-containing protein At1g71490 isoform X1 [Cucumis sativus]
c58891_g1	-0.77327	0.029709	PREDICTED: uncharacterized protein LOC103492379 [Cucumis melo]
c68894_g1	-0.94085	0.029753	PREDICTED: serine carboxypeptidase-like 42 [Cucumis sativus]
c20150_g1	-3.0926	0.029857	PREDICTED: pathogenesis-related protein PR-1 [Cucumis sativus]>gi|700210327|gb|KGN65423.1| hypothetical protein Csa_1G420360 [Cucumis sativus]
c40972_g1	-2.3719	0.029898	--
c73058_g1	-0.78379	0.030165	PREDICTED: transcription factor E2FB isoform X2 [Cucumis melo]
c104852_g1	-2.51	0.030247	PREDICTED: uncharacterized protein LOC101209298 [Cucumis sativus]>gi|700199929|gb|KGN55087.1| hypothetical protein Csa_4G628350 [Cucumis sativus]
c73227_g1	-0.94278	0.030396	PREDICTED: AP3-complex subunit beta-A isoform X1 [Cucumis melo]
c115198_g1	-0.88128	0.030434	PREDICTED: clavaminate synthase-like protein At3g21360 [Cucumis melo]
c50480_g1	-1.1596	0.0306	--
c37281_g1	-2.2481	0.030895	--
c62901_g1	-3.2039	0.030895	PREDICTED: transcription factor bHLH131-like [Cucumis melo]
c56036_g1	-0.77148	0.030947	hypothetical protein Csa_6G410620 [Cucumis sativus]
c42729_g1	-1.0637	0.031012	PREDICTED: guanine nucleotide-binding protein subunit gamma 3-like [Cucumis melo]
c55289_g1	-0.95342	0.03115	PREDICTED: probable sphingolipid transporter spinster homolog 2 [Cucumis melo]
c69729_g1	-0.75117	0.031337	PREDICTED: phosphoglucan, water dikinase, chloroplastic isoform X1 [Cucumis sativus]>gi|700197894|gb|KGN53052.1| hypothetical protein Csa_4G012480 [Cucumis sativus]
c76064_g1	-1.2041	0.031504	PREDICTED: probable protein phosphatase 2C 6 [Cucumis sativus]>gi|700211075|gb|KGN66171.1| hypothetical protein Csa_1G574880 [Cucumis sativus]
c67407_g1	-1.0586	0.031505	PREDICTED: uncharacterized protein LOC101211007 [Cucumis sativus]>gi|700198949|gb|KGN54107.1| hypothetical protein Csa_4G286320 [Cucumis sativus]
c31827_g1	-1.4228	0.031527	PREDICTED: probable leucine-rich repeat receptor-like protein kinase At5g49770 [Cucumis melo]
c61227_g1	-2.117	0.03154	PREDICTED: mitochondrial pyruvate carrier 1-like [Cucumis melo]
c30684_g1	-1.5296	0.031667	PREDICTED: expansin-like B1 [Cucumis sativus]>gi|700205297|gb|KGN60430.1| Major pollen allergen Ory s 1 [Cucumis sativus]
c68228_g1	-0.99084	0.03204	PREDICTED: nuclear pore complex protein Nup205 [Cucumis melo]
c70143_g1	-0.91847	0.032137	PREDICTED: uncharacterized protein At3g15000, mitochondrial-like isoform X2 [Cucumis melo]
c20469_g1	-0.66924	0.032474	PREDICTED: uncharacterized protein LOC105435432 [Cucumis sativus]>gi|700194793|gb|KGN49970.1| hypothetical protein Csa_5G146930 [Cucumis sativus]
c54902_g1	-3.9485	0.032474	hypothetical protein CICLE_v10008474mg [Citrus clementina]>gi|557554083|gb|ESR64097.1| hypothetical protein CICLE_v10008474mg [Citrus clementina]
c37668_g2	-1.7401	0.033057	PREDICTED: probable salt tolerance-like protein At1g75540 [Cucumis melo]
c64724_g1	-1.4971	0.033078	PREDICTED: uncharacterized protein LOC103494640 isoform X1 [Cucumis melo]
c53325_g2	-3.3021	0.03357	--
c116025_g1	-0.93321	0.033608	PREDICTED: uncharacterized protein At3g06530 [Cucumis sativus]>gi|700198005|gb|KGN53163.1| hypothetical protein Csa_4G022980 [Cucumis sativus]
c64452_g1	-1.6426	0.033634	PREDICTED: brassinosteroid-regulated protein BRU1-like [Prunus mume]
[truncated: 1,999 more rows]

## Sheet: PM_L48vsPM_L24
			C: PM_L48 vs. PM_L24 comparison
gene_id	log2 PM_L48vsPM_L24	padj	annotation
[truncated: 1,429 more rows]
