# Supplementary material for: Transcriptome profiling of pumpkin (Cucurbita moschata Duch.) leaves infected with powdery mildew
Source: PLoS One. 2018 Jan 10;13(1):e0190175. doi: 10.1371/journal.pone.0190175 (PMC5761878; doi:10.1371/journal.pone.0190175)
Supplement: S4 Table — (XLS) [file pone.0190175.s008.xls]

## Sheet: Sheet1
S4 Table. List of PM responsive DEGs in photosysthesis in three comparisons
Gene_id	log2.Fold_change(PM_L24vsW_L24)	padj(PM_L24vsW_L24)	log2.Fold_change(PM_L48vsW_L24)	padj(PM_L48vsW_L24)	log2.Fold_change(PM_L48vsPM_L24)	padj(PM_L48vsPM_L24)	Blast NR
c47161_g1	-2.5465	6.6502e-14	-2.9458	2.1617e-18	-0.45295	1	PREDICTED: probable plastidic glucose transporter 1 [Cucumis melo]
c70511_g1	-2.3133	2.2226e-16	-1.3338	4.9208e-08	0.92485	0.0012287	hypothetical protein Csa_1G039100 [Cucumis sativus]
c71809_g2	-2.1819	1.4678e-05	-1.2719	0.077961	0.85574	1	PREDICTED: MADS-box transcription factor 23-like isoform X2 [Cucumis melo]
c60370_g1	-2.0472	1.9975e-12	-2.8028	8.5552e-33	-0.80684	0.81401	PREDICTED: uncharacterized protein LOC101222422 [Cucumis sativus]>gi|700198778|gb|KGN53936.1| hypothetical protein Csa_4G192080 [Cucumis sativus]
c70481_g1	-1.8526	1.3196e-06	-1.462	0.00046869	0.33821	1	PREDICTED: ATPase family AAA domain-containing protein 3-B [Cucumis sativus]>gi|700208245|gb|KGN63364.1| hypothetical protein Csa_2G432810 [Cucumis sativus]
c73128_g1	-1.8187	6.7145e-08	-1.7477	2.8276e-09	0.021945	1	PREDICTED: ATP-dependent zinc metalloprotease FTSH 6, chloroplastic [Cucumis sativus]>gi|700197284|gb|KGN52461.1| hypothetical protein Csa_5G636530 [Cucumis sativus]
c71639_g1	-1.7839	1.0602e-09	-2.3297	4.6455e-21	-0.6002	0.34459	PREDICTED: ATP-dependent Clp protease ATP-binding subunit clpX-like, mitochondrial isoform X2 [Cucumis melo]>gi|307135876|gb|ADN33742.1| ATP-dependent clp protease ATP-binding subunit clpx [Cucumis melo subsp. melo]
c72658_g2	-1.4748	4.9782e-05	-1.1987	0.002176	0.22275	1	PREDICTED: ATPase family AAA domain-containing protein 3 [Cucumis sativus]>gi|700193631|gb|KGN48835.1| hypothetical protein Csa_6G502730 [Cucumis sativus]
c25457_g1	-1.3693	5.2662e-06	-1.8861	3.1171e-15	-0.57223	0.24539	PREDICTED: chaperone protein ClpB3, chloroplastic [Cucumis sativus]>gi|700203011|gb|KGN58144.1| hypothetical protein Csa_3G556200 [Cucumis sativus]
c71367_g1	-1.353	2.5463e-05	-1.3188	1.5286e-06	-0.019933	1	PREDICTED: chaperone protein ClpB4, mitochondrial isoform X2 [Cucumis melo]
c54631_g1	-1.3271	7.5133e-05	-1.2778	0.00021063	-0.0090211	1	PREDICTED: ATP-dependent zinc metalloprotease FTSH 6, chloroplastic [Cucumis sativus]>gi|700198259|gb|KGN53417.1| hypothetical protein Csa_4G052670 [Cucumis sativus]
c52524_g2	-1.2914	4.1856e-05	-0.22343	1	1.0146	0.54148	polyubiquitin protein [Helianthus annuus]
c71558_g1	-1.1838	0.00066827	-0.15493	1	0.97548	0.0022498	PREDICTED: ATP-dependent zinc metalloprotease FTSH 10, mitochondrial-like isoform X1 [Cucumis melo]>gi|659069081|ref|XP_008448071.1| PREDICTED: ATP-dependent zinc metalloprotease FTSH 10, mitochondrial-like isoform X1 [Cucumis melo]
c70163_g1	-1.1783	0.00011405	-0.77562	0.014374	0.34676	1	PREDICTED: ATP-dependent zinc metalloprotease FTSH, chloroplastic [Cucumis sativus]>gi|700200328|gb|KGN55486.1| hypothetical protein Csa_4G653470 [Cucumis sativus]
c69321_g1	-0.96453	0.011691	-0.81646	0.070466	0.091199	1	PREDICTED: fructokinase-like 2, chloroplastic [Cucumis sativus]>gi|700199723|gb|KGN54881.1| hypothetical protein Csa_4G571770 [Cucumis sativus]
c64514_g1	-0.94314	0.027939	-0.79283	0.064068	0.098909	1	PREDICTED: probable E3 ubiquitin-protein ligase XERICO [Cucumis sativus]>gi|700191414|gb|KGN46618.1| hypothetical protein Csa_6G113550 [Cucumis sativus]
c59981_g1	-0.90296	0.01913	-0.59862	0.20323	0.24954	1	PREDICTED: uncharacterized protein ycf45 [Cucumis melo]
c71298_g15	0.95932	0.013438	0.25754	1	-0.75856	0.045085	hypothetical protein MTR_5g084150 [Medicago truncatula]>gi|355518112|gb|AES99735.1| hypothetical protein MTR_5g084150 [Medicago truncatula]
c31440_g1	1.047	0.0026851	1.0005	0.00037563	-0.10353	1	PREDICTED: glutamate synthase [NADH], amyloplastic isoform X1 [Cucumis melo]
c54300_g1	1.0479	0.0033859	0.7755	0.026659	-0.33	1	PREDICTED: protein THYLAKOID FORMATION1, chloroplastic [Cucumis melo]
c59563_g1	1.1031	0.0018206	0.56466	0.72355	-0.59703	0.31273	PREDICTED: thylakoid lumenal 19 kDa protein, chloroplastic [Cucumis melo]
c53653_g1	1.1426	0.042712	0.59326	1	-0.60521	0.37938	PREDICTED: ferredoxin-thioredoxin reductase, variable chain [Cucumis sativus]>gi|700196404|gb|KGN51581.1| hypothetical protein Csa_5G580660 [Cucumis sativus]
c71134_g1	1.1525	0.034337	0.21405	1	-0.99225	0.11058	PREDICTED: E3 ubiquitin-protein ligase Praja-2 [Cucumis sativus]>gi|700199318|gb|KGN54476.1| hypothetical protein Csa_4G337330 [Cucumis sativus]
c74423_g1	1.1622	0.0013689	1.1868	0.00029945	-0.032096	1	PREDICTED: photosynthetic NDH subunit of lumenal location 3, chloroplastic [Cucumis sativus]>gi|700202827|gb|KGN57960.1| hypothetical protein Csa_3G414060 [Cucumis sativus]
c61015_g1	1.1696	0.0002001	0.96952	0.056412	-0.25624	1	PREDICTED: uncharacterized protein LOC105434533 [Cucumis sativus]>gi|700205398|gb|KGN60517.1| hypothetical protein Csa_2G000260 [Cucumis sativus]
c47236_g1	1.1736	0.00045738	1.0133	0.0029152	-0.21708	1	PREDICTED: magnesium-chelatase subunit ChlD, chloroplastic isoform X1 [Musa acuminata subsp. malaccensis]
c63378_g1	1.1843	0.00041849	1.2442	1.4335e-06	-0.0015613	1	PREDICTED: magnesium-chelatase subunit ChlI, chloroplastic-like [Cucumis melo]
c68142_g1	1.2515	0.014331	0.70179	0.087545	-0.60212	0.71606	hypothetical protein Csa_2G074220 [Cucumis sativus]
c67014_g2	1.2657	5.6274e-05	1.0087	0.00019614	-0.31396	1	PREDICTED: oxygen-evolving enhancer protein 2, chloroplastic [Cucumis melo]
c59399_g3	1.3042	6.1981e-05	0.78118	0.81925	-0.58297	1	PREDICTED: photosystem II repair protein PSB27-H1, chloroplastic [Cucumis sativus]>gi|700188367|gb|KGN43600.1| hypothetical protein Csa_7G047350 [Cucumis sativus]
c62800_g1	1.3485	7.0525e-06	0.84782	0.0020642	-0.5559	0.29235	PREDICTED: photosystem I reaction center subunit XI, chloroplastic [Cucumis melo]
c48216_g1	1.3725	5.1057e-06	0.83971	0.0064075	-0.58862	0.20825	PREDICTED: rop guanine nucleotide exchange factor 12-like isoform X2 [Cucumis melo]
c61181_g1	1.3801	0.011535	0.010667	1	-1.4299	0.388	PREDICTED: TPR repeat-containing thioredoxin TTL1 [Cucumis melo]
c70553_g1	1.4402	2.3993e-06	1.1599	0.00081331	-0.33855	1	PREDICTED: oxygen-evolving enhancer protein 1, chloroplastic [Cucumis sativus]>gi|700193260|gb|KGN48464.1| Oxygen-evolving enhancer protein 1 [Cucumis sativus]
c68809_g1	1.4689	2.7269e-06	1.1596	0.0083856	-0.36643	1	PREDICTED: auxin transporter-like protein 2 [Cucumis melo]
c57867_g1	1.5668	3.4296e-05	-0.68874	1	-2.3159	9.2665e-11	hypothetical protein Csa_4G614200 [Cucumis sativus]
c1428_g1	1.5801	0.037115	0.68357	1	-0.95225	1	PREDICTED: oxygen-evolving enhancer protein 3-2, chloroplastic [Cucumis melo]
c53143_g1	1.5942	0.00033906	1.8938	0.013601	0.23808	1	PREDICTED: photosystem II D1 precursor processing protein PSB27-H2, chloroplastic [Cucumis melo]>gi|659092619|ref|XP_008447147.1| PREDICTED: photosystem II D1 precursor processing protein PSB27-H2, chloroplastic [Cucumis melo]>gi|659092621|ref|XP_008447148.1| PREDICTED: photosystem II D1 precursor processing protein PSB27-H2, chloroplastic [Cucumis melo]
c20724_g2	1.6224	2.2797e-05	1.0445	1	-0.63705	1	PREDICTED: photosystem I reaction center subunit XI, chloroplastic [Cucumis melo]
c68512_g2	1.6353	4.6167e-07	1.5833	1.4837e-07	-0.1094	1	PREDICTED: psbP-like protein 1, chloroplastic [Cucumis sativus]>gi|700196085|gb|KGN51262.1| hypothetical protein Csa_5G505230 [Cucumis sativus]
c61304_g2	1.6425	2.4556e-06	1.3077	0.0011271	-0.39152	1	PREDICTED: probable L-type lectin-domain containing receptor kinase VI.1 [Cucumis sativus]>gi|700203595|gb|KGN58728.1| hypothetical protein Csa_3G730920 [Cucumis sativus]
c89003_g1	1.6671	0.0052283	1.6222	0.21368	-0.094155	1	PREDICTED: phospholipase A1-Igamma1, chloroplastic-like isoform X1 [Cucumis melo]
c130551_g1	1.7191	3.3008e-06	0.81367	1	-0.96734	0.62422	PREDICTED: photosystem II repair protein PSB27-H1, chloroplastic [Cucumis sativus]>gi|700188367|gb|KGN43600.1| hypothetical protein Csa_7G047350 [Cucumis sativus]
c60002_g2	1.767	5.1905e-10	1.5848	2.7081e-09	-0.23702	1	PREDICTED: photosystem I reaction center subunit N, chloroplastic [Cucumis melo]
c59884_g1	1.7879	1.7342e-10	1.4226	9.9069e-10	-0.41829	0.96511	PREDICTED: photosystem I reaction center subunit II, chloroplastic [Cucumis melo]
c103957_g1	1.7916	0.013859	0.39612	1	-1.4559	0.51664	--
c57368_g3	1.89	7.325e-11	1.6398	0.00011675	-0.30828	1	PREDICTED: photosystem I reaction center subunit psaK, chloroplastic [Cucumis melo]
c114883_g1	1.9499	8.5891e-12	1.4539	5.5275e-09	-0.55294	0.20155	PREDICTED: photosystem II reaction center W protein, chloroplastic-like [Cucumis melo]
c62655_g2	1.9904	6.7484e-12	1.2231	0.044182	-0.82466	0.013125	hypothetical protein Csa_1G595840 [Cucumis sativus]
c68512_g1	2.0466	3.4182e-10	1.9933	8.7401e-10	-0.10743	1	PREDICTED: psbP-like protein 1, chloroplastic [Cucumis sativus]>gi|700196085|gb|KGN51262.1| hypothetical protein Csa_5G505230 [Cucumis sativus]
c20123_g1	2.0506	6.5902e-05	0.83171	1	-1.2804	0.23682	PREDICTED: photosystem I reaction center subunit VI, chloroplastic-like [Cucumis sativus]>gi|700202941|gb|KGN58074.1| hypothetical protein Csa_3G483830 [Cucumis sativus]
c13872_g1	2.1056	0.020658	2.2994	0.067566	0.14201	1	PREDICTED: photosystem II reaction center W protein, chloroplastic-like isoform X2 [Cucumis melo]
c53584_g2	2.113	5.1077e-14	1.8144	1.3526e-08	-0.35343	1	PREDICTED: photosystem I reaction center subunit V, chloroplastic [Cucumis melo]
c72743_g2	2.1876	4.4412e-06	0.17029	1	-2.077	6.3219e-10	PREDICTED: uncharacterized protein LOC101216814 [Cucumis sativus]
c70426_g1	2.2798	0.013181	0.90146	0.14806	-1.4369	0.48686	PREDICTED: L-type lectin-domain containing receptor kinase VIII.1 [Cucumis melo]
c8696_g1	2.2942	1.0751e-16	1.71	6.1269e-13	-0.63761	0.098203	PREDICTED: photosystem I reaction center subunit III, chloroplastic [Cucumis sativus]>gi|700211815|gb|KGN66911.1| hypothetical protein Csa_1G714680 [Cucumis sativus]
c60002_g1	2.3092	2.553e-16	2.0748	4.6696e-11	-0.28961	1	PREDICTED: photosystem I reaction center subunit N, chloroplastic [Cucumis melo]
c53584_g3	2.3665	7.9714e-17	1.7435	0.0033794	-0.67993	0.13786	PREDICTED: photosystem I reaction center subunit V, chloroplastic [Cucumis melo]
c66428_g1	2.384	0.040756	0.32273	1	-2.1257	0.56997	--
c129372_g1	2.3992	2.1894e-17	2.0052	0.00016084	-0.44815	1	PREDICTED: dentin sialophosphoprotein-like [Cucumis sativus]>gi|700207222|gb|KGN62341.1| hypothetical protein Csa_2G350240 [Cucumis sativus]
c68975_g1	2.6108	1.261e-20	2.3643	1.7592e-18	-0.30242	1	PREDICTED: oxygen-evolving enhancer protein 3-2, chloroplastic [Cucumis melo]
c10951_g1	2.6379	7.0875e-21	1.8591	0.0098444	-0.83586	0.031107	PREDICTED: photosystem II 5 kDa protein, chloroplastic [Cucumis melo]
c72750_g1	2.7667	2.3882e-14	0.88355	1	-1.9463	6.2202e-08	PREDICTED: DNA replication licensing factor MCM7 [Cucumis melo]
c26250_g1	2.7926	4.5531e-20	1.8073	3.5981e-05	-1.0456	0.0033255	PREDICTED: peptidyl-prolyl cis-trans isomerase CYP38, chloroplastic [Cucumis melo]
c88595_g1	2.9291	1.1888e-16	3.1893	1.3272e-09	0.21011	1	hypothetical protein CISIN_1g012629mg [Citrus sinensis]
c115424_g1	3.0078	3.5647e-25	2.5429	1.0846e-09	-0.5129	0.81019	PREDICTED: photosystem I reaction center subunit psaK, chloroplastic [Erythranthe guttatus]>gi|604299207|gb|EYU19142.1| hypothetical protein MIMGU_mgv1a016210mg [Erythranthe guttata]
c142594_g1	3.0707	3.157e-26	2.834	3.182e-11	-0.29758	1	PREDICTED: photosystem II reaction center W protein, chloroplastic-like isoform X1 [Cucumis melo]
c59352_g1	3.3955	0.00025249	0.93603	1	-2.524	0.131	PREDICTED: probable mitochondrial chaperone BCS1-B, partial [Cucumis sativus]
c55311_g1	5.1455	0.0014066	1.7425	1	-3.4642	0.20786	PREDICTED: photosystem I reaction center subunit IV, chloroplastic-like [Cucumis sativus]
c118571_g1	Inf	3.6761e-13	Inf	1	-5.3665	1.9222e-06	chlorophyll A/B binding protein, putative [Ricinus communis]>gi|223541141|gb|EEF42697.1| chlorophyll A/B binding protein, putative [Ricinus communis]
c47457_g1	1.3848	4.23e-06	Inf	1	1.5659	0.00016504	PREDICTED: ATP synthase delta chain, chloroplastic [Cucumis melo]
c115085_g1	1.5108	2.33e-07	Inf	1	1.2154	0.0078627	PREDICTED: ATP synthase gamma chain, chloroplastic [Cucumis sativus]>gi|700209422|gb|KGN64518.1| ATP synthase gamma chain [Cucumis sativus]
