# Supplementary material for: Transcriptome profiling of pumpkin (Cucurbita moschata Duch.) leaves infected with powdery mildew
Source: PLoS One. 2018 Jan 10;13(1):e0190175. doi: 10.1371/journal.pone.0190175 (PMC5761878; doi:10.1371/journal.pone.0190175)
Supplement: S5 Table — (XLS) [file pone.0190175.s009.xls]

## Sheet: Sheet2
S5 Table. List of PM responsive DEGs in metabolic processes in three comparisons
gene_id	log2ratio(PM_L24vsW_L24)	padj(PM_L24vsW_L24)	log2ratio(PM_L48vsW_L24)	padj(PM_L48vsW_L24)	log2ratio(PM_L48vsPM_L24)	padj(PM_L48vsPM_L24)	Blast NR
c40791_g1	4.1472	0.79445	6.9597	0.0030357	2.7422	0.43457	glucosamine--fructose-6-phosphate aminotransferase (isomerizing) isoform 1 [Galdieria sulphuraria]>gi|452825379|gb|EME32376.1| glucosamine--fructose-6-phosphate aminotransferase (isomerizing) isoform 1 [Galdieria sulphuraria]
c144372_g1	1.7966	1.023e-05	1.9676	0.036622	0.11388	1	hypothetical protein PRUPE_ppa010174mg [Prunus persica]>gi|462405222|gb|EMJ10686.1| hypothetical protein PRUPE_ppa010174mg [Prunus persica]
c59127_g2	Inf	0.0053945	Inf	0.0073612	3.2661	1	transketolase [Phytophthora infestans T30-4]>gi|262103399|gb|EEY61451.1| transketolase [Phytophthora infestans T30-4]
c59127_g1	Inf	1	Inf	0.0064047	5.011	0.10817	hypothetical protein M569_15756, partial [Genlisea aurea]
c66037_g1	0.30788	1	1.3643	4.2389e-06	1.0029	0.0034023	PREDICTED: uncharacterized oxidoreductase At4g09670-like [Cucumis melo]
c73362_g1	1.9521	1.0515e-11	1.7516	1.2219e-06	-0.25697	1	PREDICTED: protein TIC 62, chloroplastic [Cucumis sativus]>gi|700191919|gb|KGN47123.1| hypothetical protein Csa_6G188160 [Cucumis sativus]
c61502_g1	0.83156	0.038796	0.88091	0.010382	-0.0053818	1	putative gibberellin receptor [Cucurbita maxima]
c60519_g2	-0.086616	1	1.8307	2.079e-05	1.8645	4.7455e-06	PREDICTED: UDP-glycosyltransferase 87A1-like [Cucumis melo]
c65713_g1	1.0423	0.0022372	1.2804	3.2524e-06	0.18262	1	PREDICTED: isoprenylcysteine alpha-carbonyl methylesterase ICME isoform X1 [Cucumis sativus]>gi|700202599|gb|KGN57732.1| hypothetical protein Csa_3G270270 [Cucumis sativus]
c89654_g1	0.89847	0.055247	1.2459	0.00064229	0.29422	1	PREDICTED: ureidoglycolate hydrolase [Cucumis sativus]>gi|700201773|gb|KGN56906.1| hypothetical protein Csa_3G142980 [Cucumis sativus]
c815_g1	1.6605	0.29742	2.8536	5.6188e-12	1.1365	0.080491	PREDICTED: uncharacterized protein LOC101220853 [Cucumis sativus]>gi|700207659|gb|KGN62778.1| hypothetical protein Csa_2G372740 [Cucumis sativus]
c59955_g2	Inf	1	Inf	0.0023911	3.0293	0.57594	predicted protein [Hordeum vulgare subsp. vulgare]
c52269_g1	0.54684	1	1.4077	2.1764e-07	0.80477	0.0090927	PREDICTED: uncharacterized protein LOC103499444 isoform X2 [Cucumis melo]
c29923_g1	0.30427	1	1.28	4.2839e-06	0.91792	0.0014748	hypothetical protein Csa_7G039280 [Cucumis sativus]
c59088_g1	Inf	1	Inf	0.019136	2.2649	1	PREDICTED: (S)-tetrahydroprotoberberine N-methyltransferase-like isoform X2 [Cicer arietinum]
c115007_g1	1.2576	5.2865e-05	1.0616	6.4941e-05	-0.2511	1	PREDICTED: uncharacterized protein LOC103499839 [Cucumis melo]
c73358_g1	1.9533	0.39611	1.3819	4.023e-06	-0.62582	1	PREDICTED: probable acyl-activating enzyme 5, peroxisomal [Cucumis melo]
c71287_g1	0.92799	0.014863	2.372	3.4897e-20	1.3906	1.3253e-07	hypothetical protein Csa_6G113560 [Cucumis sativus]
c68471_g1	0.75185	0.37948	1.8108	5.6807e-09	1.0011	0.003365	PREDICTED: UPF0503 protein At3g09070, chloroplastic [Cucumis sativus]>gi|700199196|gb|KGN54354.1| hypothetical protein Csa_4G307960 [Cucumis sativus]
c72132_g2	1.3516	0.003478	1.6615	0.00038079	0.25846	1	PREDICTED: lisH domain-containing protein C29A3.03c [Cucumis sativus]>gi|778718902|ref|XP_011657931.1| PREDICTED: lisH domain-containing protein C29A3.03c [Cucumis sativus]
c49300_g1	2.2089	8.2822e-11	0.7015	0.037727	-1.5625	4.3413e-05	PREDICTED: probable 1-deoxy-D-xylulose-5-phosphate synthase, chloroplastic [Cucumis melo]
c61488_g1	Inf	0.33501	Inf	0.041379	3.5946	1	predicted protein [Hordeum vulgare subsp. vulgare]
c129455_g1	1.3226	1.6586e-05	1.1304	0.022348	-0.24852	1	PREDICTED: serine--glyoxylate aminotransferase-like [Cucumis sativus]>gi|700192904|gb|KGN48108.1| Aminotransferase 2 [Cucumis sativus]
c142430_g1	1.1248	0.00096693	1.3093	1.4335e-06	0.13037	1	PREDICTED: uncharacterized protein LOC103502972 [Cucumis melo]
c10427_g1	Inf	1	Inf	0.0015123	2.9636	0.37938	hypothetical protein EUTSA_v10020481mg [Eutrema salsugineum]>gi|557108294|gb|ESQ48601.1| hypothetical protein EUTSA_v10020481mg [Eutrema salsugineum]
c60341_g1	Inf	0.81184	Inf	0.017178	3.4239	0.73301	hypothetical protein SDRG_09047 [Saprolegnia diclina VS20]>gi|530735298|gb|EQC33540.1| hypothetical protein SDRG_09047 [Saprolegnia diclina VS20]
c68481_g1	Inf	1	Inf	0.00042354	2.8315	0.32842	BnaC03g09640D [Brassica napus]
c67067_g2	0.4375	0.8492	1.1128	4.5484e-05	0.62094	0.13573	PREDICTED: alpha/beta hydrolase domain-containing protein 17B [Cucumis melo]
c39794_g1	Inf	1	Inf	0.016435	5.2578	0.31135	hypothetical protein H257_02856 [Aphanomyces astaci]>gi|574119482|gb|ETV84961.1| hypothetical protein H257_02856 [Aphanomyces astaci]
c63670_g1	1.1871	0.00050055	0.86327	0.011438	-0.38056	1	PREDICTED: non-specific phospholipase C6 [Cucumis sativus]>gi|700208381|gb|KGN63477.1| hypothetical protein Csa_1G001490 [Cucumis sativus]
c57587_g1	Inf	0.0038195	Inf	0.024941	2.4699	1	Para-nitrobenzyl esterase, putative [Ricinus communis]>gi|223521112|gb|EEF26342.1| Para-nitrobenzyl esterase, putative, partial [Ricinus communis]
c53073_g2	5.1301	0.0056028	8.8983	0.0096867	3.7361	0.80601	hypothetical protein F442_00471 [Phytophthora parasitica P10297]
c70890_g1	1.1304	0.00035789	1.1292	1.2434e-05	-0.056144	1	PREDICTED: uncharacterized protein LOC101205259 [Cucumis sativus]>gi|700202347|gb|KGN57480.1| hypothetical protein Csa_3G197950 [Cucumis sativus]
c116383_g1	Inf	1	Inf	0.0011121	3.0406	0.39783	protein arginine N-methyltransferase [Saprolegnia parasitica CBS 223.65]>gi|641529868|gb|KDO24020.1| protein arginine N-methyltransferase [Saprolegnia parasitica CBS 223.65]
c41153_g1	0.48369	0.84495	1.1245	0.037844	0.58529	1	probable galactinol--sucrose galactosyltransferase 5-like [Cucumis sativus]>gi|124057819|gb|ABD72603.1| raffinose synthase [Cucumis sativus]>gi|700204560|gb|KGN59693.1| hypothetical protein Csa_3G838720 [Cucumis sativus]
c63770_g1	0.62556	0.22476	0.77988	0.024136	0.10059	1	PREDICTED: stem-specific protein TSJT1 [Cucumis melo]
c71923_g2	0.26453	1	0.9134	0.0014081	0.59546	0.18258	PREDICTED: acetate/butyrate--CoA ligase AAE7, peroxisomal [Cucumis melo]
c69759_g1	0.28877	1	0.79944	0.049747	0.45081	1	PREDICTED: probable carboxylesterase 2 [Cucumis sativus]>gi|700207419|gb|KGN62538.1| hypothetical protein Csa_2G360060 [Cucumis sativus]
c68425_g1	1.1011	0.00078528	0.86728	0.0068352	-0.28876	1	PREDICTED: lysophospholipid acyltransferase LPEAT2 isoform X1 [Cucumis melo]
c72676_g1	1.2631	8.3564e-05	0.82741	0.018458	-0.4917	0.58566	PREDICTED: aspartokinase 2, chloroplastic-like isoform X2 [Cucumis melo]
c72807_g1	-1.0149	0.22069	1.2352	3.8364e-06	2.1949	1.407e-18	PREDICTED: UDP-glycosyltransferase 90A1-like [Cucumis melo]
c68719_g1	1.5564	1.9179e-07	0.90208	0.0044365	-0.70914	0.038468	PREDICTED: amidophosphoribosyltransferase, chloroplastic [Cucumis sativus]>gi|700206739|gb|KGN61858.1| hypothetical protein Csa_2G252070 [Cucumis sativus]
c71090_g1	1.0422	0.0017272	1.1959	0.00011018	0.097266	1	PREDICTED: phosphoribulokinase, chloroplastic-like [Cucumis melo]
c114998_g1	Inf	1	Inf	0.045919	3.8153	0.70004	hypothetical protein VOLCADRAFT_87433 [Volvox carteri f. nagariensis]>gi|300267663|gb|EFJ51846.1| hypothetical protein VOLCADRAFT_87433 [Volvox carteri f. nagariensis]
c56133_g1	0.77206	0.090938	1.1433	2.6038e-05	0.31416	1	PREDICTED: 4-coumarate--CoA ligase-like 10 [Cucumis melo]
c63078_g1	0.53049	0.51894	0.89442	0.01208	0.31005	1	PREDICTED: probable carboxylesterase 17-like [Citrus sinensis]
c49462_g1	2.7092	4.8379e-21	1.5612	1.7881e-05	-1.2027	5.7904e-06	PREDICTED: probable glutamate carboxypeptidase 2 isoform X1 [Cucumis melo]
c57008_g1	1.1094	0.014774	1.0876	0.029933	-0.078448	1	nucleic acid binding protein, putative [Ricinus communis]>gi|223525559|gb|EEF28090.1| nucleic acid binding protein, putative [Ricinus communis]
c65735_g1	2.1909	0.0043332	1.1877	0.0012426	-1.0541	0.41024	PREDICTED: 3-ketodihydrosphingosine reductase [Cucumis sativus]>gi|700193306|gb|KGN48510.1| hypothetical protein Csa_6G490250 [Cucumis sativus]
c142362_g1	-0.28263	1	1.4311	9.0485e-07	1.6579	3.3986e-08	PREDICTED: arogenate dehydratase/prephenate dehydratase 6, chloroplastic-like [Cucumis melo]
c89662_g1	1.1992	0.0015026	1.7745	1.3637e-08	0.52207	0.84011	PREDICTED: UDP-glycosyltransferase 74E2-like [Cucumis melo]
c69502_g1	0.9383	0.0084283	0.77905	0.0066153	-0.21542	1	transketolase [Cucumis sativus]>gi|351735634|gb|AEQ59483.1| chloroplast transketolase [Cucumis sativus]>gi|700201476|gb|KGN56609.1| hypothetical protein Csa_3G126240 [Cucumis sativus]
c71915_g1	2.297	0.00020492	2.3701	8.7819e-08	0.018856	1	PREDICTED: anthocyanidin 3-O-glucosyltransferase 2-like [Cucumis sativus]
c101913_g1	1.5044	2.6636e-07	1.2144	0.0011582	-0.34325	1	PREDICTED: protein TIC 62, chloroplastic [Cucumis melo]
c56829_g1	Inf	1	Inf	0.034592	4.6187	0.36011	predicted protein [Hordeum vulgare subsp. vulgare]>gi|587679230|gb|EWZ01548.1| NADH-ubiquinone oxidoreductase 40 kDa subunit, mitochondrial [Fusarium oxysporum FOSC 3-a]
c68947_g1	1.3299	0.5283	3.1424	5.5048e-07	1.7515	0.0087377	PREDICTED: glycerol-3-phosphate 2-O-acyltransferase 6 [Cucumis melo]
c55966_g1	Inf	0.00017048	Inf	0.0002332	2.4574	0.78545	hypothetical protein GUITHDRAFT_55447, partial [Guillardia theta CCMP2712]>gi|428172798|gb|EKX41704.1| hypothetical protein GUITHDRAFT_55447, partial [Guillardia theta CCMP2712]
c72727_g1	0.89126	0.017762	0.89182	0.0031508	-0.053339	1	PREDICTED: probable receptor protein kinase TMK1 [Cucumis sativus]>gi|700195895|gb|KGN51072.1| hypothetical protein Csa_5G429450 [Cucumis sativus]
c56390_g1	1.0066	0.0095569	1.6289	5.245e-08	0.56808	0.61686	PREDICTED: 7-deoxyloganetin glucosyltransferase [Vitis vinifera]
c129427_g1	1.125	0.0004933	1.8999	1.6266e-15	0.72168	0.021167	PREDICTED: probable methyltransferase PMT11 [Cucumis melo]
c65398_g1	0.2462	1	0.79855	0.041681	0.49619	0.74386	PREDICTED: caffeoylshikimate esterase-like [Cucumis melo]
c42553_g1	0.22046	1	1.3755	5.1012e-06	1.0968	0.00024672	PREDICTED: beta-D-glucosyl crocetin beta-1,6-glucosyltransferase-like [Cucumis sativus]>gi|700198893|gb|KGN54051.1| hypothetical protein Csa_4G279800 [Cucumis sativus]
c116423_g1	1.2508	0.026031	1.8651	0.00015954	0.56271	1	PREDICTED: short-chain dehydrogenase reductase 3c-like [Cucumis sativus]>gi|700203110|gb|KGN58243.1| hypothetical protein Csa_3G598890 [Cucumis sativus]
c57172_g1	3.0351	2.2754e-27	2.3693	1.5234e-14	-0.71924	0.046144	glutamyl-tRNA reductase 1, chloroplastic [Cucumis sativus]>gi|2495155|sp|P93111.1|HEM11_CUCSA RecName: Full=Glutamyl-tRNA reductase 1, chloroplastic; Short=GluTR; Flags: Precursor [Cucumis sativus]>gi|1694926|dbj|BAA08910.1| glutamyl-tRNA reductase [Cucumis sativus]>gi|700207660|gb|KGN62779.1| hypothetical protein Csa_2G372750 [Cucumis sativus]
c136285_g1	Inf	0.01489	Inf	0.0022043	3.4967	0.62348	60S ribosomal protein L37 [Aphanomyces astaci]>gi|574117000|gb|ETV82483.1| 60S ribosomal protein L37 [Aphanomyces astaci]
c31440_g1	1.047	0.0026851	1.0005	0.00037563	-0.10353	1	PREDICTED: glutamate synthase [NADH], amyloplastic isoform X1 [Cucumis melo]
c67712_g1	1.0982	0.24554	0.82195	0.039696	-0.33074	1	PREDICTED: unknown protein DS12 from 2D-PAGE of leaf, chloroplastic [Cucumis melo]
c143627_g1	-0.33513	1	1.8575	0.0083962	2.1344	0.0062428	PREDICTED: anthocyanidin 5,3-O-glucosyltransferase-like [Cucumis melo]
c66417_g2	1.6578	4.9109e-09	2.3261	4.4524e-24	0.61516	0.097291	PREDICTED: 5'-adenylylsulfate reductase 1, chloroplastic [Cucumis sativus]>gi|700193899|gb|KGN49103.1| hypothetical protein Csa_6G513670 [Cucumis sativus]
c70638_g1	2.2941	8.0008e-14	1.323	0.041993	-1.0281	0.055677	PREDICTED: 2-succinylbenzoate--CoA ligase, chloroplastic/peroxisomal isoform X1 [Cucumis melo]
c69590_g3	1.3144	0.0038834	1.6971	7.3357e-05	0.32653	1	PREDICTED: anthocyanidin 3-O-glucoside 5-O-glucosyltransferase-like, partial [Cucumis melo]
c45247_g1	1.5962	9.4704e-08	1.3902	0.0015264	-0.26232	1	PREDICTED: phosphoribulokinase, chloroplastic [Cucumis sativus]>gi|700203275|gb|KGN58408.1| hypothetical protein Csa_3G638540 [Cucumis sativus]
c101878_g1	Inf	1	Inf	0.00012564	5.5128	0.025616	2,3-dihydro-2,3-dihydroxybenzoate dehydrogenase [Cyanidioschyzon merolae strain 10D]>gi|449019164|dbj|BAM82566.1| 2,3-dihydro-2,3-dihydroxybenzoate dehydrogenase [Cyanidioschyzon merolae strain 10D]
c25828_g1	0.50238	0.83341	0.96876	0.0066112	0.41076	1	PREDICTED: trihelix transcription factor GTL1 isoform X2 [Cucumis sativus]
c654_g1	0.89015	0.068549	1.0252	0.0012291	0.079102	1	PREDICTED: IAA-amino acid hydrolase ILR1-like 4 [Cucumis sativus]>gi|700204711|gb|KGN59844.1| hypothetical protein Csa_3G850490 [Cucumis sativus]
c11030_g1	-0.38197	1	0.78242	0.02266	1.1131	0.00058379	PREDICTED: venom phosphodiesterase 2-like [Cucumis melo]
c57053_g1	1.3389	0.032466	1.7443	0.0043482	0.35121	1	PREDICTED: hydroquinone glucosyltransferase-like [Cucumis sativus]>gi|700201310|gb|KGN56443.1| UDP-glucose:glucosyltransferase [Cucumis sativus]
c62144_g1	Inf	1	Inf	0.021573	2.5853	1	hypothetical protein GUITHDRAFT_94197 [Guillardia theta CCMP2712]>gi|428178124|gb|EKX47001.1| hypothetical protein GUITHDRAFT_94197 [Guillardia theta CCMP2712]
c70348_g1	2.4156	8.4561e-05	2.5349	0.00083009	0.056727	1	hypothetical protein PRUPE_ppa005716mg [Prunus persica]>gi|462419070|gb|EMJ23333.1| hypothetical protein PRUPE_ppa005716mg [Prunus persica]
c48663_g1	Inf	1	Inf	0.033855	3.7515	0.78748	predicted protein [Hordeum vulgare subsp. vulgare]
c73126_g1	0.70394	0.14992	0.799	0.025159	0.03943	1	PREDICTED: uncharacterized protein LOC103491489 [Cucumis melo]
c72457_g1	0.20715	1	0.93884	0.0063612	0.67872	0.25566	hypothetical protein Csa_5G606740 [Cucumis sativus]
c73136_g2	0.75585	0.048566	0.70217	0.015815	-0.10647	1	PREDICTED: ferredoxin-dependent glutamate synthase, chloroplastic isoform X1 [Cucumis melo]
c55521_g1	-0.080275	1	1.2454	1.8906e-07	1.2723	2.803e-08	PREDICTED: NADPH-dependent pterin aldehyde reductase-like [Cucumis sativus]
c57158_g1	4.0329	0.94059	7.6394	0.029232	3.5357	0.70602	hypothetical protein [Zoysia matrella]
c38629_g1	1.1678	0.0020502	1.2616	0.00027912	0.03898	1	PREDICTED: UDP-glycosyltransferase 89A2-like [Cucumis sativus]>gi|700203289|gb|KGN58422.1| hypothetical protein Csa_3G640640 [Cucumis sativus]
c67983_g1	2.3856	1.5625e-16	1.413	0.0071475	-1.0298	0.00028295	PREDICTED: vestitone reductase-like [Cucumis sativus]>gi|700191039|gb|KGN46243.1| hypothetical protein Csa_6G077400 [Cucumis sativus]
c66824_g1	0.95797	0.0091124	1.1137	3.2592e-05	0.099071	1	PREDICTED: uncharacterized protein LOC103486511 isoform X1 [Cucumis melo]
c55642_g1	2.6233	1	6.1501	0.032625	3.4501	0.45461	succinate--CoA ligase (ADP-or GDP-forming), mitochondrial precursor [Chondrus crispus]>gi|507114947|emb|CDF38457.1| succinate--CoA ligase (ADP-or GDP-forming), mitochondrial precursor [Chondrus crispus]
c23872_g1	Inf	1	Inf	0.0042503	4.0398	0.29002	hypothetical protein VOLCADRAFT_96511 [Volvox carteri f. nagariensis]>gi|300259004|gb|EFJ43235.1| hypothetical protein VOLCADRAFT_96511 [Volvox carteri f. nagariensis]
c37716_g1	0.38018	1	1.4484	2.0732e-05	1.0169	0.019386	PREDICTED: pectinesterase [Cucumis sativus]>gi|700196304|gb|KGN51481.1| hypothetical protein Csa_5G568300 [Cucumis sativus]
c2805_g1	1.25	0.0055439	1.1655	0.0047832	-0.13649	1	PREDICTED: 4-coumarate--CoA ligase 1-like [Cucumis melo]
c31855_g1	0.95482	0.013818	1.0902	0.00010814	0.076154	1	hypothetical protein PRUPE_ppa000755mg [Prunus persica]>gi|462406141|gb|EMJ11605.1| hypothetical protein PRUPE_ppa000755mg [Prunus persica]
c74057_g1	-0.050571	1	1.2297	0.00019614	1.2235	0.00019575	PREDICTED: LOW QUALITY PROTEIN: UDP-glycosyltransferase 79B6-like [Cucumis melo]
c61846_g2	0.40718	1	-1.569	0.00025453	-2.0253	0.86059	PREDICTED: probable glycerol-3-phosphate acyltransferase 3 [Cucumis melo]
c101805_g1	-1.9891	0.0004529	-2.9453	1.7237e-07	-1.0148	1	PREDICTED: protein ECERIFERUM 3 [Cucumis sativus]>gi|700210175|gb|KGN65271.1| hypothetical protein Csa_1G294020 [Cucumis sativus]
c72646_g1	-1.1363	0.0013858	-1.0704	0.00049185	0.01302	1	PREDICTED: uncharacterized protein LOC103491714 [Cucumis melo]
c70963_g1	-1.0001	0.0038599	-1.3303	9.3854e-05	-0.38558	1	PREDICTED: UDP-glycosyltransferase 74E2-like [Cucumis melo]
c69925_g2	-0.55966	0.40452	-1.1698	5.0762e-05	-0.66486	0.18362	PREDICTED: probable methyltransferase PMT2 [Cucumis melo]>gi|659082165|ref|XP_008441701.1| PREDICTED: probable methyltransferase PMT2 [Cucumis melo]
c142849_g1	-1.5417	5.0352e-07	-0.8679	0.0046052	0.61979	0.34086	PREDICTED: UDP-glycosyltransferase 85A5-like [Cucumis melo]
c62443_g1	0.82421	0.073755	-1.7845	0.0051029	-2.6654	4.4172e-26	PREDICTED: uncharacterized protein LOC101216350 [Cucumis sativus]>gi|700204758|gb|KGN59891.1| hypothetical protein Csa_3G851910 [Cucumis sativus]
c63716_g1	-0.76051	0.072198	-1.1786	4.3195e-06	-0.47192	0.49069	PREDICTED: 2-oxoglutarate dehydrogenase, mitochondrial-like [Cucumis sativus]>gi|778703323|ref|XP_011655352.1| PREDICTED: 2-oxoglutarate dehydrogenase, mitochondrial-like [Cucumis sativus]>gi|700196102|gb|KGN51279.1| hypothetical protein Csa_5G512860 [Cucumis sativus]
c38197_g1	-3.1387	1.3495e-24	-4.8432	2.4293e-50	-1.7626	1	PREDICTED: glycerol-3-phosphate acyltransferase 1 [Cucumis sativus]
c42736_g1	-0.72493	0.14489	-0.84609	0.039696	-0.17631	1	PREDICTED: methyltransferase-like protein 13 [Cucumis melo]
c67859_g1	0.71235	0.30916	-0.93584	0.0026481	-1.7066	2.474e-05	PREDICTED: LOW QUALITY PROTEIN: phospholipase D delta [Cucumis melo]
c71996_g3	-1.1538	0.0010283	-2.2865	2.8389e-13	-1.1899	0.010494	PREDICTED: tyrosine-protein kinase FRK-like isoform X1 [Cucumis melo]
c88369_g1	0.86939	0.11301	-0.83053	0.005802	-1.7534	4.5668e-05	PREDICTED: phospholipase D alpha 1 [Cucumis melo]
c60743_g1	-1.3156	0.0028867	-1.057	0.046092	0.20468	1	PREDICTED: cinnamoyl-CoA reductase 1 [Cucumis sativus]>gi|700204541|gb|KGN59674.1| hypothetical protein Csa_3G837550 [Cucumis sativus]
c60242_g1	-3.0314	1.7866e-14	-3.4677	6.2405e-15	-0.49509	1	PREDICTED: 7-deoxyloganetic acid glucosyltransferase-like [Cucumis sativus]>gi|700199161|gb|KGN54319.1| hypothetical protein Csa_4G303180 [Cucumis sativus]
c71276_g1	-0.78032	0.93094	-2.2317	0.022556	-1.5072	1	PREDICTED: (3S,6E)-nerolidol synthase 1-like [Cucumis melo]
c66066_g1	-0.82617	0.81137	-2.048	8.7277e-06	-1.2682	1	PREDICTED: LOW QUALITY PROTEIN: probable 1-acyl-sn-glycerol-3-phosphate acyltransferase 5 [Cucumis melo]
c2419_g1	-1.5875	0.020069	-1.8408	0.039443	-0.30854	1	PREDICTED: glycerol-3-phosphate acyltransferase 5 [Cucumis sativus]
c101924_g1	-2.8872	6.8305e-06	-1.7958	0.0012291	1.0333	0.0035089	PREDICTED: UDP-glycosyltransferase 76E2-like [Cucumis melo]
c63570_g1	-0.23366	1	-2.3716	0.035577	-2.1951	0.00018405	PREDICTED: stem-specific protein TSJT1-like [Cucumis melo]
c61991_g1	-0.91994	0.037115	-1.7147	2.1353e-07	-0.84849	0.21058	PREDICTED: uncharacterized protein LOC103499170 [Cucumis melo]
c60091_g1	-1.2537	0.00024155	-1.2739	3.1467e-05	-0.074256	1	PREDICTED: probable voltage-gated potassium channel subunit beta [Cucumis sativus]>gi|700201632|gb|KGN56765.1| hypothetical protein Csa_3G133160 [Cucumis sativus]
c68789_g1	-0.10519	1	-2.1163	0.00017768	-2.0706	0.00010949	PREDICTED: uncharacterized protein LOC103489440 isoform X1 [Cucumis melo]
c56544_g1	-2.9009	4.7692e-05	-3.9904	2.6772e-09	-1.1445	1	PREDICTED: long chain acyl-CoA synthetase 1 isoform X2 [Cucumis melo]
c70237_g1	-2.1928	6.5534e-10	-2.7481	6.5621e-12	-0.61717	1	PREDICTED: uncharacterized protein LOC101214658 [Cucumis sativus]>gi|700210480|gb|KGN65576.1| hypothetical protein Csa_1G461020 [Cucumis sativus]
c102818_g1	-1.3635	0.000926	-1.2713	0.0039695	0.039882	1	PREDICTED: D-amino-acid transaminase, chloroplastic [Cucumis sativus]>gi|700199942|gb|KGN55100.1| hypothetical protein Csa_4G629460 [Cucumis sativus]
c60011_g1	-1.4429	0.0065274	-1.4093	0.011855	-0.024341	1	PREDICTED: very-long-chain 3-oxoacyl-CoA reductase 1 [Cucumis melo]
c73465_g1	-0.70676	0.23546	-0.92409	0.0046661	-0.26784	1	PREDICTED: betaine aldehyde dehydrogenase 1, chloroplastic [Cucumis sativus]>gi|700208521|gb|KGN63617.1| hypothetical protein Csa_1G006270 [Cucumis sativus]
c90177_g1	-2.6205	1.3649e-09	-2.8499	4.2579e-09	-0.28321	1	PREDICTED: probable carboxylesterase 18 [Cucumis melo]
c67883_g1	-1.2581	9.1937e-05	-1.5332	4.4294e-05	-0.32793	1	PREDICTED: acyltransferase-like protein At1g54570, chloroplastic [Cucumis melo]
c69722_g1	-1.1245	0.16031	-1.4206	0.016827	-0.35148	1	PREDICTED: triacylglycerol lipase 2 isoform X1 [Cucumis melo]
c20753_g1	-0.95674	0.22577	-1.8041	5.9261e-05	-0.90315	0.6941	PREDICTED: probable carboxylesterase 18 [Cucumis sativus]
c55655_g1	-0.072923	1	-0.70747	0.044367	-0.68721	0.19473	PREDICTED: GMP synthase [glutamine-hydrolyzing] [Cucumis sativus]>gi|700194916|gb|KGN50093.1| hypothetical protein Csa_5G153080 [Cucumis sativus]
c975_g1	-0.63637	0.20334	-1.4738	2.1749e-08	-0.89368	0.0067525	PREDICTED: probable acyl-activating enzyme 18, peroxisomal isoform X1 [Cucumis melo]
c129415_g1	-2.5143	2.5052e-10	-1.5188	5.9754e-05	0.94639	0.082995	PREDICTED: oxalate--CoA ligase-like [Cucumis sativus]>gi|700194933|gb|KGN50110.1| AMP dependent CoA ligase [Cucumis sativus]
c72820_g1	-1.1824	0.00023408	-1.6527	6.9372e-12	-0.52428	0.28263	PREDICTED: ABC transporter G family member 15-like [Cucumis melo]
c68383_g1	-1.5959	0.00010007	-2.1876	2.6079e-10	-0.64722	1	PREDICTED: protein ECERIFERUM 3 [Cucumis sativus]>gi|700210175|gb|KGN65271.1| hypothetical protein Csa_1G294020 [Cucumis sativus]
c67231_g1	-1.1556	0.03873	-1.3736	0.0001338	-0.26704	1	PREDICTED: acetyl-CoA acetyltransferase, cytosolic 1 isoform X1 [Cucumis sativus]>gi|700209897|gb|KGN64993.1| hypothetical protein Csa_1G173130 [Cucumis sativus]
c44092_g1	-2.7536	0.10743	-3.5823	0.018267	-0.88793	1	PREDICTED: (3S,6E)-nerolidol synthase 1-like [Cucumis melo]
c72471_g1	-1.0479	0.00096881	-1.2291	5.8643e-07	-0.23741	1	PREDICTED: heat shock protein 83 [Cucumis sativus]>gi|700194621|gb|KGN49798.1| hypothetical protein Csa_5G135340 [Cucumis sativus]
c20756_g1	0.41354	1	-1.8109	6.484e-06	-2.277	9.354e-11	PREDICTED: beta-amylase 1, chloroplastic-like [Cucumis melo]
c142348_g1	-1.4959	2.3694e-07	-0.98272	0.00012852	0.45786	0.68998	PREDICTED: histone H1 [Cucumis sativus]>gi|700193695|gb|KGN48899.1| Histone H1 [Cucumis sativus]
c70790_g1	0.29416	1	-1.7104	0.0081542	-2.0595	0.00026628	PREDICTED: putative disease resistance protein RGA4 [Cucumis sativus]
c72452_g1	-2.2476	1.7736e-15	-2.9392	1.5812e-34	-0.74677	0.037424	PREDICTED: BAG family molecular chaperone regulator 6-like [Cucumis melo]
c66098_g1	-1.1883	0.096452	-1.6749	0.049851	-0.54452	1	PREDICTED: LOW QUALITY PROTEIN: uncharacterized protein LOC103485139 [Cucumis melo]
c72884_g1	-1.485	0.00042786	-1.7303	1.5713e-06	-0.29437	1	PREDICTED: aconitate hydratase, cytoplasmic [Cucumis melo]
c30035_g1	-0.94022	0.0078396	-1.4729	1.3355e-07	-0.58903	0.64058	PREDICTED: uncharacterized protein At5g02240 [Cucumis melo]>gi|659098977|ref|XP_008450373.1| PREDICTED: uncharacterized protein At5g02240 [Cucumis melo]
c52105_g1	-1.1536	0.46986	-3.0014	0.0019283	-1.8969	1.7104e-08	PREDICTED: putative UDP-glucose glucosyltransferase [Cucumis melo]
c67918_g1	-0.83022	0.042469	-1.1042	0.00062225	-0.33083	1	PREDICTED: probable acyl-activating enzyme 16, chloroplastic [Cucumis melo]
c70279_g1	-0.8733	0.051654	-1.1416	0.0079897	-0.32526	1	PREDICTED: uncharacterized protein LOC103485275 [Cucumis melo]
c43513_g1	-1.1947	0.00015042	-1.2367	1.1872e-05	-0.097525	1	PREDICTED: acetyl-CoA carboxylase 1 [Cucumis sativus]>gi|778702480|ref|XP_011655208.1| PREDICTED: acetyl-CoA carboxylase 1 [Cucumis sativus]>gi|700195827|gb|KGN51004.1| hypothetical protein Csa_5G396020 [Cucumis sativus]
c88363_g1	-1.2091	0.018999	-1.3588	0.0083671	-0.20679	1	PREDICTED: probable acyl-activating enzyme 1, peroxisomal [Cucumis sativus]>gi|700200335|gb|KGN55493.1| hypothetical protein Csa_4G658530 [Cucumis sativus]
c56586_g1	-2.4452	2.3999e-15	-1.5377	0.016751	0.84691	1	PREDICTED: 4-coumarate--CoA ligase 2 [Cucumis sativus]
c45816_g1	-3.5203	1.0714e-05	-4.0263	1.194e-07	-0.56406	1	hypothetical protein Csa_1G068570 [Cucumis sativus]
c71201_g1	-1.4596	4.9317e-06	-1.4277	7.9238e-08	-0.019306	1	PREDICTED: probable aldehyde dehydrogenase [Cucumis sativus]>gi|700209155|gb|KGN64251.1| hypothetical protein Csa_1G045490 [Cucumis sativus]
c47378_g1	-3.3056	1.4029e-22	-4.4013	7.6032e-38	-1.1468	0.69042	PREDICTED: xanthoxin dehydrogenase [Cucumis sativus]>gi|700195931|gb|KGN51108.1| hypothetical protein Csa_5G453160 [Cucumis sativus]
c64756_g1	-2.4102	1.7153e-10	-2.7206	3.2312e-11	-0.36769	1	PREDICTED: UDP-glycosyltransferase 74E2-like [Cucumis sativus]>gi|700192426|gb|KGN47630.1| hypothetical protein Csa_6G366280 [Cucumis sativus]
c52915_g1	-1.0623	0.0012567	-1.024	0.0013876	-0.016253	1	PREDICTED: UDP-glycosyltransferase 85A3-like isoform X2 [Cucumis melo]
c53544_g1	-2.126	2.8299e-06	-2.4238	6.4994e-07	-0.34863	1	PREDICTED: acylpyruvase FAHD1, mitochondrial [Cucumis melo]
c142644_g1	-0.4214	1	-0.87958	0.0036201	-0.51335	0.97322	PREDICTED: glyoxysomal fatty acid beta-oxidation multifunctional protein MFP-a-like [Cucumis melo]
c71861_g1	-0.80723	0.073664	-1.2311	9.2335e-06	-0.47691	1	PREDICTED: aldehyde dehydrogenase family 2 member B7, mitochondrial-like [Cucumis melo]
c72941_g1	-0.64159	0.48398	-1.5197	0.00072388	-0.93179	0.48071	PREDICTED: methionine S-methyltransferase [Cucumis melo]
c23035_g1	-1.8796	1.7235e-10	-1.6057	8.5777e-10	0.21898	1	PREDICTED: heat shock protein 81-1 [Cucumis melo]
