# Supplementary material for: Transcriptome profiling of pumpkin (Cucurbita moschata Duch.) leaves infected with powdery mildew
Source: PLoS One. 2018 Jan 10;13(1):e0190175. doi: 10.1371/journal.pone.0190175 (PMC5761878; doi:10.1371/journal.pone.0190175)
Supplement: S6 Table — (XLS) [file pone.0190175.s010.xls]

## Sheet: Sheet2
S6 Table. List of enriched pathways for DEGs in three libraries based on pairwise comparison.
#Term	Input number			P-Value			Corrected P-Value			ID
	PM-L24 vs. W-L24	PM-L48 vs. W-L24	PM-L48 vs. PM-L24	PM-L24 vs. W-L24	PM-L48 vs. W-L24	PM-L48 vs. PM-L24	PM-L24 vs. W-L24	PM-L48 vs. W-L24	PM-L48 vs. PM-L24
Photosynthesis	36	28		2.12502e-23	3.53862e-13		5.48256e-21	9.97892e-11		ko00195
Plant hormone signal transduction	56	46	20	1.92587e-17	4.7615e-08	1.14309e-07	2.48438e-15	4.47581e-06	1.0345e-05	ko04075
Photosynthesis - antenna proteins	19		13	1.32045e-14		2.13204e-14	1.13559e-12		3.85899e-12	ko00196
Antigen processing and presentation	25			2.04843e-07			1.32124e-05			ko04612
Ubiquinone and other terpenoid-quinone biosynthesis	13		8	1.35299e-05		9.95007e-06	0.000698142		0.000360193	ko00130
Estrogen signaling pathway	22			2.64158e-05			0.00113588			ko04915
Carotenoid biosynthesis	10	10	6	4.30915e-05	0.000412255	6.90621e-05	0.00158823	0.0232512	0.00178575	ko00906
Porphyrin and chlorophyll metabolism	13	14	7	0.000128874	0.000607328	0.000320614	0.00415617	0.0285444	0.00580311	ko00860
Phenylalanine metabolism	20		12	0.00103309		8.71402e-05	0.0242308		0.00197155	ko00360
Protein processing in endoplasmic reticulum	41			0.00134885			0.0290002			ko04141
Ribosome		106			1.17368e-10			1.65489e-08		ko03010
Carbon fixation in photosynthetic organisms		33			1.29414e-05			0.00091237		ko00710
Fatty acid elongation		11			0.000982149			0.0395666		ko00062
Circadian rhythm - plant			8			3.82909e-06			0.000231022	ko04712
Phenylpropanoid biosynthesis			16			5.24139e-06			0.000237173	ko00940
Starch and sucrose metabolism			19			2.61231e-05			0.000788046	ko00500
Flavonoid biosynthesis			6			0.000139908			0.00281371	ko00941
Stilbenoid, diarylheptanoid and gingerol biosynthesis			5			0.000972009			0.015994	ko00945
