# Supplementary material for: Transcriptome profiling of pumpkin (Cucurbita moschata Duch.) leaves infected with powdery mildew
Source: PLoS One. 2018 Jan 10;13(1):e0190175. doi: 10.1371/journal.pone.0190175 (PMC5761878; doi:10.1371/journal.pone.0190175)
Supplement: S7 Table — (XLS) [file pone.0190175.s011.xls]

## Sheet: Sheet1
S7 Table. List of DEGs of hormone signal transduction pathways in three comparisons
gene_id	log2ratio(PM_L24vsW_L24)	P value(PM_L24vsW_L24)	log2ratio(PM_L48vsW_L24)	P value(PM_L48vsW_L24)	log2ratio(PM_L48vsPM_L24)	P value(PM_L48vsPM_L24)	NR Description
c68974_g1	3.6268	0.0021417	2.7958	1	-0.89501	1	PREDICTED: auxin transporter-like protein 1 [Cucumis melo]>gi|659081655|ref|XP_008441445.1| PREDICTED: auxin transporter-like protein 1 [Cucumis melo]>gi|659081657|ref|XP_008441446.1| PREDICTED: auxin transporter-like protein 1 [Cucumis melo]
c38111_g1	1.3761	0.0076513	1.7254	0.0023327	0.29702	1	PREDICTED: auxin transporter-like protein 3 [Cucumis melo]
c144351_g1	2.5434	0.0010201	2.8927	0.072481	0.29266	1	PREDICTED: auxin transporter-like protein 3 [Cucumis melo]
c68809_g1	1.4689	2.7269e-06	1.1596	0.0083856	-0.36643	1	PREDICTED: auxin transporter-like protein 2 [Cucumis melo]
c68448_g1	0.97173	0.020483	0.84094	0.10145	-0.18501	1	PREDICTED: auxin transporter-like protein 4 [Cucumis melo]
c76475_g1	1.0875	0.013742	0.44133	1	-0.70348	0.58941	PREDICTED: auxin transporter-like protein 2 [Cucumis sativus]>gi|700203645|gb|KGN58778.1| hypothetical protein Csa_3G731880 [Cucumis sativus]
c72338_g2	1.1677	0.00079125	0.26852	1	-0.95661	0.13198	PREDICTED: protein TRANSPORT INHIBITOR RESPONSE 1 [Cucumis melo]
c117597_g1	1.9191	0.00036161	0.9933	1	-0.98236	0.77115	PREDICTED: protein AUXIN SIGNALING F-BOX 2-like [Cucumis melo]
c72739_g1	1.1177	0.00062816	0.79214	0.014538	-0.38127	1	PREDICTED: protein AUXIN SIGNALING F-BOX 2-like [Cucumis melo]
c8528_g1	-1.1426	0.0063296	-0.95839	0.052811	0.13077	1	PREDICTED: auxin-responsive protein IAA8-like [Cucumis sativus]>gi|700193467|gb|KGN48671.1| ARF domain class transcription factor [Cucumis sativus]
c59558_g1	1.6307	0.0043635	1.099	0.046288	-0.59021	0.50013	PREDICTED: auxin-induced protein 22D-like [Cucumis sativus]>gi|700189531|gb|KGN44764.1| hypothetical protein Csa_7G378530 [Cucumis sativus]
c73112_g2	0.94058	0.027846	1.1146	0.68103	0.11944	1	PREDICTED: auxin-responsive protein IAA4-like [Cucumis melo]
c64912_g2	2.7069	2.8413e-08	1.4957	0.87935	-1.2726	0.23886	PREDICTED: auxin-responsive protein IAA4 [Cucumis sativus]>gi|700205690|gb|KGN60809.1| hypothetical protein Csa_2G011420 [Cucumis sativus]
c42125_g1	1.2281	0.032491	1.0028	0.48157	-0.28318	1	PREDICTED: auxin-responsive protein IAA18-like [Cucumis melo]
c67764_g3	1.9776	1.3252e-10	2.1384	9.3415e-15	0.10417	1	PREDICTED: auxin-responsive protein IAA26-like [Cucumis melo]
c67417_g1	1.3125	0.00011919	2.1156	1.9737e-05	0.74968	0.51447	PREDICTED: auxin-responsive protein IAA14 [Cucumis sativus]>gi|700201783|gb|KGN56916.1| hypothetical protein Csa_3G143570 [Cucumis sativus]
c65105_g1	6.1551	0.00014902	5.6946	0.086278	-0.52826	1	PREDICTED: auxin-responsive protein IAA16-like [Cucumis melo]
c51467_g1	1.5428	3.6764e-07	1.9446	9.3415e-15	0.34892	1	PREDICTED: auxin response factor 5 isoform X2 [Cucumis sativus]>gi|700204885|gb|KGN60018.1| hypothetical protein Csa_3G866510 [Cucumis sativus]
c22068_g1	-1.042	0.0018758	-1.2538	2.3418e-05	-0.26973	1	PREDICTED: auxin response factor 18 isoform X1 [Cucumis sativus]>gi|700189314|gb|KGN44547.1| hypothetical protein Csa_7G329330 [Cucumis sativus]
c49113_g1	2.4509	0.017006	1.436	0.020541	-1.0675	1	PREDICTED: indole-3-acetic acid-amido synthetase GH3.6-like [Cucumis melo]
c20319_g1	-0.89457	0.018506	0.80384	0.015322	1.6441	4.5335e-11	PREDICTED: uncharacterized protein LOC103483942 [Cucumis melo]
c69061_g1	3.5649	2.7209e-10	3.7691	0.13022	0.15192	1	PREDICTED: auxin-induced protein 15A-like [Cucumis sativus]>gi|700187969|gb|KGN43202.1| hypothetical protein Csa_7G008980 [Cucumis sativus]
c72556_g1	1.9848	1.7482e-05	1.907	0.11587	-0.12726	1	PREDICTED: auxin-induced protein X15-like [Cucumis sativus]>gi|700206768|gb|KGN61887.1| hypothetical protein Csa_2G258830 [Cucumis sativus]
c110_g1	2.5335	0.024849	2.209	1	-0.37233	1	hypothetical protein Csa_7G009120 [Cucumis sativus]
c52144_g1	4.7606	0.0012812	2.7076	1	-2.1105	1	PREDICTED: auxin-induced protein 15A-like [Cucumis melo]
c72563_g2	2.7148	1.7235e-10	3.0205	1.8991e-11	0.25541	1	PREDICTED: auxin-induced protein 15A-like [Cucumis sativus]>gi|700206763|gb|KGN61882.1| hypothetical protein Csa_2G258780 [Cucumis sativus]
c71786_g2	1.8657	2.0765e-05	1.6235	0.037829	-0.29722	1	PREDICTED: auxin-induced protein 15A-like [Cucumis melo]
c72563_g3	2.3649	1.461e-08	2.2679	4.1245e-06	-0.15109	1	PREDICTED: auxin-induced protein 15A-like [Cucumis melo]
c142635_g1	3.6245	0.0044053	6.2378	0.0016148	2.5598	0.51062	hypothetical protein Csa_2G258100 [Cucumis sativus]
c33852_g1	Inf	1.8078e-07	Inf	1	-2.1333	0.72038	PREDICTED: auxin-induced protein 15A-like [Cucumis sativus]>gi|700206751|gb|KGN61870.1| hypothetical protein Csa_2G258660 [Cucumis sativus]
c72501_g1	2.3368	6.6578e-10	2.2323	0.046607	-0.15706	1	PREDICTED: auxin-induced protein 15A-like [Cucumis melo]
c72027_g1	0.86335	0.030307	0.055148	1	-0.86529	0.005946	hypothetical protein Csa_6G095330 [Cucumis sativus]
c73875_g1	1.2876	0.0017812	-1.4017	0.048011	-2.7446	1.3486e-11	PREDICTED: histidine kinase 3 [Cucumis sativus]
c72027_g3	0.8214	1	-1.6282	0.85713	-2.5094	5.1903e-05	hypothetical protein Csa_6G095330 [Cucumis sativus]
c38049_g1	1.197	0.00095945	1.2086	0.00021062	-0.043291	1	PREDICTED: histidine kinase 4-like [Cucumis melo]
c77322_g1	0.80524	0.96261	-1.8242	0.71752	-2.6917	0.00017244	hypothetical protein Csa_6G095330 [Cucumis sativus]
c48505_g1	2.5098	3.6924e-12	3.0493	6.5639e-19	0.48482	1	PREDICTED: abscisic acid receptor PYL4-like [Cucumis sativus]>gi|700199248|gb|KGN54406.1| hypothetical protein Csa_4G312880 [Cucumis sativus]
c143821_g1	1.1868	0.0028513	2.8463	6.4026e-12	1.6032	1.009e-05	PREDICTED: abscisic acid receptor PYL4-like [Cucumis melo]
c130456_g1	3.4757	0.3578	6.9953	0.0024372	3.4703	0.30456	PREDICTED: abscisic acid receptor PYL4 [Cucumis sativus]>gi|700190602|gb|KGN45806.1| hypothetical protein Csa_6G012800 [Cucumis sativus]
c62502_g2	0.78111	0.080225	1.7896	1.8024e-11	0.95315	0.0020056	PREDICTED: abscisic acid receptor PYR1-like [Cucumis sativus]>gi|700200630|gb|KGN55763.1| hypothetical protein Csa_3G011650 [Cucumis sativus]
c8371_g1	-0.80524	0.31358	-2.6376	2.2483e-06	-1.8902	7.4777e-13	PREDICTED: probable protein phosphatase 2C 24 [Cucumis melo]
c91439_g1	-2.0667	3.8448e-05	-1.2074	0.1281	0.80309	1	PREDICTED: probable protein phosphatase 2C 75 isoform X2 [Cucumis melo]
c71760_g1	-0.80114	0.23651	-1.9889	1.3523e-15	-1.2364	0.44559	PREDICTED: probable protein phosphatase 2C 75 isoform X1 [Cucumis melo]
c72285_g2	-0.80105	0.061962	-0.90295	0.0021051	-0.15462	1	PREDICTED: protein phosphatase 2C 16 isoform X1 [Cucumis melo]>gi|659093619|ref|XP_008447625.1| PREDICTED: protein phosphatase 2C 16 isoform X1 [Cucumis melo]>gi|307135864|gb|ADN33732.1| protein phosphatase 2c [Cucumis melo subsp. melo]
c72285_g1	0.50591	0.53885	0.67337	0.044042	0.11279	1	PREDICTED: protein phosphatase 2C 77-like isoform X1 [Cucumis melo]>gi|659089449|ref|XP_008445514.1| PREDICTED: protein phosphatase 2C 77-like isoform X1 [Cucumis melo]>gi|659089451|ref|XP_008445515.1| PREDICTED: protein phosphatase 2C 77-like isoform X1 [Cucumis melo]>gi|659089453|ref|XP_008445516.1| PREDICTED: protein phosphatase 2C 77-like isoform X1 [Cucumis melo]
c101739_g1	0.80757	0.039227	1.0637	4.5347e-05	0.20156	1	PREDICTED: serine/threonine-protein kinase SAPK2 [Cucumis sativus]>gi|700193526|gb|KGN48730.1| hypothetical protein Csa_6G499740 [Cucumis sativus]
c71433_g2	-3.0625	0.012394	-3.1013	0.0081594	-0.099835	1	PREDICTED: abscisic acid 8'-hydroxylase 4-like [Cucumis sativus]
c71433_g4	-2.1158	0.009315	-2.3285	0.0033213	-0.26024	1	Abscisic acid 8'-hydroxylase 4 isoform 2 [Theobroma cacao]>gi|508706363|gb|EOX98259.1| Abscisic acid 8'-hydroxylase 4 isoform 2 [Theobroma cacao]
c67634_g3	-1.4173	6.1267e-06	-3.9124	1.2606e-46	-2.5492	1.5318e-18	PREDICTED: 9-cis-epoxycarotenoid dioxygenase NCED3, chloroplastic-like [Cucumis melo]
c41345_g1	-1.1522	0.00021888	-1.0027	0.0002405	0.092714	1	carotenoid cleavage dioxygenase 4 [Momordica charantia]
c70550_g3	1.1983	0.0010628	0.10195	1	-1.1535	1.9385e-06	ethylene insensitive 3-like protein [Cucurbita pepo subsp. pepo]
c89559_g1	2.3463	0.0018047	3.6713	0.011782	1.2671	1	PREDICTED: ethylene-responsive transcription factor 1B-like [Cucumis sativus]>gi|700202782|gb|KGN57915.1| hypothetical protein Csa_3G389850 [Cucumis sativus]
c29496_g1	1.8994	0.00070521	2.4706	0.0070055	0.5201	1	PREDICTED: ethylene-responsive transcription factor 1B-like [Cucumis melo]
c66442_g2	-1.3859	0.011078	-1.3832	0.0016107	-0.045479	1	PREDICTED: ethylene-responsive transcription factor 1B [Cucumis melo]
c67150_g2	-1.9209	0.0011894	-0.46088	1	1.4053	6.1026e-05	hypothetical protein Csa_2G403160 [Cucumis sativus]
c72244_g1	2.1929	0.0024481	0.53527	1	-1.7222	0.31691	PREDICTED: transcription factor HBP-1b(c38) isoform X2 [Cucumis melo]
c8347_g1	-1.5922	4.2038e-05	-1.3138	0.0032122	0.22435	1	PREDICTED: transcription factor TGA7-like isoform X2 [Cucumis melo]>gi|659081258|ref|XP_008441237.1| PREDICTED: transcription factor TGA7-like isoform X2 [Cucumis melo]
c69093_g2	-0.50753	0.93163	-1.2837	0.0012969	-0.82772	0.31691	PREDICTED: transcription factor MYC2-like [Cucumis sativus]>gi|700200626|gb|KGN55759.1| Transcription factor AtMYC2 [Cucumis sativus]
