# Supplementary material for: Transcriptome profiling of pumpkin (Cucurbita moschata Duch.) leaves infected with powdery mildew
Source: PLoS One. 2018 Jan 10;13(1):e0190175. doi: 10.1371/journal.pone.0190175 (PMC5761878; doi:10.1371/journal.pone.0190175)
Supplement: S8 Table — (XLS) [file pone.0190175.s012.xls]

## Sheet: Sheet1
S8 Table. List of PM responsive TFs in three comparisons
gene_id	log2ratio(PM_L24vsW_L24)	P value(PM_L24vsW_L24)	log2ratio(PM_L48vsW_L24)	P value(PM_L48vsW_L24)	log2ratio(PM_L48vsPM_L24)	P value(PM_L48vsPM_L24)	NR Description
c54568_g2	Inf	0.029271	NA	NA	#NAME?	0.36502	PREDICTED: GATA transcription factor 18-like [Cucumis melo]
c39843_g1	0.95811	0.033965	1.3447	0.082369	0.32742	1	PREDICTED: GATA transcription factor 16 [Cucumis sativus]>gi|700202014|gb|KGN57147.1| hypothetical protein Csa_3G165640 [Cucumis sativus]
c142917_g1	1.4627	0.046089	0.58355	0.39129	-0.93376	0.5243	PREDICTED: GATA transcription factor 8-like [Cucumis sativus]>gi|700192626|gb|KGN47830.1| hypothetical protein Csa_6G405920 [Cucumis sativus]
c48344_g1	0.66254	0.85196	1.408	0.0081522	0.68922	0.97821	PREDICTED: GATA transcription factor 5-like [Cucumis melo]
c130131_g1	0.48623	1	1.9375	2.1894e-11	1.3932	7.6006e-07	GATA type zinc finger transcription factor family protein, putative [Theobroma cacao]>gi|508782644|gb|EOY29900.1| GATA type zinc finger transcription factor family protein, putative [Theobroma cacao]
c64296_g1	5.0734	1.4856e-05	3.181	1	-1.9318	0.82722	PREDICTED: dehydration-responsive element-binding protein 3-like [Cucumis melo]
c44294_g1	4.4325	0.00031071	2.3857	0.37848	-2.1097	0.086972	PREDICTED: dehydration-responsive element-binding protein 2D [Cucumis sativus]>gi|700207521|gb|KGN62640.1| hypothetical protein Csa_2G363010 [Cucumis sativus]
c71065_g1	-1.5172	0.011511	-2.3671	7.2657e-06	-0.90435	0.17579	PREDICTED: dehydration-responsive element-binding protein 2C isoform X2 [Cucumis sativus]>gi|700190603|gb|KGN45807.1| Dehydration-responsive element-binding protein 2C [Cucumis sativus]
c71134_g1	1.1525	0.034337	0.21405	1	-0.99225	0.11058	PREDICTED: E3 ubiquitin-protein ligase Praja-2 [Cucumis sativus]>gi|700199318|gb|KGN54476.1| hypothetical protein Csa_4G337330 [Cucumis sativus]
c68400_g1	-2.3604	8.8545e-07	-2.702	3.7027e-06	-0.39954	1	PREDICTED: E3 ubiquitin-protein ligase CCNB1IP1 homolog isoform X3 [Cucumis melo]
c72949_g1	-1.3586	0.0038618	-1.6357	0.0012467	-0.33162	1	PREDICTED: transcription factor bHLH157 [Cucumis sativus]>gi|700200545|gb|KGN55678.1| hypothetical protein Csa_3G002970 [Cucumis sativus]
c65959_g1	-1.1584	0.0008864	-0.89785	0.0036947	0.20891	1	PREDICTED: transcription factor bHLH147 [Cucumis sativus]>gi|449462140|ref|XP_004148799.1| PREDICTED: transcription factor bHLH147 [Cucumis sativus]>gi|700192251|gb|KGN47455.1| hypothetical protein Csa_6G327940 [Cucumis sativus]
c67502_g1	-0.090582	1	-0.74615	0.045499	-0.71164	0.12202	PREDICTED: transcription factor bHLH121 [Cucumis melo]
c62901_g1	-2.09	0.05418	-3.2039	0.030895	-1.1701	1	PREDICTED: transcription factor bHLH131-like [Cucumis melo]
c61521_g1	0.80057	0.041408	1.3544	1.5624e-06	0.50319	0.84984	PREDICTED: transcription factor bHLH51 [Cucumis sativus]>gi|700190592|gb|KGN45796.1| hypothetical protein Csa_6G011720 [Cucumis sativus]
c71304_g1	4.1512	7.3152e-29	3.4092	2.6308e-14	-0.79688	0.11103	PREDICTED: transcription factor bHLH61-like [Cucumis melo]
c20380_g1	1.6204	0.00014955	3.5991	7.3425e-05	1.9248	0.062128	PREDICTED: transcription factor bHLH148 [Cucumis melo]
c64568_g2	2.3175	7.6722e-15	2.1945	6.1048e-15	-0.17336	1	PREDICTED: transcription factor bHLH63-like [Cucumis sativus]>gi|700187912|gb|KGN43145.1| hypothetical protein Csa_7G000520 [Cucumis sativus]
c71696_g2	3.4279	1.3475e-28	3.2985	4.7826e-10	-0.19158	1	PREDICTED: transcription factor bHLH137-like [Cucumis melo]
c72204_g3	1.3497	1.8845e-05	0.85888	0.0094199	-0.54697	0.43003	PREDICTED: transcription factor bHLH62-like [Cucumis sativus]>gi|700202110|gb|KGN57243.1| hypothetical protein Csa_3G172980 [Cucumis sativus]
c88811_g1	0.76732	1	2.7183	4.25e-18	1.9	1.3882e-09	PREDICTED: transcription factor bHLH63-like [Cucumis sativus]>gi|700187912|gb|KGN43145.1| hypothetical protein Csa_7G000520 [Cucumis sativus]
c70717_g2	-0.085386	1	0.95484	0.010264	0.98695	0.012436	PREDICTED: transcription factor bHLH149-like [Cucumis melo]
c66181_g1	0.43272	1	1.7511	6.3556e-10	1.2641	2.1055e-05	PREDICTED: transcription factor bHLH137 [Cucumis sativus]>gi|700209341|gb|KGN64437.1| hypothetical protein Csa_1G051740 [Cucumis sativus]
c51662_g1	NA	NA	Inf	2.3453e-05	Inf	0.00033471	PREDICTED: transcription factor bHLH96-like [Solanum lycopersicum]
c12355_g1	0.35965	1	1.0744	0.00021018	0.65946	0.086638	PREDICTED: transcription factor bHLH66-like [Cucumis sativus]>gi|700205641|gb|KGN60760.1| hypothetical protein Csa_2G009480 [Cucumis sativus]
c58256_g1	1.206	0.14915	2.1912	0.00012958	0.93085	0.69878	PREDICTED: putative transcription factor bHLH041 isoform X1 [Cucumis sativus]
c52866_g1	0.68653	0.1257	1.0526	0.00088948	0.31476	1	PREDICTED: transcription factor bHLH128 [Cucumis sativus]>gi|700197973|gb|KGN53131.1| hypothetical protein Csa_4G017190 [Cucumis sativus]
c88678_g1	0.32514	1	1.4068	0.042473	1.0253	0.53625	PREDICTED: transcription factor bHLH48 [Cucumis sativus]>gi|700204196|gb|KGN59329.1| hypothetical protein Csa_3G810530 [Cucumis sativus]
c67562_g1	0.2978	1	0.93528	0.0053055	0.58233	0.36976	PREDICTED: transcription factor bHLH143-like [Cucumis melo]>gi|659088265|ref|XP_008444890.1| PREDICTED: transcription factor bHLH143-like [Cucumis melo]>gi|659088267|ref|XP_008444891.1| PREDICTED: transcription factor bHLH143-like [Cucumis melo]
c60515_g2	0.58175	0.49999	1.394	0.0021055	0.7604	0.070372	PREDICTED: transcription factor bHLH147-like [Cucumis melo]>gi|659076980|ref|XP_008438967.1| PREDICTED: transcription factor bHLH147-like [Cucumis melo]
c65777_g1	0.74981	0.15425	0.75779	0.034048	-0.04514	1	PREDICTED: transcription factor bHLH113-like isoform X3 [Cucumis melo]
c70717_g1	-1.4468	0.0003293	0.57884	0.88277	1.9696	0.0013829	PREDICTED: transcription factor bHLH149-like [Cucumis melo]
c62676_g1	-1.6113	0.00010123	-0.18439	1	1.3728	0.008001	PREDICTED: transcription factor bHLH93-like [Cucumis melo]
c68514_g2	-1.0843	0.011726	-0.62322	0.67512	0.40885	1	PREDICTED: transcription factor bHLH68 isoform X2 [Cucumis melo]
c71498_g1	-1.41	0.02319	-1.1495	0.1719	0.20994	1	PREDICTED: transcription factor bHLH35 [Cucumis melo]
c66236_g1	5.566	5.1248e-47	1.9731	0.63833	-3.6558	2.0013e-28	PREDICTED: transcription factor bHLH87 [Cucumis melo]
c53413_g1	0.86814	0.042069	-0.95647	0.31584	-1.8809	3.9155e-15	PREDICTED: LOW QUALITY PROTEIN: transcription factor bHLH13 [Cucumis melo]
c64737_g1	0.98029	0.0096731	0.28539	1	-0.74646	0.19504	PREDICTED: transcription factor bHLH123 isoform X2 [Cucumis sativus]
c53302_g1	1.4851	0.0044673	2.616	0.085811	1.0776	1	PREDICTED: transcription factor bHLH147 [Cucumis melo]
c60515_g1	0.91624	0.026742	0.69869	0.37814	-0.27537	1	PREDICTED: transcription factor bHLH147-like [Cucumis melo]>gi|659076980|ref|XP_008438967.1| PREDICTED: transcription factor bHLH147-like [Cucumis melo]
c105204_g1	1.6375	5.9739e-05	0.83482	0.54935	-0.85403	0.44962	PREDICTED: transcription factor bHLH62-like [Cucumis melo]
c101970_g1	1.4253	0.0019481	0.75877	0.3832	-0.72157	0.26777	PREDICTED: transcription factor bHLH62-like [Cucumis sativus]>gi|700202110|gb|KGN57243.1| hypothetical protein Csa_3G172980 [Cucumis sativus]
c70194_g1	1.2284	0.037889	0.04021	1	-1.2466	0.25447	PREDICTED: transcription factor bHLH82 [Cucumis sativus]>gi|700210146|gb|KGN65242.1| hypothetical protein Csa_1G269350 [Cucumis sativus]
c38224_g1	0.92406	0.025876	0.32188	1	-0.66107	0.28211	PREDICTED: probable WRKY transcription factor 15 [Cucumis melo]>gi|659079544|ref|XP_008440312.1| PREDICTED: probable WRKY transcription factor 15 [Cucumis melo]>gi|659079546|ref|XP_008440313.1| PREDICTED: probable WRKY transcription factor 15 [Cucumis melo]
c56089_g1	1.6314	0.00037811	1.6545	0.20955	-0.038674	1	PREDICTED: probable WRKY transcription factor 61 isoform X2 [Cucumis sativus]>gi|700208558|gb|KGN63654.1| hypothetical protein Csa_1G009580 [Cucumis sativus]
c62785_g2	1.8086	1	4.8356	0.017998	2.9469	0.26155	PREDICTED: probable WRKY transcription factor 51 [Cucumis melo]
c62785_g1	1.6238	1	5.2268	0.00066926	3.5329	0.044055	PREDICTED: probable WRKY transcription factor 51 [Cucumis melo]
c71285_g1	1.2514	0.00040427	0.97439	0.0073884	-0.33373	1	PREDICTED: probable WRKY transcription factor 7 isoform X2 [Cucumis melo]
c52777_g1	2.8742	0.024004	2.4183	0.6798	-0.50768	1	PREDICTED: probable WRKY transcription factor75 [Cucumis melo]
c64104_g1	-0.21743	1	-1.046	0.047073	-0.87929	1	PREDICTED: probable WRKY transcription factor 31 [Cucumis melo]
c67645_g2	2.8447	0.010558	2.078	0.57133	-0.81048	1	PREDICTED: probable WRKY transcription factor 51 [Cucumis sativus]
c117900_g1	-0.60118	1	-1.291	0.048551	-0.73834	1	PREDICTED: probable WRKY transcription factor 21 [Cucumis melo]
c62646_g1	0.873	0.035871	-0.51785	1	-1.4451	9.8528e-05	PREDICTED: probable WRKY transcription factor 46 [Cucumis melo]
c65444_g1	-1.0326	0.0094895	-1.4764	1.3648e-05	-0.49907	1	PREDICTED: probable WRKY transcription factor 3 isoform X1 [Cucumis melo]
c52024_g1	2.0326	0.011253	1.8804	0.032984	-0.21193	1	PREDICTED: transcription factor RF2b-like [Cucumis sativus]>gi|700191555|gb|KGN46759.1| hypothetical protein Csa_6G133680 [Cucumis sativus]
c58916_g2	1.998	0.00038947	0.71079	1	-1.3463	0.71205	PREDICTED: transcription factor RF2b-like [Cucumis sativus]>gi|700191555|gb|KGN46759.1| hypothetical protein Csa_6G133680 [Cucumis sativus]
c64324_g1	2.3445	0.021387	2.1897	0.94742	-0.22049	1	PREDICTED: transcription factor RF2a-like [Cucumis melo]
c70719_g2	2.6397	2.5508e-08	1.1795	0.17299	-1.5242	0.00023288	PREDICTED: ethylene-responsive transcription factor ERF060 [Cucumis melo]
c70719_g3	1.347	0.0032602	0.46634	1	-0.94044	0.0077478	PREDICTED: ethylene-responsive transcription factor ERF060 [Cucumis melo]
c70115_g2	0.97079	0.0075632	0.053311	1	-0.97481	0.00010563	PREDICTED: ethylene-responsive transcription factor RAP2-4 [Cucumis sativus]
c65237_g1	1.4275	1.9792e-06	1.2322	3.3623e-06	-0.25033	1	PREDICTED: LOW QUALITY PROTEIN: ethylene-responsive transcription factor RAP2-12-like [Cucumis melo]
c11640_g3	1.9808	6.2352e-07	0.82972	0.078964	-1.208	2.9961e-05	ethylene responsive transcription factor 1a [Citrullus lanatus subsp. vulgaris]
c68047_g1	2.9789	2.816e-09	1.4761	0.27484	-1.5503	0.012581	Ethylene-responsive transcription factor [Medicago truncatula]>gi|355518001|gb|AES99624.1| AP2 domain class transcription factor [Medicago truncatula]
c26185_g1	0.87513	0.026856	-0.56224	0.4601	-1.4924	7.3836e-08	PREDICTED: ethylene-responsive transcription factor ERF105 [Cucumis sativus]>gi|700195143|gb|KGN50320.1| hypothetical protein Csa_5G167120 [Cucumis sativus]
c55628_g1	1.5095	0.00047592	0.31722	1	-1.2521	1.938e-06	PREDICTED: ethylene-responsive transcription factor 3-like [Cucumis melo]
c64751_g1	0.92986	0.033262	1.3387	0.11651	0.35242	1	ethylene-responsive transcription factor 4-like [Cucumis sativus]>gi|55824383|gb|AAV66332.1| ethylene response factor 1 [Cucumis sativus]>gi|700194043|gb|KGN49247.1| Ethylene response factor 1 [Cucumis sativus]
c8649_g1	1.1017	0.0033166	0.12976	1	-1.0282	0.0014623	PREDICTED: ethylene-responsive transcription factor 4 [Cucumis melo]
c146381_g1	4.9259	3.7701e-08	3.381	0.3295	-1.595	0.57305	PREDICTED: ethylene-responsive transcription factor ERF014 [Cucumis melo]
c143999_g1	3.8998	0.001002	-0.6122	1	-4.5915	0.0187	PREDICTED: ethylene-responsive transcription factor ERF014 [Cucumis melo]
c66442_g2	-1.3859	0.011078	-1.3832	0.0016107	-0.045479	1	PREDICTED: ethylene-responsive transcription factor 1B [Cucumis melo]
c89559_g1	2.3463	0.0018047	3.6713	0.011782	1.2671	1	PREDICTED: ethylene-responsive transcription factor 1B-like [Cucumis sativus]>gi|700202782|gb|KGN57915.1| hypothetical protein Csa_3G389850 [Cucumis sativus]
c29496_g1	1.8994	0.00070521	2.4706	0.0070055	0.5201	1	PREDICTED: ethylene-responsive transcription factor 1B-like [Cucumis melo]
c69192_g2	1.4303	0.11886	1.9039	0.043376	0.42259	1	PREDICTED: LOW QUALITY PROTEIN: AP2-like ethylene-responsive transcription factor ANT [Cucumis melo]
c93240_g1	-1.8471	0.21193	-2.772	0.0060499	-0.96471	1	PREDICTED: ethylene-responsive transcription factor ERF113-like [Cucumis melo]
c59275_g2	1.6764	0.0018262	-2.0701	0.060755	-3.8035	1.4733e-16	PREDICTED: ethylene-responsive transcription factor ERF061-like [Cucumis sativus]>gi|700194847|gb|KGN50024.1| hypothetical protein Csa_5G150420 [Cucumis sativus]
c108434_g1	1.6423	0.012083	-3.5636	0.018436	-5.2585	2.0282e-09	PREDICTED: ethylene-responsive transcription factor ERF061 [Cucumis melo]
c59275_g1	-2.0186	1.0477e-08	-2.726	2.333e-16	-0.75679	1	PREDICTED: ethylene-responsive transcription factor ERF061-like [Cucumis melo]
c70899_g1	-1.2424	0.00012056	-1.5028	9.3492e-08	-0.31567	1	PREDICTED: ethylene-responsive transcription factor ERF036-like [Cucumis melo]
c73903_g1	0.83498	1	-1.1067	0.0068499	-1.9942	0.18205	PREDICTED: ethylene-responsive transcription factor ERF069-like [Cucumis melo]
c72504_g4	2.4699	1.9306e-05	2.0474	0.038134	-0.47761	1	PREDICTED: AP2-like ethylene-responsive transcription factor AIL1 [Cucumis melo]
c62601_g1	-0.45828	1	-1.404	0.040418	-1.0041	0.00059808	PREDICTED: homeobox-leucine zipper protein HAT22-like [Cucumis melo]
c69034_g1	0.91877	0.018381	0.21976	1	-0.75843	0.020479	PREDICTED: homeobox-leucine zipper protein HAT5-like isoform X1 [Cucumis sativus]
c67130_g1	2.0191	3.1197e-08	0.25895	1	-1.8156	3.5749e-08	PREDICTED: homeobox-leucine zipper protein HAT22-like [Cucumis melo]
c69205_g1	-1.2639	0.00011588	-0.0027012	1	1.2076	1.6351e-05	PREDICTED: homeobox-leucine zipper protein HAT5 [Cucumis melo]
c69479_g1	-4.4561	2.8915e-10	-6.1092	2.5237e-16	-1.717	1	multicellular trichome development class IV homeodomain-leucine zipper transcription factor [Cucumis sativus]
c130468_g1	-1.6622	2.45e-05	-3.1031	1.977e-20	-1.4929	1	PREDICTED: homeobox-leucine zipper protein ATHB-12 [Cucumis sativus]>gi|700201257|gb|KGN56390.1| hypothetical protein Csa_3G119240 [Cucumis sativus]
c71682_g3	-0.99666	0.0076527	-0.6359	0.19111	0.30523	1	PREDICTED: homeobox-leucine zipper protein REVOLUTA-like isoform X1 [Cucumis melo]
c67134_g1	-0.83476	0.047344	-0.57456	0.5205	0.20096	1	PREDICTED: homeobox-leucine zipper protein HAT4 [Cucumis melo]
c130162_g1	1.8604	1.823e-06	0.97866	0.33014	-0.94188	0.099122	PREDICTED: homeobox-leucine zipper protein HOX11-like [Solanum lycopersicum]
c72779_g3	-0.35339	1	-1.3483	0.026714	-1.0501	0.048941	PREDICTED: heat stress transcription factor B-2b [Cucumis sativus]>gi|700194960|gb|KGN50137.1| hypothetical protein Csa_5G155480 [Cucumis sativus]
c67094_g1	1.2216	0.00058686	-0.1911	1	-1.4691	1.5282e-06	PREDICTED: heat stress transcription factor A-8 [Cucumis melo]
c72757_g3	-1.9877	1.613e-11	-0.66751	0.1009	1.2631	2.0343e-05	PREDICTED: heat stress transcription factor A-6b-like isoform X2 [Cucumis melo]
c115757_g1	-1.513	0.00083087	-1.0475	0.0023547	0.41078	1	PREDICTED: LOW QUALITY PROTEIN: heat shock factor protein HSF24 [Cucumis melo]
c72139_g2	-4.223	5.4898e-05	-3.9728	4.056e-05	0.19204	1	PREDICTED: heat stress transcription factor A-2 [Cucumis melo]
c59697_g1	-2.6161	1.3938e-18	-2.6876	5.9844e-23	-0.12851	1	PREDICTED: heat stress transcription factor A-7a [Cucumis sativus]>gi|778669065|ref|XP_011649187.1| PREDICTED: heat stress transcription factor A-7a [Cucumis sativus]>gi|778669069|ref|XP_011649188.1| PREDICTED: heat stress transcription factor A-7a [Cucumis sativus]>gi|700206587|gb|KGN61706.1| hypothetical protein Csa_2G228420 [Cucumis sativus]
c20889_g1	-0.74169	0.13324	-1.5171	2.1763e-09	-0.82714	0.53524	PREDICTED: heat stress transcription factor B-2b-like [Cucumis melo]
c129999_g1	-4.671	3.3253e-08	-3.1748	7.229e-06	1.4436	1	PREDICTED: 18.5 kDa class I heat shock protein-like [Cucumis melo]
c71809_g2	-2.1819	1.4678e-05	-1.2719	0.077961	0.85574	1	PREDICTED: MADS-box transcription factor 23-like isoform X2 [Cucumis melo]
c70585_g2	-2.1824	7.0905e-07	-3.1852	1.3313e-10	-1.0557	1	PREDICTED: MADS-box transcription factor 23 isoform X3 [Cucumis melo]
c129498_g1	-0.011944	1	1.2747	7.2483e-07	1.2315	4.7489e-07	PREDICTED: NF-X1-type zinc finger protein NFXL1 [Cucumis melo]
c54106_g1	5.4537	0.021018	4.9398	0.057569	-0.58068	1	PREDICTED: basic leucine zipper 43-like [Cucumis sativus]>gi|700198599|gb|KGN53757.1| hypothetical protein Csa_4G122810 [Cucumis sativus]
c72346_g1	1.4289	0.0005227	1.58	3.058e-10	0.094487	1	PREDICTED: kinesin-like protein FRA1 [Cucumis sativus]>gi|778696221|ref|XP_011654125.1| PREDICTED: kinesin-like protein FRA1 [Cucumis sativus]>gi|700200063|gb|KGN55221.1| hypothetical protein Csa_4G641550 [Cucumis sativus]
c71904_g1	2.3172	0.0082601	2.3869	0.27375	0.015911	1	PREDICTED: kinesin-4-like isoform X2 [Cucumis sativus]
c67185_g1	-3.6044	1.3395e-32	-3.3743	6.7174e-37	0.17715	1	PREDICTED: nuclear transcription factor Y subunit A-7-like [Cucumis sativus]
c42565_g1	-1.1366	0.0029607	-0.29438	1	0.78987	0.12068	PREDICTED: nuclear transcription factor Y subunit A-3-like [Eucalyptus grandis]>gi|702292470|ref|XP_010047512.1| PREDICTED: nuclear transcription factor Y subunit A-3-like [Eucalyptus grandis]>gi|702292474|ref|XP_010047514.1| PREDICTED: nuclear transcription factor Y subunit A-3-like [Eucalyptus grandis]>gi|629114776|gb|KCW79451.1| hypothetical protein EUGRSUZ_C00842 [Eucalyptus grandis]
c143413_g1	1.1328	0.0039479	0.93197	0.028748	-0.25865	1	PREDICTED: AP2/ERF and B3 domain-containing transcription factor RAV1-like [Cucumis sativus]
c68497_g1	2.2135	4.3947e-11	1.9445	0.16832	-0.32804	1	PREDICTED: AP2/ERF and B3 domain-containing transcription repressor RAV2-like [Cucumis melo]
c105471_g1	1.5411	0.041975	0.66674	1	-0.93158	1	PREDICTED: AP2/ERF and B3 domain-containing transcription factor RAV1-like [Cucumis sativus]
c64493_g2	-2.1327	8.604e-05	-1.332	0.01872	0.75199	0.54653	PREDICTED: ocs element-binding factor 1-like [Cucumis sativus]>gi|700206701|gb|KGN61820.1| hypothetical protein Csa_2G249260 [Cucumis sativus]
c54873_g1	1.9477	4.8063e-05	0.70088	1	-1.3036	0.03013	PREDICTED: ocs element-binding factor 1 [Cucumis sativus]>gi|700198133|gb|KGN53291.1| hypothetical protein Csa_4G045060 [Cucumis sativus]
c69035_g1	0.55465	0.37077	0.70224	0.028276	0.093719	1	PREDICTED: RNA polymerase sigma factor sigA [Cucumis melo]
c69763_g1	0.70699	0.093696	0.96373	0.00034846	0.2024	1	PREDICTED: RNA polymerase sigma factor sigE, chloroplastic/mitochondrial [Cucumis sativus]>gi|700202723|gb|KGN57856.1| hypothetical protein Csa_3G354500 [Cucumis sativus]
c71291_g2	1.0432	0.038539	0.49024	1	-0.61316	1	PREDICTED: arogenate dehydratase/prephenate dehydratase 1, chloroplastic-like [Cucumis melo]
c70964_g1	2.4208	0.042198	-0.19342	1	-2.6713	0.0087037	PREDICTED: asparagine synthetase [glutamine-hydrolyzing] [Cucumis sativus]>gi|700191863|gb|KGN47067.1| hypothetical protein Csa_6G183190 [Cucumis sativus]
c65625_g1	-0.6969	0.13035	-1.5063	2.9221e-08	-0.86457	0.018715	PREDICTED: ABSCISIC ACID-INSENSITIVE 5-like protein 6 [Cucumis sativus]>gi|778725073|ref|XP_011658897.1| PREDICTED: ABSCISIC ACID-INSENSITIVE 5-like protein 6 [Cucumis sativus]>gi|700188688|gb|KGN43921.1| hypothetical protein Csa_7G073570 [Cucumis sativus]
c65625_g2	-1.065	0.004622	-1.4655	4.3808e-07	-0.45558	0.95711	PREDICTED: ABSCISIC ACID-INSENSITIVE 5-like protein 6 isoform X2 [Cucumis melo]>gi|659109934|ref|XP_008454958.1| PREDICTED: ABSCISIC ACID-INSENSITIVE 5-like protein 6 isoform X2 [Cucumis melo]
c63396_g1	Inf	1	Inf	0.024522	3.4467	0.85336	--
c54714_g1	-2.7659	0.015953	-2.2555	0.021938	0.45752	1	PREDICTED: long-chain-alcohol oxidase FAO4A isoform X1 [Cucumis melo]
c62338_g1	1.3014	3.3436e-05	1.5377	2.3564e-09	0.18161	1	PREDICTED: GRIP and coiled-coil domain-containing protein C27D7.02c [Cucumis melo]
c70456_g1	-0.33587	1	-0.96548	0.0017917	-0.68302	0.072185	PREDICTED: common plant regulatory factor 1-like isoform X2 [Cucumis melo]>gi|307136354|gb|ADN34168.1| bzip transcription factor [Cucumis melo subsp. melo]
c24667_g1	-1.7202	2.3828e-09	-0.36977	1	1.2951	8.226e-08	uncharacterized protein LOC103488299 [Cucumis melo]>gi|449441922|ref|XP_004138731.1| PREDICTED: transcription factor HY5 [Cucumis sativus]>gi|323099915|gb|ADX23549.1| bZIP2 [Cucumis melo]>gi|700207820|gb|KGN62939.1| hypothetical protein Csa_2G381650 [Cucumis sativus]
c30399_g1	-0.71769	1	-2.8827	1.8883e-08	-2.2193	0.021418	PREDICTED: transcription factor MYB44 [Cucumis melo]
c66935_g1	-0.39952	1	-1.035	0.0047701	-0.68885	0.36217	PREDICTED: myosin-15 isoform X1 [Cucumis melo]
c37900_g1	1.1739	0.37753	1.1681	0.034929	-0.058729	1	PREDICTED: MATE efflux family protein FRD3 [Cucumis sativus]
c64820_g2	2.3083	0.030617	1.7447	1	-0.62303	1	PREDICTED: pathogenesis-related genes transcriptional activator PTI6-like [Cucumis sativus]>gi|700201327|gb|KGN56460.1| hypothetical protein Csa_3G120390 [Cucumis sativus]
c63360_g1	1.9913	0.0026456	1.1105	1	-0.93343	1	hypothetical protein Csa_1G423190 [Cucumis sativus]
c67000_g5	-1.4321	0.00010355	-0.58753	0.39222	0.79094	0.5506	hypothetical protein Csa_4G026860 [Cucumis sativus]
c67150_g2	-1.9209	0.0011894	-0.46088	1	1.4053	6.1026e-05	hypothetical protein Csa_2G403160 [Cucumis sativus]
c72244_g1	2.1929	0.0024481	0.53527	1	-1.7222	0.31691	PREDICTED: transcription factor HBP-1b(c38) isoform X2 [Cucumis melo]
c72485_g2	-0.84452	0.043377	-0.20138	1	0.59021	0.29235	PREDICTED: WD-40 repeat-containing protein MSI2-like [Cucumis sativus]>gi|700188018|gb|KGN43251.1| hypothetical protein Csa_7G012400 [Cucumis sativus]
c65838_g1	-1.111	0.0023454	-1.6612	1.2293e-07	-0.60591	0.95386	PREDICTED: UBA and UBX domain-containing protein At4g15410 [Cucumis melo]
c72539_g1	-0.98854	0.047436	-1.6097	0.0017398	-0.67991	1	PREDICTED: LOW QUALITY PROTEIN: callose synthase 5-like [Cucumis melo]
c68147_g1	-0.95478	0.020371	-0.73996	0.095711	0.16264	1	PREDICTED: parafibromin [Cucumis melo]
c60208_g1	-2.0698	0.044051	-1.6688	0.15698	0.35393	1	PREDICTED: cyanate hydratase isoform X1 [Cucumis melo]
c68419_g1	1.0721	0.011806	1.6232	2.9733e-06	0.4984	1	PREDICTED: transcription factor E2FA-like isoform X5 [Cucumis melo]
c49462_g1	2.7092	4.8379e-21	1.5612	1.7881e-05	-1.2027	5.7904e-06	PREDICTED: probable glutamate carboxypeptidase 2 isoform X1 [Cucumis melo]
c62962_g1	2.066	0.0065992	-0.76499	1	-2.8952	0.0034541	PREDICTED: GDSL esterase/lipase At5g45950 [Cucumis sativus]>gi|700194073|gb|KGN49277.1| hypothetical protein Csa_6G518320 [Cucumis sativus]
c65747_g2	2.3312	1.9511e-10	0.4885	1	-1.8996	1.723e-06	PREDICTED: light-inducible protein CPRF2-like [Cucumis melo]
c71100_g1	1.3667	1.063e-05	-0.17075	1	-1.5924	2.1637e-10	PREDICTED: dentin sialophosphoprotein [Cucumis melo]>gi|659094379|ref|XP_008448028.1| PREDICTED: dentin sialophosphoprotein [Cucumis melo]
c72823_g1	1.4169	8.7143e-06	-0.287	1	-1.7592	1.6189e-12	PREDICTED: nucleoporin seh1 [Cucumis melo]
c71972_g7	4.7961	9.5428e-09	-0.072043	1	-4.9303	4.4812e-10	PREDICTED: light-inducible protein CPRF2-like [Cucumis melo]>gi|659099719|ref|XP_008450743.1| PREDICTED: light-inducible protein CPRF2-like [Cucumis melo]
c72984_g1	2.3357	0.0005093	0.50527	1	-1.8924	0.025346	PREDICTED: protein LONGIFOLIA 1 [Cucumis sativus]>gi|700197337|gb|KGN52514.1| hypothetical protein Csa_5G639500 [Cucumis sativus]
c69851_g1	-1.7746	1.3163e-06	-1.8603	2.0698e-09	-0.14124	1	PREDICTED: protein CHUP1, chloroplastic [Cucumis melo]>gi|659124905|ref|XP_008462406.1| PREDICTED: protein CHUP1, chloroplastic [Cucumis melo]
c70637_g1	-1.07	0.0079137	-1.564	1.0193e-05	-0.54958	1	PREDICTED: homeobox protein knotted-1-like 3 isoform X2 [Cucumis sativus]
c63395_g1	1.2566	0.0003015	0.88855	0.029225	-0.42554	1	PREDICTED: WD repeat-containing protein WRAP73 isoform X1 [Cucumis sativus]
c67676_g1	5.6925	0.00014874	8.1263	0.031504	2.3979	1	--
c45474_g1	1.8015	1.9321e-08	1.6247	0.04353	-0.23445	1	PREDICTED: rho GTPase-activating protein 5-like [Cucumis sativus]
c71582_g1	1.5309	8.8824e-06	2.2925	3.7812e-08	0.71149	0.20991	PREDICTED: myosin-12 [Cucumis melo]
c70224_g1	1.1538	0.01364	1.1945	0.037447	-0.013694	1	PREDICTED: WUSCHEL-related homeobox 8-like [Cucumis melo]
c117237_g1	4.1729	0.030779	3.4865	0.00010687	-0.74902	1	PREDICTED: zinc-finger homeodomain protein 9-like [Cucumis sativus]>gi|700209104|gb|KGN64200.1| Zinc finger homeodomain protein SZF-HD1 [Cucumis sativus]
c68788_g1	1.2875	7.5643e-05	0.90189	0.0051723	-0.44269	1	PREDICTED: ABC transporter B family member 28 isoform X3 [Cucumis sativus]
c67607_g1	1.1916	0.0036766	1.1264	0.00015311	-0.12206	1	PREDICTED: RNA polymerase sigma factor sigB isoform X1 [Cucumis melo]
c30016_g1	1.3345	5.4912e-05	1.2682	0.011605	-0.12475	1	PREDICTED: protein PAM68, chloroplastic isoform X2 [Cucumis melo]
c63578_g2	0.58551	0.41544	0.80674	0.018424	0.16438	1	PREDICTED: pentatricopeptide repeat-containing protein At5g19020, mitochondrial isoform X1 [Cucumis sativus]>gi|700192061|gb|KGN47265.1| hypothetical protein Csa_6G239150 [Cucumis sativus]
c64493_g1	-1.2437	0.0035552	-0.57838	0.73466	0.61256	1	PREDICTED: ocs element-binding factor 1-like [Cucumis sativus]>gi|700206701|gb|KGN61820.1| hypothetical protein Csa_2G249260 [Cucumis sativus]
c57503_g1	-1.6329	0.029465	-1.4809	0.073674	0.1028	1	PREDICTED: nephrocystin-3 [Cucumis sativus]>gi|700189509|gb|KGN44742.1| hypothetical protein Csa_7G375840 [Cucumis sativus]
c67581_g3	-1.1808	9.8198e-05	-0.33685	1	0.78643	0.069212	PREDICTED: BEL1-like homeodomain protein 4 [Cucumis melo]
c67058_g1	-0.99498	0.021931	-0.47808	1	0.46172	1	PREDICTED: uncharacterized protein LOC101203162 [Cucumis sativus]>gi|700211730|gb|KGN66826.1| hypothetical protein Csa_1G699550 [Cucumis sativus]
c71369_g1	-0.90674	0.022192	-0.4475	0.8332	0.40629	1	PREDICTED: uncharacterized protein LOC101219501 isoform X2 [Cucumis sativus]
c68733_g1	1.3184	0.0011734	0.87993	0.18406	-0.49304	1	hypothetical protein Csa_1G051620 [Cucumis sativus]
c71949_g2	1.2197	0.00045175	0.78617	0.093699	-0.48884	0.83367	PREDICTED: uncharacterized protein LOC101210630 isoform X1 [Cucumis sativus]
c62228_g2	2.6553	0.004718	1.3654	1	-1.3448	1	PREDICTED: basic 7S globulin-like [Cucumis melo]
c72481_g2	-2.8615	0.0014023	-1.4216	0.6138	1.3987	1	PREDICTED: uncharacterized protein LOC103496742 [Cucumis melo]>gi|659114201|ref|XP_008456948.1| PREDICTED: uncharacterized protein LOC103496742 [Cucumis melo]>gi|307135844|gb|ADN33714.1| ty3-gypsy retrotransposon protein [Cucumis melo subsp. melo]
c130836_g1	3.1134	0.0063479	0.81905	1	-2.352	0.44789	hypothetical protein Csa_6G017030 [Cucumis sativus]
c70862_g1	0.92457	0.0075123	0.61454	0.1384	-0.36309	1	hypothetical protein Csa_3G198510 [Cucumis sativus]
c38371_g1	Inf	2.097e-07	Inf	0.0041379	1.1124	1	hypothetical protein PHYSODRAFT_471918 [Phytophthora sojae]>gi|348687127|gb|EGZ26941.1| hypothetical protein PHYSODRAFT_471918 [Phytophthora sojae]
c69025_g1	1.6599	1.6205e-05	1.5322	0.0064766	-0.18592	1	PREDICTED: uncharacterized protein At4g06598 isoform X2 [Cucumis melo]
c69631_g1	0.99074	0.0041899	0.78231	0.01859	-0.2632	1	PREDICTED: uncharacterized protein At4g15545-like isoform X2 [Cucumis melo]
c53106_g1	-0.86691	0.021414	-0.080001	1	0.7322	0.035468	PREDICTED: uncharacterized protein At2g34460, chloroplastic [Cucumis melo]
c29769_g1	-2.5506	0.004538	-2.5344	0.0022437	-0.042958	1	PREDICTED: uncharacterized protein LOC103504254, partial [Cucumis melo]
c21157_g1	-1.151	0.0013418	-1.3471	4.7824e-05	-0.25089	1	PREDICTED: uncharacterized protein LOC103483117 isoform X1 [Cucumis melo]>gi|659067128|ref|XP_008437796.1| PREDICTED: uncharacterized protein LOC103483117 isoform X1 [Cucumis melo]
c72139_g1	-3.1805	1.3475e-28	-3.1653	4.7134e-38	-0.038939	1	PREDICTED: uncharacterized protein LOC103487777 [Cucumis melo]
c53836_g1	1.6173	2.9407e-06	0.55728	1	-1.1143	0.001224	PREDICTED: uncharacterized protein LOC103502993 [Cucumis melo]
c4003_g1	-1.2925	0.0012812	-1.5238	0.00019186	-0.28612	1	PREDICTED: uncharacterized protein LOC103500428 [Cucumis melo]
c54340_g1	0.010389	1	1.1071	0.00024223	1.0455	0.0015152	PREDICTED: uncharacterized protein LOC101216747 [Cucumis sativus]>gi|700208305|gb|KGN63424.1| hypothetical protein Csa_2G445270 [Cucumis sativus]
c64016_g1	1.804	0.049492	-0.98975	1	-2.8561	1.0265e-10	PREDICTED: uncharacterized protein C167.05 [Cucumis melo]
c68471_g1	0.75185	0.37948	1.8108	5.6807e-09	1.0011	0.003365	PREDICTED: UPF0503 protein At3g09070, chloroplastic [Cucumis sativus]>gi|700199196|gb|KGN54354.1| hypothetical protein Csa_4G307960 [Cucumis sativus]
c73399_g1	0.84497	0.041892	0.92328	0.0059303	0.022562	1	PREDICTED: uncharacterized protein LOC103491517 [Cucumis melo]
c59078_g1	1.0391	0.0080247	-0.47602	1	-1.5718	1.2633e-12	hypothetical protein Csa_6G190250 [Cucumis sativus]
c48155_g1	4.7151	0.043821	8.0763	0.05829	3.3295	1	predicted protein [Hordeum vulgare subsp. vulgare]
