# Supplementary material for: Transcriptome profiling of pumpkin (Cucurbita moschata Duch.) leaves infected with powdery mildew
Source: PLoS One. 2018 Jan 10;13(1):e0190175. doi: 10.1371/journal.pone.0190175 (PMC5761878; doi:10.1371/journal.pone.0190175)
Supplement: S9 Table — (XLS) [file pone.0190175.s013.xls]

## Sheet: Sheet1
S9 Table. List of PM-responsive defense stresses in three comparisons
gene_id	log2ratio(PM_L24vsW_L24)	P value(PM_L24vsW_L24)	log2ratio(PM_L48vsW_L24)	P value(PM_L48vsW_L24)	log2ratio(PM_L48vsPM_L24)	P value(PM_L48vsPM_L24)	NR Description
c57312_g1	-0.82622	0.041008	-0.28646	1	0.48757	1	PREDICTED: MLP-like protein 34 [Cucumis melo]
c143039_g1	1.4597	0.0027663	1.7749	0.71248	0.26077	1	PREDICTED: MLP-like protein 31 [Cucumis sativus]
c65385_g2	-1.2153	0.34558	-2.9359	0.0066083	-1.7768	1	PREDICTED: MLP-like protein 43 [Cucumis melo]
c57368_g1	0.59387	0.23154	0.9495	0.006581	0.30341	1	PREDICTED: MLP-like protein 31 [Cucumis sativus]>gi|700202684|gb|KGN57817.1| Major latex protein [Cucumis sativus]
c65385_g3	-1.2128	0.28085	-2.8576	0.014829	-1.7074	1	PREDICTED: MLP-like protein 43 [Cucumis melo]
c73540_g1	1.3104	8.7847e-05	1.104	0.003713	-0.26379	1	PREDICTED: S-norcoclaurine synthase-like [Cucumis sativus]>gi|700208284|gb|KGN63403.1| hypothetical protein Csa_2G437130 [Cucumis sativus]
c61682_g1	1.3368	4.8321e-05	1.161	9.6585e-05	-0.23116	1	PREDICTED: S-norcoclaurine synthase-like [Cucumis sativus]>gi|700208286|gb|KGN63405.1| hypothetical protein Csa_2G439140 [Cucumis sativus]
c56620_g1	-1.7536	8.7413e-10	-1.2445	1.7088e-06	0.45438	0.50606	ascorbate peroxidase 2 [Momordica charantia]
c38170_g1	-2.7424	1.0977e-16	-2.9367	1.6932e-20	-0.24818	1	ascorbate peroxidase 2 [Momordica charantia]
c68565_g1	0.93232	0.011302	1.0183	0.00033484	0.030855	1	stromal ascorbate peroxidase [Cucurbita cv. Kurokawa Amakuri]
c43568_g1	Inf	0.020069	Inf	0.00045917	2.9686	0.48354	heme peroxidase [Coccomyxa subellipsoidea C-169]>gi|384248274|gb|EIE21758.1| heme peroxidase [Coccomyxa subellipsoidea C-169]
c69596_g1	-1.7399	0.029416	-0.66147	1	1.0252	1	PREDICTED: LOW QUALITY PROTEIN: peroxidase 49 [Cucumis melo]
c44353_g1	-0.98146	0.011929	-0.7041	0.10444	0.22547	1	PREDICTED: peroxidase 17 [Cucumis melo]
c73327_g1	-1.8096	1.1381e-09	-3.487	2.4235e-22	-1.7272	1.1871e-06	PREDICTED: peroxidase 42 [Cucumis melo]>gi|307136213|gb|ADN34050.1| peroxidase [Cucumis melo subsp. melo]
c67361_g2	2.2258	0.00061856	1.1907	1	-1.087	1	PREDICTED: peroxidase 64-like [Cucumis melo]
c69105_g1	1.7515	0.029846	2.4288	0.13258	0.61728	1	PREDICTED: peroxidase 31-like [Cucumis sativus]
c77245_g1	2.3017	1.9026e-08	2.5815	5.9357e-05	0.21836	1	PREDICTED: peroxidase 2-like [Cucumis melo]
c37844_g1	2.4658	0.034168	1.4837	1	-1.0372	1	PREDICTED: peroxidase 64-like [Cucumis melo]
c38287_g1	3.0472	2.6148e-21	2.1477	0.0003434	-0.9574	0.003365	Peroxidase [Cucumis sativus]
c67361_g1	2.0012	0.00091952	1.2731	0.71837	-0.77963	1	PREDICTED: peroxidase 64-like [Cucumis melo]
c144264_g1	2.4462	2.3539e-08	1.6885	0.76842	-0.8052	1	PREDICTED: peroxidase P7-like [Cucumis melo]
c134562_g1	-2.5858	0.00048312	-2.3868	0.021269	0.14212	1	PREDICTED: MLO-like protein 3 [Cucumis melo]
c63983_g1	-3.2092	2.1509e-18	-2.3321	1.9322e-10	0.82024	1	PREDICTED: MLO-like protein 3 [Cucumis sativus]>gi|700209651|gb|KGN64747.1| hypothetical protein Csa_1G086900 [Cucumis sativus]
c48505_g1	2.5098	3.6924e-12	3.0493	6.5639e-19	0.48482	1	PREDICTED: abscisic acid receptor PYL4-like [Cucumis sativus]>gi|700199248|gb|KGN54406.1| hypothetical protein Csa_4G312880 [Cucumis sativus]
c143821_g1	1.1868	0.0028513	2.8463	6.4026e-12	1.6032	1.009e-05	PREDICTED: abscisic acid receptor PYL4-like [Cucumis melo]
c130456_g1	3.4757	0.3578	6.9953	0.0024372	3.4703	0.30456	PREDICTED: abscisic acid receptor PYL4 [Cucumis sativus]>gi|700190602|gb|KGN45806.1| hypothetical protein Csa_6G012800 [Cucumis sativus]
c62502_g2	0.78111	0.080225	1.7896	1.8024e-11	0.95315	0.0020056	PREDICTED: abscisic acid receptor PYR1-like [Cucumis sativus]>gi|700200630|gb|KGN55763.1| hypothetical protein Csa_3G011650 [Cucumis sativus]
c8328_g1	-0.89081	0.022964	-0.85651	0.009059	-0.01958	1	PREDICTED: protein SGT1 homolog [Cucumis melo]
c8814_g1	1.6536	2.8051e-07	1.8504	7.9817e-11	0.139	1	PREDICTED: tryptophan synthase alpha chain-like isoform X1 [Cucumis melo]
c64667_g1	0.42892	1	3.4205	1	2.9474	1	salt tolerant protein [Triticum aestivum]
c975_g1	-0.63637	0.20334	-1.4738	2.1749e-08	-0.89368	0.0067525	PREDICTED: probable acyl-activating enzyme 18, peroxisomal isoform X1 [Cucumis melo]
c72788_g1	1.3576	3.3008e-06	2.0579	7.0259e-18	0.65008	0.12233	PREDICTED: respiratory burst oxidase homolog protein A-like [Cucumis melo]
c71249_g3	0.81762	0.028247	1.2302	1.5483e-06	0.35859	1	PREDICTED: chitinase domain-containing protein 1 [Cucumis melo]
c47471_g1	2.486	2.2585e-10	2.508	1.5881e-09	-0.035616	1	PREDICTED: cyclin-D3-3-like [Cucumis sativus]>gi|700202371|gb|KGN57504.1| hypothetical protein Csa_3G199660 [Cucumis sativus]
c28174_g1	-1.3608	0.00079125	0.49744	1	1.8043	0.044101	PREDICTED: alpha-dioxygenase 1 [Cucumis sativus]>gi|700204504|gb|KGN59637.1| hypothetical protein Csa_3G829270 [Cucumis sativus]
c135874_g1	-3.6284	0.036839	-1.9114	0.88504	1.6691	1	PREDICTED: UDP-glucose iridoid glucosyltransferase-like [Cucumis sativus]>gi|700210672|gb|KGN65768.1| hypothetical protein Csa_1G527850 [Cucumis sativus]
c44964_g1	1.1205	0.00097552	-0.027693	1	-1.2062	5.5902e-06	PREDICTED: uncharacterized protein LOC103492365 [Cucumis melo]
c72039_g2	1.8328	1.3915e-09	-0.00054846	1	-1.8904	2.5424e-14	PREDICTED: uncharacterized protein LOC103484568 [Cucumis melo]
c53252_g1	-0.91061	0.015579	-0.81968	0.0098321	0.037457	1	PREDICTED: uncharacterized protein LOC103499992 isoform X1 [Cucumis melo]
c64274_g1	0.95399	0.0087689	0.25753	1	-0.74994	0.034891	PREDICTED: uncharacterized protein LOC101203839 isoform X1 [Cucumis sativus]>gi|700192628|gb|KGN47832.1| hypothetical protein Csa_6G405940 [Cucumis sativus]
c43272_g1	-0.84465	0.080966	-0.89488	0.038429	-0.10542	1	PREDICTED: uncharacterized protein LOC101217523 isoform X2 [Cucumis sativus]
c90837_g1	1.1055	0.024455	0.88434	0.27392	-0.27474	1	PREDICTED: thylakoid lumenal 29 kDa protein, chloroplastic isoform X2 [Cucumis melo]
c68013_g1	-1.7203	5.4756e-09	-2.4046	5.1146e-21	-0.74036	0.16391	hypothetical protein Csa_6G409980 [Cucumis sativus]
c63031_g1	0.36217	1	0.87225	0.011792	0.45534	1	PREDICTED: EIN3-binding F-box protein 1 isoform X1 [Cucumis melo]>gi|659132828|ref|XP_008466406.1| PREDICTED: EIN3-binding F-box protein 1 isoform X1 [Cucumis melo]
c88241_g1	-1.1701	0.00045421	-1.0411	0.0011301	0.071552	1	PREDICTED: probable lactoylglutathione lyase, chloroplast isoform X1 [Cucumis melo]
c65732_g1	Inf	0.0050002	Inf	0.11962	2.0665	1	predicted protein [Hordeum vulgare subsp. vulgare]
c11723_g1	-1.096	0.00077501	-0.88786	0.0013573	0.15356	1	superoxide dismutase [Cucurbita maxima]
